# Supplementary material for: Development of a genotype‐by‐sequencing immunogenetic assay as exemplified by screening for variation in red fox with and without endemic rabies exposure
Source: Ecol Evol. 2017 Dec 2;8(1):572–83. doi: 10.1002/ece3.3583 (PMC5756825; doi:10.1002/ece3.3583)
Supplement: Supplementary file 2 [file ECE3-8-572-s002.gff3]

##gff-version 3
CanineMicro_CPH15	.	gene	116	269	.	+	.	ID=CanineMicro_CPH15
CanineMicro_CPH5	.	gene	113	244	.	+	.	ID=CanineMicro_CPH5
CanineMicro_CXX140	.	gene	113	266	.	+	.	ID=CanineMicro_CXX140
CanineMicro_CXX147	.	gene	116	275	.	+	.	ID=CanineMicro_CXX147
CanineMicro_CXX173	.	gene	112	233	.	+	.	ID=CanineMicro_CXX173
CanineMicro_CXX250	.	gene	113	246	.	+	.	ID=CanineMicro_CXX250
CanineMicro_CXX671	.	gene	112	315	.	+	.	ID=CanineMicro_CXX671
CanineMicro_CXX733	.	gene	115	360	.	+	.	ID=CanineMicro_CXX733
CanineMicro_CXX745	.	gene	113	384	.	+	.	ID=CanineMicro_CXX745
CanineMicro_CXX758	.	gene	112	351	.	+	.	ID=CanineMicro_CXX758
CanineMicro_CXX771	.	gene	112	189	.	+	.	ID=CanineMicro_CXX771
Fox_ENSCAFG00000000120	.	gene	1502	3135	.	+	.	ID=ENSCAFG00000000120;Name=IL23A;Note=ENSCAFT00000000198
Fox_ENSCAFG00000000120	.	mRNA	1502	3135	.	+	.	ID=ENSCAFT00000000198;Parent=ENSCAFG00000000120
Fox_ENSCAFG00000000120	.	exon	1502	1669	.	+	.	ID=ENSCAFT00000000198_e1;Parent=ENSCAFT00000000198
Fox_ENSCAFG00000000120	.	exon	1886	1987	.	+	.	ID=ENSCAFT00000000198_e2;Parent=ENSCAFT00000000198
Fox_ENSCAFG00000000120	.	exon	2738	2872	.	+	.	ID=ENSCAFT00000000198_e3;Parent=ENSCAFT00000000198
Fox_ENSCAFG00000000120	.	exon	2974	3135	.	+	.	ID=ENSCAFT00000000198_e4;Parent=ENSCAFT00000000198
Fox_ENSCAFG00000000120	.	promoter	2	1501	.	+	.	ID=pIL23A;Parent=ENSCAFG00000000120
Fox_ENSCAFG00000000120	.	CDS	1502	1669	.	+	.	ID=ENSCAFT00000000198_cds1;Parent=ENSCAFT00000000198
Fox_ENSCAFG00000000120	.	CDS	1886	1987	.	+	.	ID=ENSCAFT00000000198_cds2;Parent=ENSCAFT00000000198
Fox_ENSCAFG00000000120	.	CDS	2738	2872	.	+	.	ID=ENSCAFT00000000198_cds3;Parent=ENSCAFT00000000198
Fox_ENSCAFG00000000120	.	CDS	2974	3135	.	+	.	ID=ENSCAFT00000000198_cds4;Parent=ENSCAFT00000000198
Fox_ENSCAFG00000000163	.	gene	1501	10952	.	+	.	ID=ENSCAFG00000000163;Name=STAT6;Note=ENSCAFT00000000269
Fox_ENSCAFG00000000163	.	mRNA	1501	10952	.	+	.	ID=ENSCAFT00000000269;Parent=ENSCAFG00000000163
Fox_ENSCAFG00000000163	.	exon	1501	1616	.	+	.	ID=ENSCAFT00000000269_e2;Parent=ENSCAFT00000000269
Fox_ENSCAFG00000000163	.	exon	2061	2199	.	+	.	ID=ENSCAFT00000000269_e3;Parent=ENSCAFT00000000269
Fox_ENSCAFG00000000163	.	exon	2515	2598	.	+	.	ID=ENSCAFT00000000269_e4;Parent=ENSCAFT00000000269
Fox_ENSCAFG00000000163	.	exon	3031	3169	.	+	.	ID=ENSCAFT00000000269_e5;Parent=ENSCAFT00000000269
Fox_ENSCAFG00000000163	.	exon	3296	3348	.	+	.	ID=ENSCAFT00000000269_e6;Parent=ENSCAFT00000000269
Fox_ENSCAFG00000000163	.	exon	3552	3700	.	+	.	ID=ENSCAFT00000000269_e7;Parent=ENSCAFT00000000269
Fox_ENSCAFG00000000163	.	exon	4293	4424	.	+	.	ID=ENSCAFT00000000269_e8;Parent=ENSCAFT00000000269
Fox_ENSCAFG00000000163	.	exon	4552	4740	.	+	.	ID=ENSCAFT00000000269_e9;Parent=ENSCAFT00000000269
Fox_ENSCAFG00000000163	.	exon	5044	5131	.	+	.	ID=ENSCAFT00000000269_e10;Parent=ENSCAFT00000000269
Fox_ENSCAFG00000000163	.	exon	5267	5389	.	+	.	ID=ENSCAFT00000000269_e11;Parent=ENSCAFT00000000269
Fox_ENSCAFG00000000163	.	exon	5888	5980	.	+	.	ID=ENSCAFT00000000269_e12;Parent=ENSCAFT00000000269
Fox_ENSCAFG00000000163	.	exon	6372	6578	.	+	.	ID=ENSCAFT00000000269_e13;Parent=ENSCAFT00000000269
Fox_ENSCAFG00000000163	.	exon	7834	7928	.	+	.	ID=ENSCAFT00000000269_e14;Parent=ENSCAFT00000000269
Fox_ENSCAFG00000000163	.	exon	8022	8158	.	+	.	ID=ENSCAFT00000000269_e15;Parent=ENSCAFT00000000269
Fox_ENSCAFG00000000163	.	exon	8471	8617	.	+	.	ID=ENSCAFT00000000269_e16;Parent=ENSCAFT00000000269
Fox_ENSCAFG00000000163	.	exon	8828	8891	.	+	.	ID=ENSCAFT00000000269_e17;Parent=ENSCAFT00000000269
Fox_ENSCAFG00000000163	.	exon	8996	9106	.	+	.	ID=ENSCAFT00000000269_e18;Parent=ENSCAFT00000000269
Fox_ENSCAFG00000000163	.	exon	9302	9385	.	+	.	ID=ENSCAFT00000000269_e19;Parent=ENSCAFT00000000269
Fox_ENSCAFG00000000163	.	exon	10387	10452	.	+	.	ID=ENSCAFT00000000269_e20;Parent=ENSCAFT00000000269
Fox_ENSCAFG00000000163	.	exon	10544	10672	.	+	.	ID=ENSCAFT00000000269_e21;Parent=ENSCAFT00000000269
Fox_ENSCAFG00000000163	.	exon	10763	10952	.	+	.	ID=ENSCAFT00000000269_e22;Parent=ENSCAFT00000000269
Fox_ENSCAFG00000000163	.	promoter	1	1500	.	+	.	ID=pSTAT6;Parent=ENSCAFG00000000163
Fox_ENSCAFG00000000163	.	CDS	1501	1616	.	+	.	ID=ENSCAFT00000000269_cds2;Parent=ENSCAFT00000000269
Fox_ENSCAFG00000000163	.	CDS	2061	2199	.	+	.	ID=ENSCAFT00000000269_cds3;Parent=ENSCAFT00000000269
Fox_ENSCAFG00000000163	.	CDS	2515	2598	.	+	.	ID=ENSCAFT00000000269_cds4;Parent=ENSCAFT00000000269
Fox_ENSCAFG00000000163	.	CDS	3031	3169	.	+	.	ID=ENSCAFT00000000269_cds5;Parent=ENSCAFT00000000269
Fox_ENSCAFG00000000163	.	CDS	3296	3348	.	+	.	ID=ENSCAFT00000000269_cds6;Parent=ENSCAFT00000000269
Fox_ENSCAFG00000000163	.	CDS	3552	3700	.	+	.	ID=ENSCAFT00000000269_cds7;Parent=ENSCAFT00000000269
Fox_ENSCAFG00000000163	.	CDS	4293	4424	.	+	.	ID=ENSCAFT00000000269_cds8;Parent=ENSCAFT00000000269
Fox_ENSCAFG00000000163	.	CDS	4552	4740	.	+	.	ID=ENSCAFT00000000269_cds9;Parent=ENSCAFT00000000269
Fox_ENSCAFG00000000163	.	CDS	5044	5131	.	+	.	ID=ENSCAFT00000000269_cds10;Parent=ENSCAFT00000000269
Fox_ENSCAFG00000000163	.	CDS	5267	5389	.	+	.	ID=ENSCAFT00000000269_cds11;Parent=ENSCAFT00000000269
Fox_ENSCAFG00000000163	.	CDS	5888	5980	.	+	.	ID=ENSCAFT00000000269_cds12;Parent=ENSCAFT00000000269
Fox_ENSCAFG00000000163	.	CDS	6372	6578	.	+	.	ID=ENSCAFT00000000269_cds13;Parent=ENSCAFT00000000269
Fox_ENSCAFG00000000163	.	CDS	7834	7928	.	+	.	ID=ENSCAFT00000000269_cds14;Parent=ENSCAFT00000000269
Fox_ENSCAFG00000000163	.	CDS	8022	8158	.	+	.	ID=ENSCAFT00000000269_cds15;Parent=ENSCAFT00000000269
Fox_ENSCAFG00000000163	.	CDS	8471	8617	.	+	.	ID=ENSCAFT00000000269_cds16;Parent=ENSCAFT00000000269
Fox_ENSCAFG00000000163	.	CDS	8828	8891	.	+	.	ID=ENSCAFT00000000269_cds17;Parent=ENSCAFT00000000269
Fox_ENSCAFG00000000163	.	CDS	8996	9106	.	+	.	ID=ENSCAFT00000000269_cds18;Parent=ENSCAFT00000000269
Fox_ENSCAFG00000000163	.	CDS	9302	9385	.	+	.	ID=ENSCAFT00000000269_cds19;Parent=ENSCAFT00000000269
Fox_ENSCAFG00000000163	.	CDS	10387	10452	.	+	.	ID=ENSCAFT00000000269_cds20;Parent=ENSCAFT00000000269
Fox_ENSCAFG00000000163	.	CDS	10544	10672	.	+	.	ID=ENSCAFT00000000269_cds21;Parent=ENSCAFT00000000269
Fox_ENSCAFG00000000163	.	CDS	10763	10952	.	+	.	ID=ENSCAFT00000000269_cds22;Parent=ENSCAFT00000000269
Fox_ENSCAFG00000000233	.	promoter	5	1504	.	+	.	ID=pDCTN2;Parent=ENSCAFG00000000233
Fox_ENSCAFG00000000233	.	gene	1505	2737	.	+	.	ID=ENSCAFG00000000233;Name=DCTN2;Note=ENSCAFT00000000369
Fox_ENSCAFG00000000233	.	mRNA	1505	2737	.	+	.	ID=ENSCAFT00000000369;Parent=ENSCAFG00000000233
Fox_ENSCAFG00000000233	.	exon	1505	2311	.	+	.	ID=ENSCAFT00000000369_e1;Parent=ENSCAFT00000000369
Fox_ENSCAFG00000000233	.	exon	2367	2552	.	+	.	ID=ENSCAFT00000000369_e2;Parent=ENSCAFT00000000369
Fox_ENSCAFG00000000233	.	exon	2609	2737	.	+	.	ID=ENSCAFT00000000369_e3;Parent=ENSCAFT00000000369
Fox_ENSCAFG00000000233	.	CDS	1505	2311	.	+	.	ID=ENSCAFT00000000369_cds1;Parent=ENSCAFT00000000369
Fox_ENSCAFG00000000233	.	CDS	2367	2552	.	+	.	ID=ENSCAFT00000000369_cds2;Parent=ENSCAFT00000000369
Fox_ENSCAFG00000000233	.	CDS	2609	2737	.	+	.	ID=ENSCAFT00000000369_cds3;Parent=ENSCAFT00000000369
Fox_ENSCAFG00000000260	.	gene	1502	23768	.	+	.	ID=ENSCAFG00000000260;Name=IFNGR1;Note=ENSCAFT00000000413
Fox_ENSCAFG00000000260	.	mRNA	1502	23768	.	+	.	ID=ENSCAFT00000000413;Parent=ENSCAFG00000000260
Fox_ENSCAFG00000000260	.	exon	1502	1586	.	+	.	ID=ENSCAFT00000000413_e1;Parent=ENSCAFT00000000413
Fox_ENSCAFG00000000260	.	exon	13146	13260	.	+	.	ID=ENSCAFT00000000413_e2;Parent=ENSCAFT00000000413
Fox_ENSCAFG00000000260	.	exon	14213	14376	.	+	.	ID=ENSCAFT00000000413_e3;Parent=ENSCAFT00000000413
Fox_ENSCAFG00000000260	.	exon	15825	15994	.	+	.	ID=ENSCAFT00000000413_e4;Parent=ENSCAFT00000000413
Fox_ENSCAFG00000000260	.	exon	18081	18270	.	+	.	ID=ENSCAFT00000000413_e5;Parent=ENSCAFT00000000413
Fox_ENSCAFG00000000260	.	exon	21040	21167	.	+	.	ID=ENSCAFT00000000413_e6;Parent=ENSCAFT00000000413
Fox_ENSCAFG00000000260	.	exon	23193	23768	.	+	.	ID=ENSCAFT00000000413_e7;Parent=ENSCAFT00000000413
Fox_ENSCAFG00000000260	.	promoter	2	1501	.	+	.	ID=pIFNGR1;Parent=ENSCAFG00000000260
Fox_ENSCAFG00000000260	.	CDS	1502	1586	.	+	.	ID=ENSCAFT00000000413_cds1;Parent=ENSCAFT00000000413
Fox_ENSCAFG00000000260	.	CDS	13146	13260	.	+	.	ID=ENSCAFT00000000413_cds2;Parent=ENSCAFT00000000413
Fox_ENSCAFG00000000260	.	CDS	14213	14376	.	+	.	ID=ENSCAFT00000000413_cds3;Parent=ENSCAFT00000000413
Fox_ENSCAFG00000000260	.	CDS	15825	15994	.	+	.	ID=ENSCAFT00000000413_cds4;Parent=ENSCAFT00000000413
Fox_ENSCAFG00000000260	.	CDS	18081	18270	.	+	.	ID=ENSCAFT00000000413_cds5;Parent=ENSCAFT00000000413
Fox_ENSCAFG00000000260	.	CDS	21040	21167	.	+	.	ID=ENSCAFT00000000413_cds6;Parent=ENSCAFT00000000413
Fox_ENSCAFG00000000260	.	CDS	23193	23768	.	+	.	ID=ENSCAFT00000000413_cds7;Parent=ENSCAFT00000000413
Fox_ENSCAFG00000000408	.	gene	1501	5516	.	+	.	ID=ENSCAFG00000000408;Name=IFN-GAMMA;Note=ENSCAFT00000000643
Fox_ENSCAFG00000000408	.	mRNA	1501	5516	.	+	.	ID=ENSCAFT00000000643;Parent=ENSCAFG00000000408
Fox_ENSCAFG00000000408	.	exon	1501	1614	.	+	.	ID=ENSCAFT00000000643_e1;Parent=ENSCAFT00000000643
Fox_ENSCAFG00000000408	.	exon	2786	2854	.	+	.	ID=ENSCAFT00000000643_e2;Parent=ENSCAFT00000000643
Fox_ENSCAFG00000000408	.	exon	2950	3132	.	+	.	ID=ENSCAFT00000000643_e3;Parent=ENSCAFT00000000643
Fox_ENSCAFG00000000408	.	exon	5382	5516	.	+	.	ID=ENSCAFT00000000643_e4;Parent=ENSCAFT00000000643
Fox_ENSCAFG00000000408	.	promoter	1	1500	.	+	.	ID=pIFN-GAMMA;Parent=ENSCAFG00000000408
Fox_ENSCAFG00000000408	.	CDS	1501	1614	.	+	.	ID=ENSCAFT00000000643_cds1;Parent=ENSCAFT00000000643
Fox_ENSCAFG00000000408	.	CDS	2786	2854	.	+	.	ID=ENSCAFT00000000643_cds2;Parent=ENSCAFT00000000643
Fox_ENSCAFG00000000408	.	CDS	2950	3132	.	+	.	ID=ENSCAFT00000000643_cds3;Parent=ENSCAFT00000000643
Fox_ENSCAFG00000000408	.	CDS	5382	5516	.	+	.	ID=ENSCAFT00000000643_cds4;Parent=ENSCAFT00000000643
Fox_ENSCAFG00000000426	.	gene	1502	5881	.	+	.	ID=ENSCAFG00000000426;Name=LYZ;Note=ENSCAFT00000000675
Fox_ENSCAFG00000000426	.	mRNA	1502	5881	.	+	.	ID=ENSCAFT00000000675;Parent=ENSCAFG00000000426
Fox_ENSCAFG00000000426	.	exon	1502	1637	.	+	.	ID=ENSCAFT00000000675_e1;Parent=ENSCAFT00000000675
Fox_ENSCAFG00000000426	.	exon	2921	3085	.	+	.	ID=ENSCAFT00000000675_e2;Parent=ENSCAFT00000000675
Fox_ENSCAFG00000000426	.	exon	4942	5020	.	+	.	ID=ENSCAFT00000000675_e3;Parent=ENSCAFT00000000675
Fox_ENSCAFG00000000426	.	exon	5815	5881	.	+	.	ID=ENSCAFT00000000675_e4;Parent=ENSCAFT00000000675
Fox_ENSCAFG00000000426	.	promoter	2	1501	.	+	.	ID=pLYZ;Parent=ENSCAFG00000000426
Fox_ENSCAFG00000000426	.	CDS	1502	1637	.	+	.	ID=ENSCAFT00000000675_cds1;Parent=ENSCAFT00000000675
Fox_ENSCAFG00000000426	.	CDS	2921	3085	.	+	.	ID=ENSCAFT00000000675_cds2;Parent=ENSCAFT00000000675
Fox_ENSCAFG00000000426	.	CDS	4942	5020	.	+	.	ID=ENSCAFT00000000675_cds3;Parent=ENSCAFT00000000675
Fox_ENSCAFG00000000426	.	CDS	5815	5881	.	+	.	ID=ENSCAFT00000000675_cds4;Parent=ENSCAFT00000000675
Fox_ENSCAFG00000000487	.	promoter	1	1497	.	+	.	ID=pDLA88;Parent=ENSCAFG00000000487
Fox_ENSCAFG00000000487	.	gene	1498	4396	.	+	.	ID=ENSCAFG00000000487;Name=DLA88;Note=ENSCAFT00000000779
Fox_ENSCAFG00000000487	.	mRNA	1498	4396	.	+	.	ID=ENSCAFT00000000779;Parent=ENSCAFG00000000487
Fox_ENSCAFG00000000487	.	exon	1498	1570	.	+	.	ID=ENSCAFT00000000779_e1;Parent=ENSCAFT00000000779
Fox_ENSCAFG00000000487	.	exon	1724	1993	.	+	.	ID=ENSCAFT00000000779_e2;Parent=ENSCAFT00000000779
Fox_ENSCAFG00000000487	.	exon	2275	2550	.	+	.	ID=ENSCAFT00000000779_e3;Parent=ENSCAFT00000000779
Fox_ENSCAFG00000000487	.	exon	3200	3475	.	+	.	ID=ENSCAFT00000000779_e4;Parent=ENSCAFT00000000779
Fox_ENSCAFG00000000487	.	exon	3594	3698	.	+	.	ID=ENSCAFT00000000779_e5;Parent=ENSCAFT00000000779
Fox_ENSCAFG00000000487	.	exon	4128	4160	.	+	.	ID=ENSCAFT00000000779_e6;Parent=ENSCAFT00000000779
Fox_ENSCAFG00000000487	.	exon	4294	4396	.	+	.	ID=ENSCAFT00000000779_e7;Parent=ENSCAFT00000000779
Fox_ENSCAFG00000000487	.	CDS	1498	1570	.	+	.	ID=ENSCAFT00000000779_cds1;Parent=ENSCAFT00000000779
Fox_ENSCAFG00000000487	.	CDS	1724	1993	.	+	.	ID=ENSCAFT00000000779_cds2;Parent=ENSCAFT00000000779
Fox_ENSCAFG00000000487	.	CDS	2275	2550	.	+	.	ID=ENSCAFT00000000779_cds3;Parent=ENSCAFT00000000779
Fox_ENSCAFG00000000487	.	CDS	3200	3475	.	+	.	ID=ENSCAFT00000000779_cds4;Parent=ENSCAFT00000000779
Fox_ENSCAFG00000000487	.	CDS	3594	3698	.	+	.	ID=ENSCAFT00000000779_cds5;Parent=ENSCAFT00000000779
Fox_ENSCAFG00000000487	.	CDS	4128	4160	.	+	.	ID=ENSCAFT00000000779_cds6;Parent=ENSCAFT00000000779
Fox_ENSCAFG00000000487	.	CDS	4294	4396	.	+	.	ID=ENSCAFT00000000779_cds7;Parent=ENSCAFT00000000779
Fox_ENSCAFG00000000500F	.	gene	1503	4479	.	+	.	ID=ENSCAFG00000000500F;Name=DLA-64F;Note=ENSCAFT00000036073
Fox_ENSCAFG00000000500F	.	mRNA	1503	4479	.	+	.	ID=ENSCAFT00000036073F;Parent=ENSCAFG00000000500F
Fox_ENSCAFG00000000500F	.	exon	1503	1575	.	+	.	ID=ENSCAFT00000036073_e1F;Parent=ENSCAFT00000036073F
Fox_ENSCAFG00000000500F	.	exon	1729	1998	.	+	.	ID=ENSCAFT00000036073_e2F;Parent=ENSCAFT00000036073F
Fox_ENSCAFG00000000500F	.	exon	2280	2555	.	+	.	ID=ENSCAFT00000036073_e3F;Parent=ENSCAFT00000036073F
Fox_ENSCAFG00000000500F	.	exon	3205	3480	.	+	.	ID=ENSCAFT00000036073_e4F;Parent=ENSCAFT00000036073F
Fox_ENSCAFG00000000500F	.	exon	3599	3703	.	+	.	ID=ENSCAFT00000036073_e5F;Parent=ENSCAFT00000036073F
Fox_ENSCAFG00000000500F	.	exon	4133	4165	.	+	.	ID=ENSCAFT00000036073_e6F;Parent=ENSCAFT00000036073F
Fox_ENSCAFG00000000500F	.	exon	4299	4346	.	+	.	ID=ENSCAFT00000036073_e7F;Parent=ENSCAFT00000036073F
Fox_ENSCAFG00000000500F	.	exon	4474	4479	.	+	.	ID=ENSCAFT00000036073_e8F;Parent=ENSCAFT00000036073F
Fox_ENSCAFG00000000500F	.	promoter	3	1502	.	+	.	ID=pDLA-64F;Parent=ENSCAFG00000000500F
Fox_ENSCAFG00000000500F	.	CDS	1503	1575	.	+	.	ID=ENSCAFT00000036073_cds1F;Parent=ENSCAFT00000036073F
Fox_ENSCAFG00000000500F	.	CDS	1729	1998	.	+	.	ID=ENSCAFT00000036073_cds2F;Parent=ENSCAFT00000036073F
Fox_ENSCAFG00000000500F	.	CDS	2280	2555	.	+	.	ID=ENSCAFT00000036073_cds3F;Parent=ENSCAFT00000036073F
Fox_ENSCAFG00000000500F	.	CDS	3205	3480	.	+	.	ID=ENSCAFT00000036073_cds4F;Parent=ENSCAFT00000036073F
Fox_ENSCAFG00000000500F	.	CDS	3599	3703	.	+	.	ID=ENSCAFT00000036073_cds5F;Parent=ENSCAFT00000036073F
Fox_ENSCAFG00000000500F	.	CDS	4133	4165	.	+	.	ID=ENSCAFT00000036073_cds6F;Parent=ENSCAFT00000036073F
Fox_ENSCAFG00000000500F	.	CDS	4299	4346	.	+	.	ID=ENSCAFT00000036073_cds7F;Parent=ENSCAFT00000036073F
Fox_ENSCAFG00000000500F	.	CDS	4474	4479	.	+	.	ID=ENSCAFT00000036073_cds8F;Parent=ENSCAFT00000036073F
Fox_ENSCAFG00000000500R	.	gene	1501	4480	.	+	.	ID=ENSCAFG00000000500R;Name=DLA-64R;Note=ENSCAFT00000036073
Fox_ENSCAFG00000000500R	.	mRNA	1501	4480	.	+	.	ID=ENSCAFT00000036073R;Parent=ENSCAFG00000000500R
Fox_ENSCAFG00000000500R	.	exon	1501	1573	.	+	.	ID=ENSCAFT00000036073_e1R;Parent=ENSCAFT00000036073R
Fox_ENSCAFG00000000500R	.	exon	1727	1996	.	+	.	ID=ENSCAFT00000036073_e2R;Parent=ENSCAFT00000036073R
Fox_ENSCAFG00000000500R	.	exon	2278	2553	.	+	.	ID=ENSCAFT00000036073_e3R;Parent=ENSCAFT00000036073R
Fox_ENSCAFG00000000500R	.	exon	3203	3478	.	+	.	ID=ENSCAFT00000036073_e4R;Parent=ENSCAFT00000036073R
Fox_ENSCAFG00000000500R	.	exon	3598	3702	.	+	.	ID=ENSCAFT00000036073_e5R;Parent=ENSCAFT00000036073R
Fox_ENSCAFG00000000500R	.	exon	4132	4164	.	+	.	ID=ENSCAFT00000036073_e6R;Parent=ENSCAFT00000036073R
Fox_ENSCAFG00000000500R	.	exon	4299	4346	.	+	.	ID=ENSCAFT00000036073_e7R;Parent=ENSCAFT00000036073R
Fox_ENSCAFG00000000500R	.	exon	4475	4480	.	+	.	ID=ENSCAFT00000036073_e8R;Parent=ENSCAFT00000036073R
Fox_ENSCAFG00000000500R	.	promoter	1	1500	.	+	.	ID=pDLA-64R;Parent=ENSCAFG00000000500R
Fox_ENSCAFG00000000500R	.	CDS	1501	1573	.	+	.	ID=ENSCAFT00000036073_cds1R;Parent=ENSCAFT00000036073R
Fox_ENSCAFG00000000500R	.	CDS	1727	1996	.	+	.	ID=ENSCAFT00000036073_cds2R;Parent=ENSCAFT00000036073R
Fox_ENSCAFG00000000500R	.	CDS	2278	2553	.	+	.	ID=ENSCAFT00000036073_cds3R;Parent=ENSCAFT00000036073R
Fox_ENSCAFG00000000500R	.	CDS	3203	3478	.	+	.	ID=ENSCAFT00000036073_cds4R;Parent=ENSCAFT00000036073R
Fox_ENSCAFG00000000500R	.	CDS	3598	3702	.	+	.	ID=ENSCAFT00000036073_cds5R;Parent=ENSCAFT00000036073R
Fox_ENSCAFG00000000500R	.	CDS	4132	4164	.	+	.	ID=ENSCAFT00000036073_cds6R;Parent=ENSCAFT00000036073R
Fox_ENSCAFG00000000500R	.	CDS	4299	4346	.	+	.	ID=ENSCAFT00000036073_cds7R;Parent=ENSCAFT00000036073R
Fox_ENSCAFG00000000500R	.	CDS	4475	4480	.	+	.	ID=ENSCAFT00000036073_cds8R;Parent=ENSCAFT00000036073R
Fox_ENSCAFG00000000515	.	gene	1501	2443	.	+	.	ID=ENSCAFG00000000515;Name=LTA;Note=ENSCAFT00000000802
Fox_ENSCAFG00000000515	.	mRNA	1501	2443	.	+	.	ID=ENSCAFT00000000802;Parent=ENSCAFG00000000515
Fox_ENSCAFG00000000515	.	exon	1501	1596	.	+	.	ID=ENSCAFT00000000802_e1;Parent=ENSCAFT00000000802
Fox_ENSCAFG00000000515	.	exon	1682	1787	.	+	.	ID=ENSCAFT00000000802_e2;Parent=ENSCAFT00000000802
Fox_ENSCAFG00000000515	.	exon	2031	2443	.	+	.	ID=ENSCAFT00000000802_e3;Parent=ENSCAFT00000000802
Fox_ENSCAFG00000000515	.	promoter	1	1500	.	+	.	ID=pLTA;Parent=ENSCAFG00000000515
Fox_ENSCAFG00000000515	.	CDS	1501	1596	.	+	.	ID=ENSCAFT00000000802_cds1;Parent=ENSCAFT00000000802
Fox_ENSCAFG00000000515	.	CDS	1682	1787	.	+	.	ID=ENSCAFT00000000802_cds2;Parent=ENSCAFT00000000802
Fox_ENSCAFG00000000515	.	CDS	2031	2443	.	+	.	ID=ENSCAFT00000000802_cds3;Parent=ENSCAFT00000000802
Fox_ENSCAFG00000000517	.	gene	1501	3213	.	+	.	ID=ENSCAFG00000000517;Name=TNF;Note=ENSCAFT00000000804
Fox_ENSCAFG00000000517	.	mRNA	1501	3213	.	+	.	ID=ENSCAFT00000000804;Parent=ENSCAFG00000000517
Fox_ENSCAFG00000000517	.	exon	1501	1686	.	+	.	ID=ENSCAFT00000000804_e1;Parent=ENSCAFT00000000804
Fox_ENSCAFG00000000517	.	exon	2226	2271	.	+	.	ID=ENSCAFT00000000804_e2;Parent=ENSCAFT00000000804
Fox_ENSCAFG00000000517	.	exon	2446	2493	.	+	.	ID=ENSCAFT00000000804_e3;Parent=ENSCAFT00000000804
Fox_ENSCAFG00000000517	.	exon	2792	3213	.	+	.	ID=ENSCAFT00000000804_e4;Parent=ENSCAFT00000000804
Fox_ENSCAFG00000000517	.	promoter	1	1500	.	+	.	ID=pTNF;Parent=ENSCAFG00000000517
Fox_ENSCAFG00000000517	.	CDS	1501	1686	.	+	.	ID=ENSCAFT00000000804_cds1;Parent=ENSCAFT00000000804
Fox_ENSCAFG00000000517	.	CDS	2226	2271	.	+	.	ID=ENSCAFT00000000804_cds2;Parent=ENSCAFT00000000804
Fox_ENSCAFG00000000517	.	CDS	2446	2493	.	+	.	ID=ENSCAFT00000000804_cds3;Parent=ENSCAFT00000000804
Fox_ENSCAFG00000000517	.	CDS	2792	3213	.	+	.	ID=ENSCAFT00000000804_cds4;Parent=ENSCAFT00000000804
Fox_ENSCAFG00000000686	.	gene	1405	12557	.	+	.	ID=ENSCAFG00000000686-1;Name=C2;Note=ENSCAFT00000001071
Fox_ENSCAFG00000000686	.	gene	13419	19347	.	+	.	ID=ENSCAFG00000000686-2;Name=CFB;Note=ENSCAFT00000001075
Fox_ENSCAFG00000000686	.	mRNA	1405	12557	.	+	.	ID=ENSCAFT00000001071;Parent=ENSCAFG00000000686-1
Fox_ENSCAFG00000000686	.	mRNA	13419	19347	.	+	.	ID=ENSCAFT00000001075;Parent=ENSCAFG00000000686-2
Fox_ENSCAFG00000000686	.	exon	1405	1546	.	+	.	ID=ENSCAFT00000001071_e3;Parent=ENSCAFT00000001071
Fox_ENSCAFG00000000686	.	exon	1690	1896	.	+	.	ID=ENSCAFT00000001071_e4;Parent=ENSCAFT00000001071
Fox_ENSCAFG00000000686	.	exon	2435	2620	.	+	.	ID=ENSCAFT00000001071_e5;Parent=ENSCAFT00000001071
Fox_ENSCAFG00000000686	.	exon	4681	4854	.	+	.	ID=ENSCAFT00000001071_e6;Parent=ENSCAFT00000001071
Fox_ENSCAFG00000000686	.	exon	4940	5038	.	+	.	ID=ENSCAFT00000001071_e7;Parent=ENSCAFT00000001071
Fox_ENSCAFG00000000686	.	exon	5242	5375	.	+	.	ID=ENSCAFT00000001071_e8;Parent=ENSCAFT00000001071
Fox_ENSCAFG00000000686	.	exon	6465	6603	.	+	.	ID=ENSCAFT00000001071_e9;Parent=ENSCAFT00000001071
Fox_ENSCAFG00000000686	.	exon	7438	7578	.	+	.	ID=ENSCAFT00000001071_e10;Parent=ENSCAFT00000001071
Fox_ENSCAFG00000000686	.	exon	8252	8341	.	+	.	ID=ENSCAFT00000001071_e11;Parent=ENSCAFT00000001071
Fox_ENSCAFG00000000686	.	exon	10468	10608	.	+	.	ID=ENSCAFT00000001071_e12;Parent=ENSCAFT00000001071
Fox_ENSCAFG00000000686	.	exon	10719	10813	.	+	.	ID=ENSCAFT00000001071_e13;Parent=ENSCAFT00000001071
Fox_ENSCAFG00000000686	.	exon	10910	11021	.	+	.	ID=ENSCAFT00000001071_e14;Parent=ENSCAFT00000001071
Fox_ENSCAFG00000000686	.	exon	11158	11323	.	+	.	ID=ENSCAFT00000001071_e15;Parent=ENSCAFT00000001071
Fox_ENSCAFG00000000686	.	exon	11433	11509	.	+	.	ID=ENSCAFT00000001071_e16;Parent=ENSCAFT00000001071
Fox_ENSCAFG00000000686	.	exon	11605	11696	.	+	.	ID=ENSCAFT00000001071_e17;Parent=ENSCAFT00000001071
Fox_ENSCAFG00000000686	.	exon	11895	12021	.	+	.	ID=ENSCAFT00000001071_e18;Parent=ENSCAFT00000001071
Fox_ENSCAFG00000000686	.	exon	12188	12237	.	+	.	ID=ENSCAFT00000001071_e19;Parent=ENSCAFT00000001071
Fox_ENSCAFG00000000686	.	exon	12387	12557	.	+	.	ID=ENSCAFT00000001071_e20;Parent=ENSCAFT00000001071
Fox_ENSCAFG00000000686	.	exon	13419	13482	.	+	.	ID=ENSCAFT00000001075_e1;Parent=ENSCAFT00000001075
Fox_ENSCAFG00000000686	.	exon	13573	13806	.	+	.	ID=ENSCAFT00000001075_e2;Parent=ENSCAFT00000001075
Fox_ENSCAFG00000000686	.	exon	14215	14400	.	+	.	ID=ENSCAFT00000001075_e3;Parent=ENSCAFT00000001075
Fox_ENSCAFG00000000686	.	exon	14553	14726	.	+	.	ID=ENSCAFT00000001075_e4;Parent=ENSCAFT00000001075
Fox_ENSCAFG00000000686	.	exon	14967	15068	.	+	.	ID=ENSCAFT00000001075_e5;Parent=ENSCAFT00000001075
Fox_ENSCAFG00000000686	.	exon	15169	15305	.	+	.	ID=ENSCAFT00000001075_e6;Parent=ENSCAFT00000001075
Fox_ENSCAFG00000000686	.	exon	15574	15712	.	+	.	ID=ENSCAFT00000001075_e7;Parent=ENSCAFT00000001075
Fox_ENSCAFG00000000686	.	exon	16036	16167	.	+	.	ID=ENSCAFT00000001075_e8;Parent=ENSCAFT00000001075
Fox_ENSCAFG00000000686	.	exon	16476	16577	.	+	.	ID=ENSCAFT00000001075_e9;Parent=ENSCAFT00000001075
Fox_ENSCAFG00000000686	.	exon	16667	16804	.	+	.	ID=ENSCAFT00000001075_e10;Parent=ENSCAFT00000001075
Fox_ENSCAFG00000000686	.	exon	17321	17418	.	+	.	ID=ENSCAFT00000001075_e11;Parent=ENSCAFT00000001075
Fox_ENSCAFG00000000686	.	exon	17555	17672	.	+	.	ID=ENSCAFT00000001075_e12;Parent=ENSCAFT00000001075
Fox_ENSCAFG00000000686	.	exon	17875	18025	.	+	.	ID=ENSCAFT00000001075_e13;Parent=ENSCAFT00000001075
Fox_ENSCAFG00000000686	.	exon	18121	18197	.	+	.	ID=ENSCAFT00000001075_e14;Parent=ENSCAFT00000001075
Fox_ENSCAFG00000000686	.	exon	18406	18518	.	+	.	ID=ENSCAFT00000001075_e15;Parent=ENSCAFT00000001075
Fox_ENSCAFG00000000686	.	exon	18622	18754	.	+	.	ID=ENSCAFT00000001075_e16;Parent=ENSCAFT00000001075
Fox_ENSCAFG00000000686	.	exon	18835	18884	.	+	.	ID=ENSCAFT00000001075_e17;Parent=ENSCAFT00000001075
Fox_ENSCAFG00000000686	.	exon	19192	19347	.	+	.	ID=ENSCAFT00000001075_e18;Parent=ENSCAFT00000001075
Fox_ENSCAFG00000000686	.	promoter	1	1404	.	+	.	ID=pC2;Parent=ENSCAFG00000000686-1
Fox_ENSCAFG00000000686	.	promoter	11919	13418	.	+	.	ID=pCFB;Parent=ENSCAFG00000000686-2
Fox_ENSCAFG00000000686	.	CDS	1405	1546	.	+	.	ID=ENSCAFT00000001071_cds3;Parent=ENSCAFT00000001071
Fox_ENSCAFG00000000686	.	CDS	1690	1896	.	+	.	ID=ENSCAFT00000001071_cds4;Parent=ENSCAFT00000001071
Fox_ENSCAFG00000000686	.	CDS	2435	2620	.	+	.	ID=ENSCAFT00000001071_cds5;Parent=ENSCAFT00000001071
Fox_ENSCAFG00000000686	.	CDS	4681	4854	.	+	.	ID=ENSCAFT00000001071_cds6;Parent=ENSCAFT00000001071
Fox_ENSCAFG00000000686	.	CDS	4940	5038	.	+	.	ID=ENSCAFT00000001071_cds7;Parent=ENSCAFT00000001071
Fox_ENSCAFG00000000686	.	CDS	5242	5375	.	+	.	ID=ENSCAFT00000001071_cds8;Parent=ENSCAFT00000001071
Fox_ENSCAFG00000000686	.	CDS	6465	6603	.	+	.	ID=ENSCAFT00000001071_cds9;Parent=ENSCAFT00000001071
Fox_ENSCAFG00000000686	.	CDS	7438	7578	.	+	.	ID=ENSCAFT00000001071_cds10;Parent=ENSCAFT00000001071
Fox_ENSCAFG00000000686	.	CDS	8252	8341	.	+	.	ID=ENSCAFT00000001071_cds11;Parent=ENSCAFT00000001071
Fox_ENSCAFG00000000686	.	CDS	10468	10608	.	+	.	ID=ENSCAFT00000001071_cds12;Parent=ENSCAFT00000001071
Fox_ENSCAFG00000000686	.	CDS	10719	10813	.	+	.	ID=ENSCAFT00000001071_cds13;Parent=ENSCAFT00000001071
Fox_ENSCAFG00000000686	.	CDS	10910	11021	.	+	.	ID=ENSCAFT00000001071_cds14;Parent=ENSCAFT00000001071
Fox_ENSCAFG00000000686	.	CDS	11158	11323	.	+	.	ID=ENSCAFT00000001071_cds15;Parent=ENSCAFT00000001071
Fox_ENSCAFG00000000686	.	CDS	11433	11509	.	+	.	ID=ENSCAFT00000001071_cds16;Parent=ENSCAFT00000001071
Fox_ENSCAFG00000000686	.	CDS	11605	11696	.	+	.	ID=ENSCAFT00000001071_cds17;Parent=ENSCAFT00000001071
Fox_ENSCAFG00000000686	.	CDS	11895	12021	.	+	.	ID=ENSCAFT00000001071_cds18;Parent=ENSCAFT00000001071
Fox_ENSCAFG00000000686	.	CDS	12188	12237	.	+	.	ID=ENSCAFT00000001071_cds19;Parent=ENSCAFT00000001071
Fox_ENSCAFG00000000686	.	CDS	12387	12557	.	+	.	ID=ENSCAFT00000001071_cds20;Parent=ENSCAFT00000001071
Fox_ENSCAFG00000000686	.	CDS	13419	13482	.	+	.	ID=ENSCAFT00000001075_cds1;Parent=ENSCAFT00000001075
Fox_ENSCAFG00000000686	.	CDS	13573	13806	.	+	.	ID=ENSCAFT00000001075_cds2;Parent=ENSCAFT00000001075
Fox_ENSCAFG00000000686	.	CDS	14215	14400	.	+	.	ID=ENSCAFT00000001075_cds3;Parent=ENSCAFT00000001075
Fox_ENSCAFG00000000686	.	CDS	14553	14726	.	+	.	ID=ENSCAFT00000001075_cds4;Parent=ENSCAFT00000001075
Fox_ENSCAFG00000000686	.	CDS	14967	15068	.	+	.	ID=ENSCAFT00000001075_cds5;Parent=ENSCAFT00000001075
Fox_ENSCAFG00000000686	.	CDS	15169	15305	.	+	.	ID=ENSCAFT00000001075_cds6;Parent=ENSCAFT00000001075
Fox_ENSCAFG00000000686	.	CDS	15574	15712	.	+	.	ID=ENSCAFT00000001075_cds7;Parent=ENSCAFT00000001075
Fox_ENSCAFG00000000686	.	CDS	16036	16167	.	+	.	ID=ENSCAFT00000001075_cds8;Parent=ENSCAFT00000001075
Fox_ENSCAFG00000000686	.	CDS	16476	16577	.	+	.	ID=ENSCAFT00000001075_cds9;Parent=ENSCAFT00000001075
Fox_ENSCAFG00000000686	.	CDS	16667	16804	.	+	.	ID=ENSCAFT00000001075_cds10;Parent=ENSCAFT00000001075
Fox_ENSCAFG00000000686	.	CDS	17321	17418	.	+	.	ID=ENSCAFT00000001075_cds11;Parent=ENSCAFT00000001075
Fox_ENSCAFG00000000686	.	CDS	17555	17672	.	+	.	ID=ENSCAFT00000001075_cds12;Parent=ENSCAFT00000001075
Fox_ENSCAFG00000000686	.	CDS	17875	18025	.	+	.	ID=ENSCAFT00000001075_cds13;Parent=ENSCAFT00000001075
Fox_ENSCAFG00000000686	.	CDS	18121	18197	.	+	.	ID=ENSCAFT00000001075_cds14;Parent=ENSCAFT00000001075
Fox_ENSCAFG00000000686	.	CDS	18406	18518	.	+	.	ID=ENSCAFT00000001075_cds15;Parent=ENSCAFT00000001075
Fox_ENSCAFG00000000686	.	CDS	18622	18754	.	+	.	ID=ENSCAFT00000001075_cds16;Parent=ENSCAFT00000001075
Fox_ENSCAFG00000000686	.	CDS	18835	18884	.	+	.	ID=ENSCAFT00000001075_cds17;Parent=ENSCAFT00000001075
Fox_ENSCAFG00000000686	.	CDS	19192	19347	.	+	.	ID=ENSCAFT00000001075_cds18;Parent=ENSCAFT00000001075
Fox_ENSCAFG00000000701	.	gene	4268	15327	.	+	.	ID=ENSCAFG00000000701;Name=UNKNOWN;Note=ENSCAFT00000047595
Fox_ENSCAFG00000000701	.	mRNA	4268	15327	.	+	.	ID=ENSCAFT00000047595;Parent=ENSCAFG00000000701
Fox_ENSCAFG00000000701	.	exon	4268	4375	.	+	.	ID=ENSCAFT00000047595_e1;Parent=ENSCAFT00000047595
Fox_ENSCAFG00000000701	.	exon	4475	4654	.	+	.	ID=ENSCAFT00000047595_e2;Parent=ENSCAFT00000047595
Fox_ENSCAFG00000000701	.	exon	4821	5006	.	+	.	ID=ENSCAFT00000047595_e3;Parent=ENSCAFT00000047595
Fox_ENSCAFG00000000701	.	exon	5137	5322	.	+	.	ID=ENSCAFT00000047595_e4;Parent=ENSCAFT00000047595
Fox_ENSCAFG00000000701	.	exon	5458	5616	.	+	.	ID=ENSCAFT00000047595_e5;Parent=ENSCAFT00000047595
Fox_ENSCAFG00000000701	.	exon	5874	6000	.	+	.	ID=ENSCAFT00000047595_e6;Parent=ENSCAFT00000047595
Fox_ENSCAFG00000000701	.	exon	6164	6241	.	+	.	ID=ENSCAFT00000047595_e7;Parent=ENSCAFT00000047595
Fox_ENSCAFG00000000701	.	exon	6518	6715	.	+	.	ID=ENSCAFT00000047595_e8;Parent=ENSCAFT00000047595
Fox_ENSCAFG00000000701	.	exon	6810	6921	.	+	.	ID=ENSCAFT00000047595_e9;Parent=ENSCAFT00000047595
Fox_ENSCAFG00000000701	.	exon	7014	7084	.	+	.	ID=ENSCAFT00000047595_e10;Parent=ENSCAFT00000047595
Fox_ENSCAFG00000000701	.	exon	7335	7474	.	+	.	ID=ENSCAFT00000047595_e11;Parent=ENSCAFT00000047595
Fox_ENSCAFG00000000701	.	exon	7589	7798	.	+	.	ID=ENSCAFT00000047595_e12;Parent=ENSCAFT00000047595
Fox_ENSCAFG00000000701	.	exon	8050	8101	.	+	.	ID=ENSCAFT00000047595_e13;Parent=ENSCAFT00000047595
Fox_ENSCAFG00000000701	.	exon	8190	8279	.	+	.	ID=ENSCAFT00000047595_e14;Parent=ENSCAFT00000047595
Fox_ENSCAFG00000000701	.	exon	8405	8614	.	+	.	ID=ENSCAFT00000047595_e15;Parent=ENSCAFT00000047595
Fox_ENSCAFG00000000701	.	exon	8786	8861	.	+	.	ID=ENSCAFT00000047595_e16;Parent=ENSCAFT00000047595
Fox_ENSCAFG00000000701	.	exon	9024	9180	.	+	.	ID=ENSCAFT00000047595_e17;Parent=ENSCAFT00000047595
Fox_ENSCAFG00000000701	.	exon	9293	9409	.	+	.	ID=ENSCAFT00000047595_e18;Parent=ENSCAFT00000047595
Fox_ENSCAFG00000000701	.	exon	9532	9703	.	+	.	ID=ENSCAFT00000047595_e19;Parent=ENSCAFT00000047595
Fox_ENSCAFG00000000701	.	exon	9899	10131	.	+	.	ID=ENSCAFT00000047595_e20;Parent=ENSCAFT00000047595
Fox_ENSCAFG00000000701	.	exon	10206	10373	.	+	.	ID=ENSCAFT00000047595_e21;Parent=ENSCAFT00000047595
Fox_ENSCAFG00000000701	.	exon	10758	10817	.	+	.	ID=ENSCAFT00000047595_e22;Parent=ENSCAFT00000047595
Fox_ENSCAFG00000000701	.	exon	11720	11813	.	+	.	ID=ENSCAFT00000047595_e23;Parent=ENSCAFT00000047595
Fox_ENSCAFG00000000701	.	exon	11898	12084	.	+	.	ID=ENSCAFT00000047595_e24;Parent=ENSCAFT00000047595
Fox_ENSCAFG00000000701	.	exon	12216	12306	.	+	.	ID=ENSCAFT00000047595_e25;Parent=ENSCAFT00000047595
Fox_ENSCAFG00000000701	.	exon	12452	12526	.	+	.	ID=ENSCAFT00000047595_e26;Parent=ENSCAFT00000047595
Fox_ENSCAFG00000000701	.	exon	13904	14006	.	+	.	ID=ENSCAFT00000047595_e27;Parent=ENSCAFT00000047595
Fox_ENSCAFG00000000701	.	exon	14165	14254	.	+	.	ID=ENSCAFT00000047595_e28;Parent=ENSCAFT00000047595
Fox_ENSCAFG00000000701	.	exon	14335	14433	.	+	.	ID=ENSCAFT00000047595_e29;Parent=ENSCAFT00000047595
Fox_ENSCAFG00000000701	.	exon	14532	14615	.	+	.	ID=ENSCAFT00000047595_e30;Parent=ENSCAFT00000047595
Fox_ENSCAFG00000000701	.	exon	14891	15023	.	+	.	ID=ENSCAFT00000047595_e31;Parent=ENSCAFT00000047595
Fox_ENSCAFG00000000701	.	exon	15186	15327	.	+	.	ID=ENSCAFT00000047595_e32;Parent=ENSCAFT00000047595
Fox_ENSCAFG00000000701	.	promoter	2768	4267	.	+	.	ID=pUNKNOWN;Parent=ENSCAFG00000000701
Fox_ENSCAFG00000000701	.	CDS	4268	4375	.	+	.	ID=ENSCAFT00000047595_cds1;Parent=ENSCAFT00000047595
Fox_ENSCAFG00000000701	.	CDS	4475	4654	.	+	.	ID=ENSCAFT00000047595_cds2;Parent=ENSCAFT00000047595
Fox_ENSCAFG00000000701	.	CDS	4821	5006	.	+	.	ID=ENSCAFT00000047595_cds3;Parent=ENSCAFT00000047595
Fox_ENSCAFG00000000701	.	CDS	5137	5322	.	+	.	ID=ENSCAFT00000047595_cds4;Parent=ENSCAFT00000047595
Fox_ENSCAFG00000000701	.	CDS	5458	5616	.	+	.	ID=ENSCAFT00000047595_cds5;Parent=ENSCAFT00000047595
Fox_ENSCAFG00000000701	.	CDS	5874	6000	.	+	.	ID=ENSCAFT00000047595_cds6;Parent=ENSCAFT00000047595
Fox_ENSCAFG00000000701	.	CDS	6164	6241	.	+	.	ID=ENSCAFT00000047595_cds7;Parent=ENSCAFT00000047595
Fox_ENSCAFG00000000701	.	CDS	6518	6715	.	+	.	ID=ENSCAFT00000047595_cds8;Parent=ENSCAFT00000047595
Fox_ENSCAFG00000000701	.	CDS	6810	6921	.	+	.	ID=ENSCAFT00000047595_cds9;Parent=ENSCAFT00000047595
Fox_ENSCAFG00000000701	.	CDS	7014	7084	.	+	.	ID=ENSCAFT00000047595_cds10;Parent=ENSCAFT00000047595
Fox_ENSCAFG00000000701	.	CDS	7335	7474	.	+	.	ID=ENSCAFT00000047595_cds11;Parent=ENSCAFT00000047595
Fox_ENSCAFG00000000701	.	CDS	7589	7798	.	+	.	ID=ENSCAFT00000047595_cds12;Parent=ENSCAFT00000047595
Fox_ENSCAFG00000000701	.	CDS	8050	8101	.	+	.	ID=ENSCAFT00000047595_cds13;Parent=ENSCAFT00000047595
Fox_ENSCAFG00000000701	.	CDS	8190	8279	.	+	.	ID=ENSCAFT00000047595_cds14;Parent=ENSCAFT00000047595
Fox_ENSCAFG00000000701	.	CDS	8405	8614	.	+	.	ID=ENSCAFT00000047595_cds15;Parent=ENSCAFT00000047595
Fox_ENSCAFG00000000701	.	CDS	8786	8861	.	+	.	ID=ENSCAFT00000047595_cds16;Parent=ENSCAFT00000047595
Fox_ENSCAFG00000000701	.	CDS	9024	9180	.	+	.	ID=ENSCAFT00000047595_cds17;Parent=ENSCAFT00000047595
Fox_ENSCAFG00000000701	.	CDS	9293	9409	.	+	.	ID=ENSCAFT00000047595_cds18;Parent=ENSCAFT00000047595
Fox_ENSCAFG00000000701	.	CDS	9532	9703	.	+	.	ID=ENSCAFT00000047595_cds19;Parent=ENSCAFT00000047595
Fox_ENSCAFG00000000701	.	CDS	9899	10131	.	+	.	ID=ENSCAFT00000047595_cds20;Parent=ENSCAFT00000047595
Fox_ENSCAFG00000000701	.	CDS	10206	10373	.	+	.	ID=ENSCAFT00000047595_cds21;Parent=ENSCAFT00000047595
Fox_ENSCAFG00000000701	.	CDS	10758	10817	.	+	.	ID=ENSCAFT00000047595_cds22;Parent=ENSCAFT00000047595
Fox_ENSCAFG00000000701	.	CDS	11720	11813	.	+	.	ID=ENSCAFT00000047595_cds23;Parent=ENSCAFT00000047595
Fox_ENSCAFG00000000701	.	CDS	11898	12084	.	+	.	ID=ENSCAFT00000047595_cds24;Parent=ENSCAFT00000047595
Fox_ENSCAFG00000000701	.	CDS	12216	12306	.	+	.	ID=ENSCAFT00000047595_cds25;Parent=ENSCAFT00000047595
Fox_ENSCAFG00000000701	.	CDS	12452	12526	.	+	.	ID=ENSCAFT00000047595_cds26;Parent=ENSCAFT00000047595
Fox_ENSCAFG00000000701	.	CDS	13904	14006	.	+	.	ID=ENSCAFT00000047595_cds27;Parent=ENSCAFT00000047595
Fox_ENSCAFG00000000701	.	CDS	14165	14254	.	+	.	ID=ENSCAFT00000047595_cds28;Parent=ENSCAFT00000047595
Fox_ENSCAFG00000000701	.	CDS	14335	14433	.	+	.	ID=ENSCAFT00000047595_cds29;Parent=ENSCAFT00000047595
Fox_ENSCAFG00000000701	.	CDS	14532	14615	.	+	.	ID=ENSCAFT00000047595_cds30;Parent=ENSCAFT00000047595
Fox_ENSCAFG00000000701	.	CDS	14891	15023	.	+	.	ID=ENSCAFT00000047595_cds31;Parent=ENSCAFT00000047595
Fox_ENSCAFG00000000701	.	CDS	15186	15327	.	+	.	ID=ENSCAFT00000047595_cds32;Parent=ENSCAFT00000047595
Fox_ENSCAFG00000000803	.	gene	1501	5046	.	+	.	ID=ENSCAFG00000000803;Name=DLA-DRA1;Note=ENSCAFT00000001254
Fox_ENSCAFG00000000803	.	mRNA	1501	5046	.	+	.	ID=ENSCAFT00000001254;Parent=ENSCAFG00000000803
Fox_ENSCAFG00000000803	.	exon	1501	1582	.	+	.	ID=ENSCAFT00000001254_e1;Parent=ENSCAFT00000001254
Fox_ENSCAFG00000000803	.	exon	3604	3849	.	+	.	ID=ENSCAFT00000001254_e2;Parent=ENSCAFT00000001254
Fox_ENSCAFG00000000803	.	exon	4310	4591	.	+	.	ID=ENSCAFT00000001254_e3;Parent=ENSCAFT00000001254
Fox_ENSCAFG00000000803	.	exon	4892	5046	.	+	.	ID=ENSCAFT00000001254_e4;Parent=ENSCAFT00000001254
Fox_ENSCAFG00000000803	.	promoter	1	1500	.	+	.	ID=pDLA-DRA1;Parent=ENSCAFG00000000803
Fox_ENSCAFG00000000803	.	CDS	1501	1582	.	+	.	ID=ENSCAFT00000001254_cds1;Parent=ENSCAFT00000001254
Fox_ENSCAFG00000000803	.	CDS	3604	3849	.	+	.	ID=ENSCAFT00000001254_cds2;Parent=ENSCAFT00000001254
Fox_ENSCAFG00000000803	.	CDS	4310	4591	.	+	.	ID=ENSCAFT00000001254_cds3;Parent=ENSCAFT00000001254
Fox_ENSCAFG00000000803	.	CDS	4892	5046	.	+	.	ID=ENSCAFT00000001254_cds4;Parent=ENSCAFT00000001254
Fox_ENSCAFG00000000806	.	promoter	38	1537	.	+	.	ID=pDLA-DRB1;Parent=ENSCAFG00000000806
Fox_ENSCAFG00000000806	.	gene	1538	13491	.	+	.	ID=ENSCAFG00000000806;Name=DLA-DRB1;Note=ENSCAFT00000001264
Fox_ENSCAFG00000000806	.	mRNA	1538	13491	.	+	.	ID=ENSCAFT00000001264;Parent=ENSCAFG00000000806
Fox_ENSCAFG00000000806	.	exon	1538	1637	.	+	.	ID=ENSCAFT00000001264_e1;Parent=ENSCAFT00000001264
Fox_ENSCAFG00000000806	.	exon	8253	8522	.	+	.	ID=ENSCAFT00000001264_e2;Parent=ENSCAFT00000001264
Fox_ENSCAFG00000000806	.	exon	11185	11466	.	+	.	ID=ENSCAFT00000001264_e3;Parent=ENSCAFT00000001264
Fox_ENSCAFG00000000806	.	exon	12172	12282	.	+	.	ID=ENSCAFT00000001264_e4;Parent=ENSCAFT00000001264
Fox_ENSCAFG00000000806	.	exon	12748	12771	.	+	.	ID=ENSCAFT00000001264_e5;Parent=ENSCAFT00000001264
Fox_ENSCAFG00000000806	.	exon	13331	13491	.	+	.	ID=ENSCAFT00000001264_e6;Parent=ENSCAFT00000001264
Fox_ENSCAFG00000000806	.	CDS	1538	1637	.	+	.	ID=ENSCAFT00000001264_cds1;Parent=ENSCAFT00000001264
Fox_ENSCAFG00000000806	.	CDS	8253	8522	.	+	.	ID=ENSCAFT00000001264_cds2;Parent=ENSCAFT00000001264
Fox_ENSCAFG00000000806	.	CDS	11185	11466	.	+	.	ID=ENSCAFT00000001264_cds3;Parent=ENSCAFT00000001264
Fox_ENSCAFG00000000806	.	CDS	12172	12282	.	+	.	ID=ENSCAFT00000001264_cds4;Parent=ENSCAFT00000001264
Fox_ENSCAFG00000000806	.	CDS	12748	12771	.	+	.	ID=ENSCAFT00000001264_cds5;Parent=ENSCAFT00000001264
Fox_ENSCAFG00000000806	.	CDS	13331	13491	.	+	.	ID=ENSCAFT00000001264_cds6;Parent=ENSCAFT00000001264
Fox_ENSCAFG00000000812	.	gene	1502	7012	.	+	.	ID=ENSCAFG00000000812;Name=DLA-DQA;Note=ENSCAFT00000047258
Fox_ENSCAFG00000000812	.	mRNA	1502	7012	.	+	.	ID=ENSCAFT00000047258;Parent=ENSCAFG00000000812
Fox_ENSCAFG00000000812	.	exon	1502	1583	.	+	.	ID=ENSCAFT00000047258_e1;Parent=ENSCAFT00000047258
Fox_ENSCAFG00000000812	.	exon	5614	5862	.	+	.	ID=ENSCAFT00000047258_e2;Parent=ENSCAFT00000047258
Fox_ENSCAFG00000000812	.	exon	6306	6590	.	+	.	ID=ENSCAFT00000047258_e3;Parent=ENSCAFT00000047258
Fox_ENSCAFG00000000812	.	exon	6858	7012	.	+	.	ID=ENSCAFT00000047258_e4;Parent=ENSCAFT00000047258
Fox_ENSCAFG00000000812	.	promoter	2	1501	.	+	.	ID=pDLA-DQA;Parent=ENSCAFG00000000812
Fox_ENSCAFG00000000812	.	CDS	1502	1583	.	+	.	ID=ENSCAFT00000047258_cds1;Parent=ENSCAFT00000047258
Fox_ENSCAFG00000000812	.	CDS	5614	5862	.	+	.	ID=ENSCAFT00000047258_cds2;Parent=ENSCAFT00000047258
Fox_ENSCAFG00000000812	.	CDS	6306	6590	.	+	.	ID=ENSCAFT00000047258_cds3;Parent=ENSCAFT00000047258
Fox_ENSCAFG00000000812	.	CDS	6858	7012	.	+	.	ID=ENSCAFT00000047258_cds4;Parent=ENSCAFT00000047258
Fox_ENSCAFG00000000814	.	gene	1501	6833	.	+	.	ID=ENSCAFG00000000814;Name=DLA-DQBC1;Note=ENSCAFT00000001279
Fox_ENSCAFG00000000814	.	mRNA	1501	6833	.	+	.	ID=ENSCAFT00000001279;Parent=ENSCAFG00000000814
Fox_ENSCAFG00000000814	.	exon	1501	1609	.	+	.	ID=ENSCAFT00000001279_e1;Parent=ENSCAFT00000001279
Fox_ENSCAFG00000000814	.	exon	3085	3354	.	+	.	ID=ENSCAFT00000001279_e2;Parent=ENSCAFT00000001279
Fox_ENSCAFG00000000814	.	exon	4799	5080	.	+	.	ID=ENSCAFT00000001279_e3;Parent=ENSCAFT00000001279
Fox_ENSCAFG00000000814	.	exon	5580	5690	.	+	.	ID=ENSCAFT00000001279_e4;Parent=ENSCAFT00000001279
Fox_ENSCAFG00000000814	.	exon	6197	6220	.	+	.	ID=ENSCAFT00000001279_e5;Parent=ENSCAFT00000001279
Fox_ENSCAFG00000000814	.	exon	6820	6833	.	+	.	ID=ENSCAFT00000001279_e6;Parent=ENSCAFT00000001279
Fox_ENSCAFG00000000814	.	promoter	1	1500	.	+	.	ID=pDLA-DQBC1;Parent=ENSCAFG00000000814
Fox_ENSCAFG00000000814	.	CDS	1501	1609	.	+	.	ID=ENSCAFT00000001279_cds1;Parent=ENSCAFT00000001279
Fox_ENSCAFG00000000814	.	CDS	3085	3354	.	+	.	ID=ENSCAFT00000001279_cds2;Parent=ENSCAFT00000001279
Fox_ENSCAFG00000000814	.	CDS	4799	5080	.	+	.	ID=ENSCAFT00000001279_cds3;Parent=ENSCAFT00000001279
Fox_ENSCAFG00000000814	.	CDS	5580	5690	.	+	.	ID=ENSCAFT00000001279_cds4;Parent=ENSCAFT00000001279
Fox_ENSCAFG00000000814	.	CDS	6197	6220	.	+	.	ID=ENSCAFT00000001279_cds5;Parent=ENSCAFT00000001279
Fox_ENSCAFG00000000814	.	CDS	6820	6833	.	+	.	ID=ENSCAFT00000001279_cds6;Parent=ENSCAFT00000001279
Fox_ENSCAFG00000000819	.	gene	1502	7440	.	+	.	ID=ENSCAFG00000000819;Name=DLA-DOB;Note=ENSCAFT00000036056
Fox_ENSCAFG00000000819	.	mRNA	1502	7440	.	+	.	ID=ENSCAFT00000036056;Parent=ENSCAFG00000000819
Fox_ENSCAFG00000000819	.	exon	1502	1592	.	+	.	ID=ENSCAFT00000036056_e1;Parent=ENSCAFT00000036056
Fox_ENSCAFG00000000819	.	exon	5104	5171	.	+	.	ID=ENSCAFT00000036056_e2;Parent=ENSCAFT00000036056
Fox_ENSCAFG00000000819	.	exon	5436	5613	.	+	.	ID=ENSCAFT00000036056_e3;Parent=ENSCAFT00000036056
Fox_ENSCAFG00000000819	.	exon	6079	6360	.	+	.	ID=ENSCAFT00000036056_e4;Parent=ENSCAFT00000036056
Fox_ENSCAFG00000000819	.	exon	6837	6947	.	+	.	ID=ENSCAFT00000036056_e5;Parent=ENSCAFT00000036056
Fox_ENSCAFG00000000819	.	exon	7208	7239	.	+	.	ID=ENSCAFT00000036056_e6;Parent=ENSCAFT00000036056
Fox_ENSCAFG00000000819	.	exon	7414	7440	.	+	.	ID=ENSCAFT00000036056_e7;Parent=ENSCAFT00000036056
Fox_ENSCAFG00000000819	.	promoter	2	1501	.	+	.	ID=pDLA-DOB;Parent=ENSCAFG00000000819
Fox_ENSCAFG00000000819	.	CDS	1502	1592	.	+	.	ID=ENSCAFT00000036056_cds1;Parent=ENSCAFT00000036056
Fox_ENSCAFG00000000819	.	CDS	5104	5171	.	+	.	ID=ENSCAFT00000036056_cds2;Parent=ENSCAFT00000036056
Fox_ENSCAFG00000000819	.	CDS	5436	5613	.	+	.	ID=ENSCAFT00000036056_cds3;Parent=ENSCAFT00000036056
Fox_ENSCAFG00000000819	.	CDS	6079	6360	.	+	.	ID=ENSCAFT00000036056_cds4;Parent=ENSCAFT00000036056
Fox_ENSCAFG00000000819	.	CDS	6837	6947	.	+	.	ID=ENSCAFT00000036056_cds5;Parent=ENSCAFT00000036056
Fox_ENSCAFG00000000819	.	CDS	7208	7239	.	+	.	ID=ENSCAFT00000036056_cds6;Parent=ENSCAFT00000036056
Fox_ENSCAFG00000000819	.	CDS	7414	7440	.	+	.	ID=ENSCAFT00000036056_cds7;Parent=ENSCAFT00000036056
Fox_ENSCAFG00000000820	.	gene	1502	3455	.	+	.	ID=ENSCAFG00000000820;Name=CSF2;Note=ENSCAFT00000036668
Fox_ENSCAFG00000000820	.	mRNA	1502	3455	.	+	.	ID=ENSCAFT00000036668;Parent=ENSCAFG00000000820
Fox_ENSCAFG00000000820	.	exon	1502	1660	.	+	.	ID=ENSCAFT00000036668_e1;Parent=ENSCAFT00000036668
Fox_ENSCAFG00000000820	.	exon	1743	1784	.	+	.	ID=ENSCAFT00000036668_e2;Parent=ENSCAFT00000036668
Fox_ENSCAFG00000000820	.	exon	2467	2592	.	+	.	ID=ENSCAFT00000036668_e3;Parent=ENSCAFT00000036668
Fox_ENSCAFG00000000820	.	exon	3318	3455	.	+	.	ID=ENSCAFT00000036668_e4;Parent=ENSCAFT00000036668
Fox_ENSCAFG00000000820	.	promoter	2	1501	.	+	.	ID=pCSF2;Parent=ENSCAFG00000000820
Fox_ENSCAFG00000000820	.	CDS	1502	1660	.	+	.	ID=ENSCAFT00000036668_cds1;Parent=ENSCAFT00000036668
Fox_ENSCAFG00000000820	.	CDS	1743	1784	.	+	.	ID=ENSCAFT00000036668_cds2;Parent=ENSCAFT00000036668
Fox_ENSCAFG00000000820	.	CDS	2467	2592	.	+	.	ID=ENSCAFT00000036668_cds3;Parent=ENSCAFT00000036668
Fox_ENSCAFG00000000820	.	CDS	3318	3455	.	+	.	ID=ENSCAFT00000036668_cds4;Parent=ENSCAFT00000036668
Fox_ENSCAFG00000000832	.	promoter	88	1587	.	+	.	ID=pTAP1;Parent=ENSCAFG00000000832
Fox_ENSCAFG00000000832	.	gene	1588	9141	.	+	.	ID=ENSCAFG00000000832;Name=TAP1;Note=ENSCAFT00000001306
Fox_ENSCAFG00000000832	.	mRNA	1588	9141	.	+	.	ID=ENSCAFT00000001306;Parent=ENSCAFG00000000832
Fox_ENSCAFG00000000832	.	exon	1588	2185	.	+	.	ID=ENSCAFT00000001306_e1;Parent=ENSCAFT00000001306
Fox_ENSCAFG00000000832	.	exon	2599	2713	.	+	.	ID=ENSCAFT00000001306_e2;Parent=ENSCAFT00000001306
Fox_ENSCAFG00000000832	.	exon	2861	2991	.	+	.	ID=ENSCAFT00000001306_e3;Parent=ENSCAFT00000001306
Fox_ENSCAFG00000000832	.	exon	3830	4035	.	+	.	ID=ENSCAFT00000001306_e4;Parent=ENSCAFT00000001306
Fox_ENSCAFG00000000832	.	exon	4483	4680	.	+	.	ID=ENSCAFT00000001306_e5;Parent=ENSCAFT00000001306
Fox_ENSCAFG00000000832	.	exon	5743	5871	.	+	.	ID=ENSCAFT00000001306_e6;Parent=ENSCAFT00000001306
Fox_ENSCAFG00000000832	.	exon	6026	6214	.	+	.	ID=ENSCAFT00000001306_e7;Parent=ENSCAFT00000001306
Fox_ENSCAFG00000000832	.	exon	6818	6991	.	+	.	ID=ENSCAFT00000001306_e8;Parent=ENSCAFT00000001306
Fox_ENSCAFG00000000832	.	exon	7399	7561	.	+	.	ID=ENSCAFT00000001306_e9;Parent=ENSCAFT00000001306
Fox_ENSCAFG00000000832	.	exon	7816	7952	.	+	.	ID=ENSCAFT00000001306_e10;Parent=ENSCAFT00000001306
Fox_ENSCAFG00000000832	.	exon	8929	9141	.	+	.	ID=ENSCAFT00000001306_e11;Parent=ENSCAFT00000001306
Fox_ENSCAFG00000000832	.	CDS	1588	2185	.	+	.	ID=ENSCAFT00000001306_cds1;Parent=ENSCAFT00000001306
Fox_ENSCAFG00000000832	.	CDS	2599	2713	.	+	.	ID=ENSCAFT00000001306_cds2;Parent=ENSCAFT00000001306
Fox_ENSCAFG00000000832	.	CDS	2861	2991	.	+	.	ID=ENSCAFT00000001306_cds3;Parent=ENSCAFT00000001306
Fox_ENSCAFG00000000832	.	CDS	3830	4035	.	+	.	ID=ENSCAFT00000001306_cds4;Parent=ENSCAFT00000001306
Fox_ENSCAFG00000000832	.	CDS	4483	4680	.	+	.	ID=ENSCAFT00000001306_cds5;Parent=ENSCAFT00000001306
Fox_ENSCAFG00000000832	.	CDS	5743	5871	.	+	.	ID=ENSCAFT00000001306_cds6;Parent=ENSCAFT00000001306
Fox_ENSCAFG00000000832	.	CDS	6026	6214	.	+	.	ID=ENSCAFT00000001306_cds7;Parent=ENSCAFT00000001306
Fox_ENSCAFG00000000832	.	CDS	6818	6991	.	+	.	ID=ENSCAFT00000001306_cds8;Parent=ENSCAFT00000001306
Fox_ENSCAFG00000000832	.	CDS	7399	7561	.	+	.	ID=ENSCAFT00000001306_cds9;Parent=ENSCAFT00000001306
Fox_ENSCAFG00000000832	.	CDS	7816	7952	.	+	.	ID=ENSCAFT00000001306_cds10;Parent=ENSCAFT00000001306
Fox_ENSCAFG00000000832	.	CDS	8929	9141	.	+	.	ID=ENSCAFT00000001306_cds11;Parent=ENSCAFT00000001306
Fox_ENSCAFG00000000848	.	gene	1503	4806	.	+	.	ID=ENSCAFG00000000848;Name=DLA-DMA;Note=ENSCAFT00000001328
Fox_ENSCAFG00000000848	.	mRNA	1503	4806	.	+	.	ID=ENSCAFT00000001328;Parent=ENSCAFG00000000848
Fox_ENSCAFG00000000848	.	exon	1503	1608	.	+	.	ID=ENSCAFT00000001328_e1;Parent=ENSCAFT00000001328
Fox_ENSCAFG00000000848	.	exon	2894	3178	.	+	.	ID=ENSCAFT00000001328_e2;Parent=ENSCAFT00000001328
Fox_ENSCAFG00000000848	.	exon	3798	4076	.	+	.	ID=ENSCAFT00000001328_e3;Parent=ENSCAFT00000001328
Fox_ENSCAFG00000000848	.	exon	4308	4434	.	+	.	ID=ENSCAFT00000001328_e4;Parent=ENSCAFT00000001328
Fox_ENSCAFG00000000848	.	exon	4791	4806	.	+	.	ID=ENSCAFT00000001328_e5;Parent=ENSCAFT00000001328
Fox_ENSCAFG00000000848	.	promoter	3	1502	.	+	.	ID=pDLA-DMA;Parent=ENSCAFG00000000848
Fox_ENSCAFG00000000848	.	CDS	1503	1608	.	+	.	ID=ENSCAFT00000001328_cds1;Parent=ENSCAFT00000001328
Fox_ENSCAFG00000000848	.	CDS	2894	3178	.	+	.	ID=ENSCAFT00000001328_cds2;Parent=ENSCAFT00000001328
Fox_ENSCAFG00000000848	.	CDS	3798	4076	.	+	.	ID=ENSCAFT00000001328_cds3;Parent=ENSCAFT00000001328
Fox_ENSCAFG00000000848	.	CDS	4308	4434	.	+	.	ID=ENSCAFT00000001328_cds4;Parent=ENSCAFT00000001328
Fox_ENSCAFG00000000848	.	CDS	4791	4806	.	+	.	ID=ENSCAFT00000001328_cds5;Parent=ENSCAFT00000001328
Fox_ENSCAFG00000000855	.	gene	1501	3084	.	+	.	ID=ENSCAFG00000000855;Name=IL5;Note=ENSCAFT00000001335
Fox_ENSCAFG00000000855	.	mRNA	1501	3084	.	+	.	ID=ENSCAFT00000001335;Parent=ENSCAFG00000000855
Fox_ENSCAFG00000000855	.	exon	1501	1644	.	+	.	ID=ENSCAFT00000001335_e1;Parent=ENSCAFT00000001335
Fox_ENSCAFG00000000855	.	exon	1848	1880	.	+	.	ID=ENSCAFT00000001335_e2;Parent=ENSCAFT00000001335
Fox_ENSCAFG00000000855	.	exon	2745	2873	.	+	.	ID=ENSCAFT00000001335_e3;Parent=ENSCAFT00000001335
Fox_ENSCAFG00000000855	.	exon	2986	3084	.	+	.	ID=ENSCAFT00000001335_e4;Parent=ENSCAFT00000001335
Fox_ENSCAFG00000000855	.	promoter	1	1500	.	+	.	ID=pIL5;Parent=ENSCAFG00000000855
Fox_ENSCAFG00000000855	.	CDS	1501	1644	.	+	.	ID=ENSCAFT00000001335_cds1;Parent=ENSCAFT00000001335
Fox_ENSCAFG00000000855	.	CDS	1848	1880	.	+	.	ID=ENSCAFT00000001335_cds2;Parent=ENSCAFT00000001335
Fox_ENSCAFG00000000855	.	CDS	2745	2873	.	+	.	ID=ENSCAFT00000001335_cds3;Parent=ENSCAFT00000001335
Fox_ENSCAFG00000000855	.	CDS	2986	3084	.	+	.	ID=ENSCAFT00000001335_cds4;Parent=ENSCAFT00000001335
Fox_ENSCAFG00000000878	.	promoter	32	1531	.	+	.	ID=pIL13;Parent=ENSCAFG00000000878
Fox_ENSCAFG00000000878	.	gene	1532	3586	.	+	.	ID=ENSCAFG00000000878;Name=IL13;Note=ENSCAFT00000001364
Fox_ENSCAFG00000000878	.	mRNA	1532	3586	.	+	.	ID=ENSCAFT00000001364;Parent=ENSCAFG00000000878
Fox_ENSCAFG00000000878	.	exon	1532	1660	.	+	.	ID=ENSCAFT00000001364_e1;Parent=ENSCAFT00000001364
Fox_ENSCAFG00000000878	.	exon	2679	2732	.	+	.	ID=ENSCAFT00000001364_e2;Parent=ENSCAFT00000001364
Fox_ENSCAFG00000000878	.	exon	3018	3122	.	+	.	ID=ENSCAFT00000001364_e3;Parent=ENSCAFT00000001364
Fox_ENSCAFG00000000878	.	exon	3479	3586	.	+	.	ID=ENSCAFT00000001364_e4;Parent=ENSCAFT00000001364
Fox_ENSCAFG00000000878	.	CDS	1532	1660	.	+	.	ID=ENSCAFT00000001364_cds1;Parent=ENSCAFT00000001364
Fox_ENSCAFG00000000878	.	CDS	2679	2732	.	+	.	ID=ENSCAFT00000001364_cds2;Parent=ENSCAFT00000001364
Fox_ENSCAFG00000000878	.	CDS	3018	3122	.	+	.	ID=ENSCAFT00000001364_cds3;Parent=ENSCAFT00000001364
Fox_ENSCAFG00000000878	.	CDS	3479	3586	.	+	.	ID=ENSCAFT00000001364_cds4;Parent=ENSCAFT00000001364
Fox_ENSCAFG00000000880	.	gene	1507	9987	.	+	.	ID=ENSCAFG00000000880;Name=IL4;Note=ENSCAFT00000001367
Fox_ENSCAFG00000000880	.	mRNA	1507	9987	.	+	.	ID=ENSCAFT00000001367;Parent=ENSCAFG00000000880
Fox_ENSCAFG00000000880	.	exon	1507	1641	.	+	.	ID=ENSCAFT00000001367_e1;Parent=ENSCAFT00000001367
Fox_ENSCAFG00000000880	.	exon	1906	1953	.	+	.	ID=ENSCAFT00000001367_e2;Parent=ENSCAFT00000001367
Fox_ENSCAFG00000000880	.	exon	7176	7298	.	+	.	ID=ENSCAFT00000001367_e3;Parent=ENSCAFT00000001367
Fox_ENSCAFG00000000880	.	exon	9895	9987	.	+	.	ID=ENSCAFT00000001367_e4;Parent=ENSCAFT00000001367
Fox_ENSCAFG00000000880	.	promoter	7	1506	.	+	.	ID=pIL4;Parent=ENSCAFG00000000880
Fox_ENSCAFG00000000880	.	CDS	1507	1641	.	+	.	ID=ENSCAFT00000001367_cds1;Parent=ENSCAFT00000001367
Fox_ENSCAFG00000000880	.	CDS	1906	1953	.	+	.	ID=ENSCAFT00000001367_cds2;Parent=ENSCAFT00000001367
Fox_ENSCAFG00000000880	.	CDS	7176	7298	.	+	.	ID=ENSCAFT00000001367_cds3;Parent=ENSCAFT00000001367
Fox_ENSCAFG00000000880	.	CDS	9895	9987	.	+	.	ID=ENSCAFT00000001367_cds4;Parent=ENSCAFT00000001367
Fox_ENSCAFG00000000896	.	gene	1503	4193	.	+	.	ID=ENSCAFG00000000896;Name=DLA-DOA;Note=ENSCAFT00000001394
Fox_ENSCAFG00000000896	.	mRNA	1503	4193	.	+	.	ID=ENSCAFT00000001394;Parent=ENSCAFG00000000896
Fox_ENSCAFG00000000896	.	exon	1503	1584	.	+	.	ID=ENSCAFT00000001394_e1;Parent=ENSCAFT00000001394
Fox_ENSCAFG00000000896	.	exon	2765	3013	.	+	.	ID=ENSCAFT00000001394_e2;Parent=ENSCAFT00000001394
Fox_ENSCAFG00000000896	.	exon	3443	3724	.	+	.	ID=ENSCAFT00000001394_e3;Parent=ENSCAFT00000001394
Fox_ENSCAFG00000000896	.	exon	3823	3958	.	+	.	ID=ENSCAFT00000001394_e4;Parent=ENSCAFT00000001394
Fox_ENSCAFG00000000896	.	exon	4190	4193	.	+	.	ID=ENSCAFT00000001394_e5;Parent=ENSCAFT00000001394
Fox_ENSCAFG00000000896	.	promoter	2	1502	.	+	.	ID=pDLA-DOA;Parent=ENSCAFG00000000896
Fox_ENSCAFG00000000896	.	CDS	1503	1584	.	+	.	ID=ENSCAFT00000001394_cds1;Parent=ENSCAFT00000001394
Fox_ENSCAFG00000000896	.	CDS	2765	3013	.	+	.	ID=ENSCAFT00000001394_cds2;Parent=ENSCAFT00000001394
Fox_ENSCAFG00000000896	.	CDS	3443	3724	.	+	.	ID=ENSCAFT00000001394_cds3;Parent=ENSCAFT00000001394
Fox_ENSCAFG00000000896	.	CDS	3823	3958	.	+	.	ID=ENSCAFT00000001394_cds4;Parent=ENSCAFT00000001394
Fox_ENSCAFG00000000896	.	CDS	4190	4193	.	+	.	ID=ENSCAFT00000001394_cds5;Parent=ENSCAFT00000001394
Fox_ENSCAFG00000000900	.	gene	13882	18222	.	+	.	ID=ENSCAFG00000000900;Name=HLA-DPB1;Note=ENSCAFT00000001396
Fox_ENSCAFG00000000900	.	mRNA	13882	18222	.	+	.	ID=ENSCAFT00000001396;Parent=ENSCAFG00000000900
Fox_ENSCAFG00000000900	.	exon	13882	13992	.	+	.	ID=ENSCAFT00000001396_e1;Parent=ENSCAFT00000001396
Fox_ENSCAFG00000000900	.	exon	16303	16666	.	+	.	ID=ENSCAFT00000001396_e2;Parent=ENSCAFT00000001396
Fox_ENSCAFG00000000900	.	exon	17284	17392	.	+	.	ID=ENSCAFT00000001396_e3;Parent=ENSCAFT00000001396
Fox_ENSCAFG00000000900	.	exon	18087	18222	.	+	.	ID=ENSCAFT00000001396_e4;Parent=ENSCAFT00000001396
Fox_ENSCAFG00000000900	.	CDS	13882	13992	.	+	.	ID=ENSCAFT00000001396_cds1;Parent=ENSCAFT00000001396
Fox_ENSCAFG00000000900	.	CDS	16303	16666	.	+	.	ID=ENSCAFT00000001396_cds2;Parent=ENSCAFT00000001396
Fox_ENSCAFG00000000900	.	CDS	17284	17392	.	+	.	ID=ENSCAFT00000001396_cds3;Parent=ENSCAFT00000001396
Fox_ENSCAFG00000000900	.	CDS	18087	18222	.	+	.	ID=ENSCAFT00000001396_cds4;Parent=ENSCAFT00000001396
Fox_ENSCAFG00000001653	.	promoter	32	1531	.	+	.	ID=pIFNB1;Parent=ENSCAFG00000001653
Fox_ENSCAFG00000001653	.	gene	1532	2092	.	+	.	ID=ENSCAFG00000001653;Name=IFNB1;Note=ENSCAFT00000002595
Fox_ENSCAFG00000001653	.	mRNA	1532	2092	.	+	.	ID=ENSCAFT00000002595;Parent=ENSCAFG00000001653
Fox_ENSCAFG00000001653	.	exon	1532	2092	.	+	.	ID=ENSCAFT00000002595_e1;Parent=ENSCAFT00000002595
Fox_ENSCAFG00000001653	.	CDS	1532	2092	.	+	.	ID=ENSCAFT00000002595_cds1;Parent=ENSCAFT00000002595
Fox_ENSCAFG00000001807	.	gene	1501	36665	.	+	.	ID=ENSCAFG00000001807;Name=DDX58;Note=ENSCAFT00000002841
Fox_ENSCAFG00000001807	.	mRNA	1501	36665	.	+	.	ID=ENSCAFT00000002841;Parent=ENSCAFG00000001807
Fox_ENSCAFG00000001807	.	exon	1501	1606	.	+	.	ID=ENSCAFT00000002841_e1;Parent=ENSCAFT00000002841
Fox_ENSCAFG00000001807	.	exon	3105	3239	.	+	.	ID=ENSCAFT00000002841_e2;Parent=ENSCAFT00000002841
Fox_ENSCAFG00000001807	.	exon	8105	8286	.	+	.	ID=ENSCAFT00000002841_e3;Parent=ENSCAFT00000002841
Fox_ENSCAFG00000001807	.	exon	9264	9410	.	+	.	ID=ENSCAFT00000002841_e4;Parent=ENSCAFT00000002841
Fox_ENSCAFG00000001807	.	exon	10811	10934	.	+	.	ID=ENSCAFT00000002841_e5;Parent=ENSCAFT00000002841
Fox_ENSCAFG00000001807	.	exon	12360	12461	.	+	.	ID=ENSCAFT00000002841_e6;Parent=ENSCAFT00000002841
Fox_ENSCAFG00000001807	.	exon	12879	13032	.	+	.	ID=ENSCAFT00000002841_e7;Parent=ENSCAFT00000002841
Fox_ENSCAFG00000001807	.	exon	13976	14234	.	+	.	ID=ENSCAFT00000002841_e8;Parent=ENSCAFT00000002841
Fox_ENSCAFG00000001807	.	exon	16358	16520	.	+	.	ID=ENSCAFT00000002841_e9;Parent=ENSCAFT00000002841
Fox_ENSCAFG00000001807	.	exon	18358	18477	.	+	.	ID=ENSCAFT00000002841_e10;Parent=ENSCAFT00000002841
Fox_ENSCAFG00000001807	.	exon	21846	22003	.	+	.	ID=ENSCAFT00000002841_e11;Parent=ENSCAFT00000002841
Fox_ENSCAFG00000001807	.	exon	22996	23131	.	+	.	ID=ENSCAFT00000002841_e12;Parent=ENSCAFT00000002841
Fox_ENSCAFG00000001807	.	exon	23939	24087	.	+	.	ID=ENSCAFT00000002841_e13;Parent=ENSCAFT00000002841
Fox_ENSCAFG00000001807	.	exon	26268	26358	.	+	.	ID=ENSCAFT00000002841_e14;Parent=ENSCAFT00000002841
Fox_ENSCAFG00000001807	.	exon	29649	29819	.	+	.	ID=ENSCAFT00000002841_e15;Parent=ENSCAFT00000002841
Fox_ENSCAFG00000001807	.	exon	30946	31097	.	+	.	ID=ENSCAFT00000002841_e16;Parent=ENSCAFT00000002841
Fox_ENSCAFG00000001807	.	exon	34147	34290	.	+	.	ID=ENSCAFT00000002841_e17;Parent=ENSCAFT00000002841
Fox_ENSCAFG00000001807	.	exon	36369	36665	.	+	.	ID=ENSCAFT00000002841_e18;Parent=ENSCAFT00000002841
Fox_ENSCAFG00000001807	.	promoter	1	1500	.	+	.	ID=pDDX58;Parent=ENSCAFG00000001807
Fox_ENSCAFG00000001807	.	CDS	1501	1606	.	+	.	ID=ENSCAFT00000002841_cds1;Parent=ENSCAFT00000002841
Fox_ENSCAFG00000001807	.	CDS	3105	3239	.	+	.	ID=ENSCAFT00000002841_cds2;Parent=ENSCAFT00000002841
Fox_ENSCAFG00000001807	.	CDS	8105	8286	.	+	.	ID=ENSCAFT00000002841_cds3;Parent=ENSCAFT00000002841
Fox_ENSCAFG00000001807	.	CDS	9264	9410	.	+	.	ID=ENSCAFT00000002841_cds4;Parent=ENSCAFT00000002841
Fox_ENSCAFG00000001807	.	CDS	10811	10934	.	+	.	ID=ENSCAFT00000002841_cds5;Parent=ENSCAFT00000002841
Fox_ENSCAFG00000001807	.	CDS	12360	12461	.	+	.	ID=ENSCAFT00000002841_cds6;Parent=ENSCAFT00000002841
Fox_ENSCAFG00000001807	.	CDS	12879	13032	.	+	.	ID=ENSCAFT00000002841_cds7;Parent=ENSCAFT00000002841
Fox_ENSCAFG00000001807	.	CDS	13976	14234	.	+	.	ID=ENSCAFT00000002841_cds8;Parent=ENSCAFT00000002841
Fox_ENSCAFG00000001807	.	CDS	16358	16520	.	+	.	ID=ENSCAFT00000002841_cds9;Parent=ENSCAFT00000002841
Fox_ENSCAFG00000001807	.	CDS	18358	18477	.	+	.	ID=ENSCAFT00000002841_cds10;Parent=ENSCAFT00000002841
Fox_ENSCAFG00000001807	.	CDS	21846	22003	.	+	.	ID=ENSCAFT00000002841_cds11;Parent=ENSCAFT00000002841
Fox_ENSCAFG00000001807	.	CDS	22996	23131	.	+	.	ID=ENSCAFT00000002841_cds12;Parent=ENSCAFT00000002841
Fox_ENSCAFG00000001807	.	CDS	23939	24087	.	+	.	ID=ENSCAFT00000002841_cds13;Parent=ENSCAFT00000002841
Fox_ENSCAFG00000001807	.	CDS	26268	26358	.	+	.	ID=ENSCAFT00000002841_cds14;Parent=ENSCAFT00000002841
Fox_ENSCAFG00000001807	.	CDS	29649	29819	.	+	.	ID=ENSCAFT00000002841_cds15;Parent=ENSCAFT00000002841
Fox_ENSCAFG00000001807	.	CDS	30946	31097	.	+	.	ID=ENSCAFT00000002841_cds16;Parent=ENSCAFT00000002841
Fox_ENSCAFG00000001807	.	CDS	34147	34290	.	+	.	ID=ENSCAFT00000002841_cds17;Parent=ENSCAFT00000002841
Fox_ENSCAFG00000001807	.	CDS	36369	36665	.	+	.	ID=ENSCAFT00000002841_cds18;Parent=ENSCAFT00000002841
Fox_ENSCAFG00000002102	.	gene	1501	69038	.	+	.	ID=ENSCAFG00000002102;Name=JAK2;Note=ENSCAFT00000003337
Fox_ENSCAFG00000002102	.	mRNA	1501	69038	.	+	.	ID=ENSCAFT00000003337;Parent=ENSCAFG00000002102
Fox_ENSCAFG00000002102	.	exon	1501	1726	.	+	.	ID=ENSCAFT00000003337_e3;Parent=ENSCAFT00000003337
Fox_ENSCAFG00000002102	.	exon	10094	10217	.	+	.	ID=ENSCAFT00000003337_e4;Parent=ENSCAFT00000003337
Fox_ENSCAFG00000002102	.	exon	20359	20476	.	+	.	ID=ENSCAFT00000003337_e5;Parent=ENSCAFT00000003337
Fox_ENSCAFG00000002102	.	exon	26044	26189	.	+	.	ID=ENSCAFT00000003337_e6;Parent=ENSCAFT00000003337
Fox_ENSCAFG00000002102	.	exon	33414	33735	.	+	.	ID=ENSCAFT00000003337_e7;Parent=ENSCAFT00000003337
Fox_ENSCAFG00000002102	.	exon	34473	34592	.	+	.	ID=ENSCAFT00000003337_e8;Parent=ENSCAFT00000003337
Fox_ENSCAFG00000002102	.	exon	40295	40452	.	+	.	ID=ENSCAFT00000003337_e9;Parent=ENSCAFT00000003337
Fox_ENSCAFG00000002102	.	exon	42331	42442	.	+	.	ID=ENSCAFT00000003337_e10;Parent=ENSCAFT00000003337
Fox_ENSCAFG00000002102	.	exon	44512	44698	.	+	.	ID=ENSCAFT00000003337_e11;Parent=ENSCAFT00000003337
Fox_ENSCAFG00000002102	.	exon	45551	45678	.	+	.	ID=ENSCAFT00000003337_e12;Parent=ENSCAFT00000003337
Fox_ENSCAFG00000002102	.	exon	47965	48099	.	+	.	ID=ENSCAFT00000003337_e13;Parent=ENSCAFT00000003337
Fox_ENSCAFG00000002102	.	exon	49173	49260	.	+	.	ID=ENSCAFT00000003337_e14;Parent=ENSCAFT00000003337
Fox_ENSCAFG00000002102	.	exon	52428	52555	.	+	.	ID=ENSCAFT00000003337_e15;Parent=ENSCAFT00000003337
Fox_ENSCAFG00000002102	.	exon	53333	53471	.	+	.	ID=ENSCAFT00000003337_e16;Parent=ENSCAFT00000003337
Fox_ENSCAFG00000002102	.	exon	55270	55421	.	+	.	ID=ENSCAFT00000003337_e17;Parent=ENSCAFT00000003337
Fox_ENSCAFG00000002102	.	exon	55561	55711	.	+	.	ID=ENSCAFT00000003337_e18;Parent=ENSCAFT00000003337
Fox_ENSCAFG00000002102	.	exon	56535	56671	.	+	.	ID=ENSCAFT00000003337_e19;Parent=ENSCAFT00000003337
Fox_ENSCAFG00000002102	.	exon	59877	60066	.	+	.	ID=ENSCAFT00000003337_e20;Parent=ENSCAFT00000003337
Fox_ENSCAFG00000002102	.	exon	60663	60787	.	+	.	ID=ENSCAFT00000003337_e21;Parent=ENSCAFT00000003337
Fox_ENSCAFG00000002102	.	exon	60960	61132	.	+	.	ID=ENSCAFT00000003337_e22;Parent=ENSCAFT00000003337
Fox_ENSCAFG00000002102	.	exon	66305	66422	.	+	.	ID=ENSCAFT00000003337_e23;Parent=ENSCAFT00000003337
Fox_ENSCAFG00000002102	.	exon	68371	68484	.	+	.	ID=ENSCAFT00000003337_e24;Parent=ENSCAFT00000003337
Fox_ENSCAFG00000002102	.	exon	68931	69038	.	+	.	ID=ENSCAFT00000003337_e25;Parent=ENSCAFT00000003337
Fox_ENSCAFG00000002102	.	promoter	1	1500	.	+	.	ID=pJAK2;Parent=ENSCAFG00000002102
Fox_ENSCAFG00000002102	.	CDS	1501	1726	.	+	.	ID=ENSCAFT00000003337_cds3;Parent=ENSCAFT00000003337
Fox_ENSCAFG00000002102	.	CDS	10094	10217	.	+	.	ID=ENSCAFT00000003337_cds4;Parent=ENSCAFT00000003337
Fox_ENSCAFG00000002102	.	CDS	20359	20476	.	+	.	ID=ENSCAFT00000003337_cds5;Parent=ENSCAFT00000003337
Fox_ENSCAFG00000002102	.	CDS	26044	26189	.	+	.	ID=ENSCAFT00000003337_cds6;Parent=ENSCAFT00000003337
Fox_ENSCAFG00000002102	.	CDS	33414	33735	.	+	.	ID=ENSCAFT00000003337_cds7;Parent=ENSCAFT00000003337
Fox_ENSCAFG00000002102	.	CDS	34473	34592	.	+	.	ID=ENSCAFT00000003337_cds8;Parent=ENSCAFT00000003337
Fox_ENSCAFG00000002102	.	CDS	40295	40452	.	+	.	ID=ENSCAFT00000003337_cds9;Parent=ENSCAFT00000003337
Fox_ENSCAFG00000002102	.	CDS	42331	42442	.	+	.	ID=ENSCAFT00000003337_cds10;Parent=ENSCAFT00000003337
Fox_ENSCAFG00000002102	.	CDS	44512	44698	.	+	.	ID=ENSCAFT00000003337_cds11;Parent=ENSCAFT00000003337
Fox_ENSCAFG00000002102	.	CDS	45551	45678	.	+	.	ID=ENSCAFT00000003337_cds12;Parent=ENSCAFT00000003337
Fox_ENSCAFG00000002102	.	CDS	47965	48099	.	+	.	ID=ENSCAFT00000003337_cds13;Parent=ENSCAFT00000003337
Fox_ENSCAFG00000002102	.	CDS	49173	49260	.	+	.	ID=ENSCAFT00000003337_cds14;Parent=ENSCAFT00000003337
Fox_ENSCAFG00000002102	.	CDS	52428	52555	.	+	.	ID=ENSCAFT00000003337_cds15;Parent=ENSCAFT00000003337
Fox_ENSCAFG00000002102	.	CDS	53333	53471	.	+	.	ID=ENSCAFT00000003337_cds16;Parent=ENSCAFT00000003337
Fox_ENSCAFG00000002102	.	CDS	55270	55421	.	+	.	ID=ENSCAFT00000003337_cds17;Parent=ENSCAFT00000003337
Fox_ENSCAFG00000002102	.	CDS	55561	55711	.	+	.	ID=ENSCAFT00000003337_cds18;Parent=ENSCAFT00000003337
Fox_ENSCAFG00000002102	.	CDS	56535	56671	.	+	.	ID=ENSCAFT00000003337_cds19;Parent=ENSCAFT00000003337
Fox_ENSCAFG00000002102	.	CDS	59877	60066	.	+	.	ID=ENSCAFT00000003337_cds20;Parent=ENSCAFT00000003337
Fox_ENSCAFG00000002102	.	CDS	60663	60787	.	+	.	ID=ENSCAFT00000003337_cds21;Parent=ENSCAFT00000003337
Fox_ENSCAFG00000002102	.	CDS	60960	61132	.	+	.	ID=ENSCAFT00000003337_cds22;Parent=ENSCAFT00000003337
Fox_ENSCAFG00000002102	.	CDS	66305	66422	.	+	.	ID=ENSCAFT00000003337_cds23;Parent=ENSCAFT00000003337
Fox_ENSCAFG00000002102	.	CDS	68371	68484	.	+	.	ID=ENSCAFT00000003337_cds24;Parent=ENSCAFT00000003337
Fox_ENSCAFG00000002102	.	CDS	68931	69038	.	+	.	ID=ENSCAFT00000003337_cds25;Parent=ENSCAFT00000003337
Fox_ENSCAFG00000002147	.	gene	1502	19855	.	+	.	ID=ENSCAFG00000002147;Name=IL1R1;Note=ENSCAFT00000003381
Fox_ENSCAFG00000002147	.	mRNA	1502	19855	.	+	.	ID=ENSCAFT00000003381;Parent=ENSCAFG00000002147
Fox_ENSCAFG00000002147	.	exon	1502	1562	.	+	.	ID=ENSCAFT00000003381_e1;Parent=ENSCAFT00000003381
Fox_ENSCAFG00000002147	.	exon	4635	4869	.	+	.	ID=ENSCAFT00000003381_e2;Parent=ENSCAFT00000003381
Fox_ENSCAFG00000002147	.	exon	4978	5167	.	+	.	ID=ENSCAFT00000003381_e3;Parent=ENSCAFT00000003381
Fox_ENSCAFG00000002147	.	exon	6196	6364	.	+	.	ID=ENSCAFT00000003381_e4;Parent=ENSCAFT00000003381
Fox_ENSCAFG00000002147	.	exon	8725	8790	.	+	.	ID=ENSCAFT00000003381_e5;Parent=ENSCAFT00000003381
Fox_ENSCAFG00000002147	.	exon	13819	13936	.	+	.	ID=ENSCAFT00000003381_e6;Parent=ENSCAFT00000003381
Fox_ENSCAFG00000002147	.	exon	14691	14842	.	+	.	ID=ENSCAFT00000003381_e7;Parent=ENSCAFT00000003381
Fox_ENSCAFG00000002147	.	exon	17443	17586	.	+	.	ID=ENSCAFT00000003381_e8;Parent=ENSCAFT00000003381
Fox_ENSCAFG00000002147	.	exon	18517	18684	.	+	.	ID=ENSCAFT00000003381_e9;Parent=ENSCAFT00000003381
Fox_ENSCAFG00000002147	.	exon	19440	19855	.	+	.	ID=ENSCAFT00000003381_e10;Parent=ENSCAFT00000003381
Fox_ENSCAFG00000002147	.	promoter	2	1501	.	+	.	ID=pIL1R1;Parent=ENSCAFG00000002147
Fox_ENSCAFG00000002147	.	CDS	1502	1562	.	+	.	ID=ENSCAFT00000003381_cds1;Parent=ENSCAFT00000003381
Fox_ENSCAFG00000002147	.	CDS	4635	4869	.	+	.	ID=ENSCAFT00000003381_cds2;Parent=ENSCAFT00000003381
Fox_ENSCAFG00000002147	.	CDS	4978	5167	.	+	.	ID=ENSCAFT00000003381_cds3;Parent=ENSCAFT00000003381
Fox_ENSCAFG00000002147	.	CDS	6196	6364	.	+	.	ID=ENSCAFT00000003381_cds4;Parent=ENSCAFT00000003381
Fox_ENSCAFG00000002147	.	CDS	8725	8790	.	+	.	ID=ENSCAFT00000003381_cds5;Parent=ENSCAFT00000003381
Fox_ENSCAFG00000002147	.	CDS	13819	13936	.	+	.	ID=ENSCAFT00000003381_cds6;Parent=ENSCAFT00000003381
Fox_ENSCAFG00000002147	.	CDS	14691	14842	.	+	.	ID=ENSCAFT00000003381_cds7;Parent=ENSCAFT00000003381
Fox_ENSCAFG00000002147	.	CDS	17443	17586	.	+	.	ID=ENSCAFT00000003381_cds8;Parent=ENSCAFT00000003381
Fox_ENSCAFG00000002147	.	CDS	18517	18684	.	+	.	ID=ENSCAFT00000003381_cds9;Parent=ENSCAFT00000003381
Fox_ENSCAFG00000002147	.	CDS	19440	19855	.	+	.	ID=ENSCAFT00000003381_cds10;Parent=ENSCAFT00000003381
Fox_ENSCAFG00000002733	.	gene	1502	5275	.	+	.	ID=ENSCAFG00000002733;Name=IL6;Note=ENSCAFT00000004340
Fox_ENSCAFG00000002733	.	mRNA	1502	5275	.	+	.	ID=ENSCAFT00000004340;Parent=ENSCAFG00000002733
Fox_ENSCAFG00000002733	.	exon	1502	1520	.	+	.	ID=ENSCAFT00000004340_e1;Parent=ENSCAFT00000004340
Fox_ENSCAFG00000002733	.	exon	1685	1860	.	+	.	ID=ENSCAFT00000004340_e2;Parent=ENSCAFT00000004340
Fox_ENSCAFG00000002733	.	exon	2955	3068	.	+	.	ID=ENSCAFT00000004340_e3;Parent=ENSCAFT00000004340
Fox_ENSCAFG00000002733	.	exon	3765	3911	.	+	.	ID=ENSCAFT00000004340_e4;Parent=ENSCAFT00000004340
Fox_ENSCAFG00000002733	.	exon	5108	5275	.	+	.	ID=ENSCAFT00000004340_e5;Parent=ENSCAFT00000004340
Fox_ENSCAFG00000002733	.	promoter	2	1501	.	+	.	ID=pIL6;Parent=ENSCAFG00000002733
Fox_ENSCAFG00000002733	.	CDS	1502	1520	.	+	.	ID=ENSCAFT00000004340_cds1;Parent=ENSCAFT00000004340
Fox_ENSCAFG00000002733	.	CDS	1685	1860	.	+	.	ID=ENSCAFT00000004340_cds2;Parent=ENSCAFT00000004340
Fox_ENSCAFG00000002733	.	CDS	2955	3068	.	+	.	ID=ENSCAFT00000004340_cds3;Parent=ENSCAFT00000004340
Fox_ENSCAFG00000002733	.	CDS	3765	3911	.	+	.	ID=ENSCAFT00000004340_cds4;Parent=ENSCAFT00000004340
Fox_ENSCAFG00000002733	.	CDS	5108	5275	.	+	.	ID=ENSCAFT00000004340_cds5;Parent=ENSCAFT00000004340
Fox_ENSCAFG00000003029	.	gene	1502	3680	.	+	.	ID=ENSCAFG00000003029;Name=CXCL8;Note=ENSCAFT00000004871
Fox_ENSCAFG00000003029	.	mRNA	1502	3680	.	+	.	ID=ENSCAFT00000004871;Parent=ENSCAFG00000003029
Fox_ENSCAFG00000003029	.	exon	1502	1565	.	+	.	ID=ENSCAFT00000004871_e1;Parent=ENSCAFT00000004871
Fox_ENSCAFG00000003029	.	exon	2725	2860	.	+	.	ID=ENSCAFT00000004871_e2;Parent=ENSCAFT00000004871
Fox_ENSCAFG00000003029	.	exon	3140	3223	.	+	.	ID=ENSCAFT00000004871_e3;Parent=ENSCAFT00000004871
Fox_ENSCAFG00000003029	.	exon	3659	3680	.	+	.	ID=ENSCAFT00000004871_e4;Parent=ENSCAFT00000004871
Fox_ENSCAFG00000003029	.	promoter	2	1501	.	+	.	ID=pCXCL8;Parent=ENSCAFG00000003029
Fox_ENSCAFG00000003029	.	CDS	1502	1565	.	+	.	ID=ENSCAFT00000004871_cds1;Parent=ENSCAFT00000004871
Fox_ENSCAFG00000003029	.	CDS	2725	2860	.	+	.	ID=ENSCAFT00000004871_cds2;Parent=ENSCAFT00000004871
Fox_ENSCAFG00000003029	.	CDS	3140	3223	.	+	.	ID=ENSCAFT00000004871_cds3;Parent=ENSCAFT00000004871
Fox_ENSCAFG00000003029	.	CDS	3659	3680	.	+	.	ID=ENSCAFT00000004871_cds4;Parent=ENSCAFT00000004871
Fox_ENSCAFG00000003074	.	gene	1534	42736	.	+	.	ID=ENSCAFG00000003074;Name=NOD1;Note=ENSCAFT00000004933
Fox_ENSCAFG00000003074	.	mRNA	1534	42736	.	+	.	ID=ENSCAFT00000004933;Parent=ENSCAFG00000003074
Fox_ENSCAFG00000003074	.	exon	1534	1734	.	+	.	ID=ENSCAFT00000004933_e3;Parent=ENSCAFT00000004933
Fox_ENSCAFG00000003074	.	exon	4546	4720	.	+	.	ID=ENSCAFT00000004933_e4;Parent=ENSCAFT00000004933
Fox_ENSCAFG00000003074	.	exon	7132	8956	.	+	.	ID=ENSCAFT00000004933_e5;Parent=ENSCAFT00000004933
Fox_ENSCAFG00000003074	.	exon	11613	11696	.	+	.	ID=ENSCAFT00000004933_e6;Parent=ENSCAFT00000004933
Fox_ENSCAFG00000003074	.	exon	13815	13898	.	+	.	ID=ENSCAFT00000004933_e7;Parent=ENSCAFT00000004933
Fox_ENSCAFG00000003074	.	exon	14805	14888	.	+	.	ID=ENSCAFT00000004933_e8;Parent=ENSCAFT00000004933
Fox_ENSCAFG00000003074	.	exon	18989	19072	.	+	.	ID=ENSCAFT00000004933_e9;Parent=ENSCAFT00000004933
Fox_ENSCAFG00000003074	.	exon	19972	20055	.	+	.	ID=ENSCAFT00000004933_e10;Parent=ENSCAFT00000004933
Fox_ENSCAFG00000003074	.	exon	22829	22912	.	+	.	ID=ENSCAFT00000004933_e11;Parent=ENSCAFT00000004933
Fox_ENSCAFG00000003074	.	exon	26160	26243	.	+	.	ID=ENSCAFT00000004933_e12;Parent=ENSCAFT00000004933
Fox_ENSCAFG00000003074	.	exon	42664	42736	.	+	.	ID=ENSCAFT00000004933_e13;Parent=ENSCAFT00000004933
Fox_ENSCAFG00000003074	.	promoter	34	1533	.	+	.	ID=pNOD1;Parent=ENSCAFG00000003074
Fox_ENSCAFG00000003074	.	CDS	1534	1734	.	+	.	ID=ENSCAFT00000004933_cds3;Parent=ENSCAFT00000004933
Fox_ENSCAFG00000003074	.	CDS	4546	4720	.	+	.	ID=ENSCAFT00000004933_cds4;Parent=ENSCAFT00000004933
Fox_ENSCAFG00000003074	.	CDS	7132	8956	.	+	.	ID=ENSCAFT00000004933_cds5;Parent=ENSCAFT00000004933
Fox_ENSCAFG00000003074	.	CDS	11613	11696	.	+	.	ID=ENSCAFT00000004933_cds6;Parent=ENSCAFT00000004933
Fox_ENSCAFG00000003074	.	CDS	13815	13898	.	+	.	ID=ENSCAFT00000004933_cds7;Parent=ENSCAFT00000004933
Fox_ENSCAFG00000003074	.	CDS	14805	14888	.	+	.	ID=ENSCAFT00000004933_cds8;Parent=ENSCAFT00000004933
Fox_ENSCAFG00000003074	.	CDS	18989	19072	.	+	.	ID=ENSCAFT00000004933_cds9;Parent=ENSCAFT00000004933
Fox_ENSCAFG00000003074	.	CDS	19972	20055	.	+	.	ID=ENSCAFT00000004933_cds10;Parent=ENSCAFT00000004933
Fox_ENSCAFG00000003074	.	CDS	22829	22912	.	+	.	ID=ENSCAFT00000004933_cds11;Parent=ENSCAFT00000004933
Fox_ENSCAFG00000003074	.	CDS	26160	26243	.	+	.	ID=ENSCAFT00000004933_cds12;Parent=ENSCAFT00000004933
Fox_ENSCAFG00000003074	.	CDS	42664	42736	.	+	.	ID=ENSCAFT00000004933_cds13;Parent=ENSCAFT00000004933
Fox_ENSCAFG00000003518	.	gene	1501	11673	.	+	.	ID=ENSCAFG00000003518;Name=TLR4;Note=ENSCAFT00000005653
Fox_ENSCAFG00000003518	.	mRNA	1501	11673	.	+	.	ID=ENSCAFT00000005653;Parent=ENSCAFG00000003518
Fox_ENSCAFG00000003518	.	exon	1501	1593	.	+	.	ID=ENSCAFT00000005653_e1;Parent=ENSCAFT00000005653
Fox_ENSCAFG00000003518	.	exon	5825	5991	.	+	.	ID=ENSCAFT00000005653_e2;Parent=ENSCAFT00000005653
Fox_ENSCAFG00000003518	.	exon	9432	11673	.	+	.	ID=ENSCAFT00000005653_e3;Parent=ENSCAFT00000005653
Fox_ENSCAFG00000003518	.	promoter	1	1500	.	+	.	ID=pTLR4;Parent=ENSCAFG00000003518
Fox_ENSCAFG00000003518	.	CDS	1501	1593	.	+	.	ID=ENSCAFT00000005653_cds1;Parent=ENSCAFT00000005653
Fox_ENSCAFG00000003518	.	CDS	5825	5991	.	+	.	ID=ENSCAFT00000005653_cds2;Parent=ENSCAFT00000005653
Fox_ENSCAFG00000003518	.	CDS	9432	11673	.	+	.	ID=ENSCAFT00000005653_cds3;Parent=ENSCAFT00000005653
Fox_ENSCAFG00000003594	.	promoter	1	663	.	+	.	ID=pIRF3;Parent=ENSCAFG00000003594
Fox_ENSCAFG00000003594	.	gene	664	5361	.	+	.	ID=ENSCAFG00000003594;Name=IRF3;Note=ENSCAFT00000005783
Fox_ENSCAFG00000003594	.	mRNA	664	5361	.	+	.	ID=ENSCAFT00000005783;Parent=ENSCAFG00000003594
Fox_ENSCAFG00000003594	.	exon	664	828	.	+	.	ID=ENSCAFT00000005783_e1;Parent=ENSCAFT00000005783
Fox_ENSCAFG00000003594	.	exon	1504	1675	.	+	.	ID=ENSCAFT00000005783_e2;Parent=ENSCAFT00000005783
Fox_ENSCAFG00000003594	.	exon	1761	1834	.	+	.	ID=ENSCAFT00000005783_e3;Parent=ENSCAFT00000005783
Fox_ENSCAFG00000003594	.	exon	2715	2907	.	+	.	ID=ENSCAFT00000005783_e4;Parent=ENSCAFT00000005783
Fox_ENSCAFG00000003594	.	exon	3006	3386	.	+	.	ID=ENSCAFT00000005783_e5;Parent=ENSCAFT00000005783
Fox_ENSCAFG00000003594	.	exon	4579	4694	.	+	.	ID=ENSCAFT00000005783_e6;Parent=ENSCAFT00000005783
Fox_ENSCAFG00000003594	.	exon	5176	5361	.	+	.	ID=ENSCAFT00000005783_e7;Parent=ENSCAFT00000005783
Fox_ENSCAFG00000003594	.	CDS	664	828	.	+	.	ID=ENSCAFT00000005783_cds1;Parent=ENSCAFT00000005783
Fox_ENSCAFG00000003594	.	CDS	1504	1675	.	+	.	ID=ENSCAFT00000005783_cds2;Parent=ENSCAFT00000005783
Fox_ENSCAFG00000003594	.	CDS	1761	1834	.	+	.	ID=ENSCAFT00000005783_cds3;Parent=ENSCAFT00000005783
Fox_ENSCAFG00000003594	.	CDS	2715	2907	.	+	.	ID=ENSCAFT00000005783_cds4;Parent=ENSCAFT00000005783
Fox_ENSCAFG00000003594	.	CDS	3006	3386	.	+	.	ID=ENSCAFT00000005783_cds5;Parent=ENSCAFT00000005783
Fox_ENSCAFG00000003594	.	CDS	4579	4694	.	+	.	ID=ENSCAFT00000005783_cds6;Parent=ENSCAFT00000005783
Fox_ENSCAFG00000003594	.	CDS	5176	5361	.	+	.	ID=ENSCAFT00000005783_cds7;Parent=ENSCAFT00000005783
Fox_ENSCAFG00000003626	.	gene	405	12753	.	+	.	ID=ENSCAFG00000003626;Name=IL15;Note=ENSCAFT00000005832
Fox_ENSCAFG00000003626	.	mRNA	405	12753	.	+	.	ID=ENSCAFT00000005832;Parent=ENSCAFG00000003626
Fox_ENSCAFG00000003626	.	exon	405	416	.	+	.	ID=ENSCAFT00000005832_e2;Parent=ENSCAFT00000005832
Fox_ENSCAFG00000003626	.	exon	1503	1600	.	+	.	ID=ENSCAFT00000005832_e3;Parent=ENSCAFT00000005832
Fox_ENSCAFG00000003626	.	exon	3146	3230	.	+	.	ID=ENSCAFT00000005832_e4;Parent=ENSCAFT00000005832
Fox_ENSCAFG00000003626	.	exon	8786	8830	.	+	.	ID=ENSCAFT00000005832_e5;Parent=ENSCAFT00000005832
Fox_ENSCAFG00000003626	.	exon	11095	11232	.	+	.	ID=ENSCAFT00000005832_e6;Parent=ENSCAFT00000005832
Fox_ENSCAFG00000003626	.	exon	12643	12753	.	+	.	ID=ENSCAFT00000005832_e7;Parent=ENSCAFT00000005832
Fox_ENSCAFG00000003626	.	promoter	1	404	.	+	.	ID=pIL15;Parent=ENSCAFG00000003626
Fox_ENSCAFG00000003626	.	CDS	405	416	.	+	.	ID=ENSCAFT00000005832_cds2;Parent=ENSCAFT00000005832
Fox_ENSCAFG00000003626	.	CDS	1503	1600	.	+	.	ID=ENSCAFT00000005832_cds3;Parent=ENSCAFT00000005832
Fox_ENSCAFG00000003626	.	CDS	3146	3230	.	+	.	ID=ENSCAFT00000005832_cds4;Parent=ENSCAFT00000005832
Fox_ENSCAFG00000003626	.	CDS	8786	8830	.	+	.	ID=ENSCAFT00000005832_cds5;Parent=ENSCAFT00000005832
Fox_ENSCAFG00000003626	.	CDS	11095	11232	.	+	.	ID=ENSCAFT00000005832_cds6;Parent=ENSCAFT00000005832
Fox_ENSCAFG00000003626	.	CDS	12643	12753	.	+	.	ID=ENSCAFT00000005832_cds7;Parent=ENSCAFT00000005832
Fox_ENSCAFG00000004008	.	gene	1502	6772	.	+	.	ID=ENSCAFG00000004008;Name=IL2;Note=ENSCAFT00000006417
Fox_ENSCAFG00000004008	.	mRNA	1502	6772	.	+	.	ID=ENSCAFT00000006417;Parent=ENSCAFG00000004008
Fox_ENSCAFG00000004008	.	exon	1502	1651	.	+	.	ID=ENSCAFT00000006417_e1;Parent=ENSCAFT00000006417
Fox_ENSCAFG00000004008	.	exon	1737	1796	.	+	.	ID=ENSCAFT00000006417_e2;Parent=ENSCAFT00000006417
Fox_ENSCAFG00000004008	.	exon	4398	4544	.	+	.	ID=ENSCAFT00000006417_e3;Parent=ENSCAFT00000006417
Fox_ENSCAFG00000004008	.	exon	6662	6772	.	+	.	ID=ENSCAFT00000006417_e4;Parent=ENSCAFT00000006417
Fox_ENSCAFG00000004008	.	promoter	2	1501	.	+	.	ID=pIL2;Parent=ENSCAFG00000004008
Fox_ENSCAFG00000004008	.	CDS	1502	1651	.	+	.	ID=ENSCAFT00000006417_cds1;Parent=ENSCAFT00000006417
Fox_ENSCAFG00000004008	.	CDS	1737	1796	.	+	.	ID=ENSCAFT00000006417_cds2;Parent=ENSCAFT00000006417
Fox_ENSCAFG00000004008	.	CDS	4398	4544	.	+	.	ID=ENSCAFT00000006417_cds3;Parent=ENSCAFT00000006417
Fox_ENSCAFG00000004008	.	CDS	6662	6772	.	+	.	ID=ENSCAFT00000006417_cds4;Parent=ENSCAFT00000006417
Fox_ENSCAFG00000004175	.	gene	1570	43157	.	+	.	ID=ENSCAFG00000004175;Name=C5AR1;Note=ENSCAFT00000044621
Fox_ENSCAFG00000004175	.	mRNA	1570	43157	.	+	.	ID=ENSCAFT00000044621;Parent=ENSCAFG00000004175
Fox_ENSCAFG00000004175	.	exon	1570	1605	.	+	.	ID=ENSCAFT00000044621_e1;Parent=ENSCAFT00000044621
Fox_ENSCAFG00000004175	.	exon	42102	43157	.	+	.	ID=ENSCAFT00000044621_e2;Parent=ENSCAFT00000044621
Fox_ENSCAFG00000004175	.	promoter	70	1569	.	+	.	ID=pC5AR1;Parent=ENSCAFG00000004175
Fox_ENSCAFG00000004175	.	CDS	1570	1605	.	+	.	ID=ENSCAFT00000044621_cds1;Parent=ENSCAFT00000044621
Fox_ENSCAFG00000004175	.	CDS	42102	43157	.	+	.	ID=ENSCAFT00000044621_cds2;Parent=ENSCAFT00000044621
Fox_ENSCAFG00000004658	.	gene	1501	2583	.	+	.	ID=ENSCAFG00000004658;Name=CCR4;Note=ENSCAFT00000007493
Fox_ENSCAFG00000004658	.	mRNA	1501	2583	.	+	.	ID=ENSCAFT00000007493;Parent=ENSCAFG00000004658
Fox_ENSCAFG00000004658	.	exon	1501	2583	.	+	.	ID=ENSCAFT00000007493_e1;Parent=ENSCAFT00000007493
Fox_ENSCAFG00000004658	.	promoter	1	1500	.	+	.	ID=pCCR4;Parent=ENSCAFG00000004658
Fox_ENSCAFG00000004658	.	CDS	1501	2583	.	+	.	ID=ENSCAFT00000007493_cds1;Parent=ENSCAFT00000007493
Fox_ENSCAFG00000004966	.	gene	1502	4246	.	+	.	ID=ENSCAFG00000004966;Name=MYD88;Note=ENSCAFT00000007977
Fox_ENSCAFG00000004966	.	mRNA	1585	4246	.	+	.	ID=ENSCAFT00000007977;Parent=ENSCAFG00000004966
Fox_ENSCAFG00000004966	.	exon	1585	1912	.	+	.	ID=ENSCAFT00000007977_e1;Parent=ENSCAFT00000007977
Fox_ENSCAFG00000004966	.	exon	2767	2901	.	+	.	ID=ENSCAFT00000007977_e2;Parent=ENSCAFT00000007977
Fox_ENSCAFG00000004966	.	exon	3337	3517	.	+	.	ID=ENSCAFT00000007977_e3;Parent=ENSCAFT00000007977
Fox_ENSCAFG00000004966	.	exon	3727	3818	.	+	.	ID=ENSCAFT00000007977_e4;Parent=ENSCAFT00000007977
Fox_ENSCAFG00000004966	.	exon	4092	4246	.	+	.	ID=ENSCAFT00000007977_e5;Parent=ENSCAFT00000007977
Fox_ENSCAFG00000004966	.	promoter	85	1584	.	+	.	ID=pMYD88;Parent=ENSCAFG00000004966
Fox_ENSCAFG00000004966	.	CDS	1585	1912	.	+	.	ID=ENSCAFT00000007977_cds1;Parent=ENSCAFT00000007977
Fox_ENSCAFG00000004966	.	CDS	2767	2901	.	+	.	ID=ENSCAFT00000007977_cds2;Parent=ENSCAFT00000007977
Fox_ENSCAFG00000004966	.	CDS	3337	3517	.	+	.	ID=ENSCAFT00000007977_cds3;Parent=ENSCAFT00000007977
Fox_ENSCAFG00000004966	.	CDS	3727	3818	.	+	.	ID=ENSCAFT00000007977_cds4;Parent=ENSCAFT00000007977
Fox_ENSCAFG00000004966	.	CDS	4092	4246	.	+	.	ID=ENSCAFT00000007977_cds5;Parent=ENSCAFT00000007977
Fox_ENSCAFG00000005019	.	gene	1502	19333	.	+	.	ID=ENSCAFG00000005019;Name=GATA3;Note=ENSCAFT00000008065
Fox_ENSCAFG00000005019	.	mRNA	1502	19333	.	+	.	ID=ENSCAFT00000008065;Parent=ENSCAFG00000005019
Fox_ENSCAFG00000005019	.	exon	1502	1742	.	+	.	ID=ENSCAFT00000008065_e1;Parent=ENSCAFT00000008065
Fox_ENSCAFG00000005019	.	exon	4170	4706	.	+	.	ID=ENSCAFT00000008065_e2;Parent=ENSCAFT00000008065
Fox_ENSCAFG00000005019	.	exon	10175	10320	.	+	.	ID=ENSCAFT00000008065_e3;Parent=ENSCAFT00000008065
Fox_ENSCAFG00000005019	.	exon	14940	15065	.	+	.	ID=ENSCAFT00000008065_e4;Parent=ENSCAFT00000008065
Fox_ENSCAFG00000005019	.	exon	19049	19333	.	+	.	ID=ENSCAFT00000008065_e5;Parent=ENSCAFT00000008065
Fox_ENSCAFG00000005019	.	promoter	2	1501	.	+	.	ID=pGATA3;Parent=ENSCAFG00000005019
Fox_ENSCAFG00000005019	.	CDS	1502	1742	.	+	.	ID=ENSCAFT00000008065_cds1;Parent=ENSCAFT00000008065
Fox_ENSCAFG00000005019	.	CDS	4170	4706	.	+	.	ID=ENSCAFT00000008065_cds2;Parent=ENSCAFT00000008065
Fox_ENSCAFG00000005019	.	CDS	10175	10320	.	+	.	ID=ENSCAFT00000008065_cds3;Parent=ENSCAFT00000008065
Fox_ENSCAFG00000005019	.	CDS	14940	15065	.	+	.	ID=ENSCAFT00000008065_cds4;Parent=ENSCAFT00000008065
Fox_ENSCAFG00000005019	.	CDS	19049	19333	.	+	.	ID=ENSCAFT00000008065_cds5;Parent=ENSCAFT00000008065
Fox_ENSCAFG00000005094	.	gene	1506	2573	.	+	.	ID=ENSCAFG00000005094;Name=CCR8;Note=ENSCAFT00000008186
Fox_ENSCAFG00000005094	.	mRNA	1506	2573	.	+	.	ID=ENSCAFT00000008186;Parent=ENSCAFG00000005094
Fox_ENSCAFG00000005094	.	exon	1506	2573	.	+	.	ID=ENSCAFT00000008186_e1;Parent=ENSCAFT00000008186
Fox_ENSCAFG00000005094	.	promoter	6	1505	.	+	.	ID=pCCR8;Parent=ENSCAFG00000005094
Fox_ENSCAFG00000005094	.	CDS	1506	2573	.	+	.	ID=ENSCAFT00000008186_cds1;Parent=ENSCAFT00000008186
Fox_ENSCAFG00000006551	.	gene	1501	35409	.	+	.	ID=ENSCAFG00000006551;Name=MAPK8;Note=ENSCAFT00000010587
Fox_ENSCAFG00000006551	.	mRNA	1501	35409	.	+	.	ID=ENSCAFT00000010587;Parent=ENSCAFG00000006551
Fox_ENSCAFG00000006551	.	exon	1501	1622	.	+	.	ID=ENSCAFT00000010587_e1;Parent=ENSCAFT00000010587
Fox_ENSCAFG00000006551	.	exon	5566	5695	.	+	.	ID=ENSCAFT00000010587_e2;Parent=ENSCAFT00000010587
Fox_ENSCAFG00000006551	.	exon	11595	11653	.	+	.	ID=ENSCAFT00000010587_e3;Parent=ENSCAFT00000010587
Fox_ENSCAFG00000006551	.	exon	11743	11881	.	+	.	ID=ENSCAFT00000010587_e4;Parent=ENSCAFT00000010587
Fox_ENSCAFG00000006551	.	exon	24958	25123	.	+	.	ID=ENSCAFT00000010587_e5;Parent=ENSCAFT00000010587
Fox_ENSCAFG00000006551	.	exon	29170	29241	.	+	.	ID=ENSCAFT00000010587_e6;Parent=ENSCAFT00000010587
Fox_ENSCAFG00000006551	.	exon	30586	30768	.	+	.	ID=ENSCAFT00000010587_e7;Parent=ENSCAFT00000010587
Fox_ENSCAFG00000006551	.	exon	31055	31179	.	+	.	ID=ENSCAFT00000010587_e8;Parent=ENSCAFT00000010587
Fox_ENSCAFG00000006551	.	exon	31701	31764	.	+	.	ID=ENSCAFT00000010587_e9;Parent=ENSCAFT00000010587
Fox_ENSCAFG00000006551	.	exon	35332	35409	.	+	.	ID=ENSCAFT00000010587_e10;Parent=ENSCAFT00000010587
Fox_ENSCAFG00000006551	.	promoter	1	1500	.	+	.	ID=pMAPK8;Parent=ENSCAFG00000006551
Fox_ENSCAFG00000006551	.	CDS	1501	1622	.	+	.	ID=ENSCAFT00000010587_cds1;Parent=ENSCAFT00000010587
Fox_ENSCAFG00000006551	.	CDS	5566	5695	.	+	.	ID=ENSCAFT00000010587_cds2;Parent=ENSCAFT00000010587
Fox_ENSCAFG00000006551	.	CDS	11595	11653	.	+	.	ID=ENSCAFT00000010587_cds3;Parent=ENSCAFT00000010587
Fox_ENSCAFG00000006551	.	CDS	11743	11881	.	+	.	ID=ENSCAFT00000010587_cds4;Parent=ENSCAFT00000010587
Fox_ENSCAFG00000006551	.	CDS	24958	25123	.	+	.	ID=ENSCAFT00000010587_cds5;Parent=ENSCAFT00000010587
Fox_ENSCAFG00000006551	.	CDS	29170	29241	.	+	.	ID=ENSCAFT00000010587_cds6;Parent=ENSCAFT00000010587
Fox_ENSCAFG00000006551	.	CDS	30586	30768	.	+	.	ID=ENSCAFT00000010587_cds7;Parent=ENSCAFT00000010587
Fox_ENSCAFG00000006551	.	CDS	31055	31179	.	+	.	ID=ENSCAFT00000010587_cds8;Parent=ENSCAFT00000010587
Fox_ENSCAFG00000006551	.	CDS	31701	31764	.	+	.	ID=ENSCAFT00000010587_cds9;Parent=ENSCAFT00000010587
Fox_ENSCAFG00000006551	.	CDS	35332	35409	.	+	.	ID=ENSCAFT00000010587_cds10;Parent=ENSCAFT00000010587
Fox_ENSCAFG00000006557	.	gene	1388	2182	.	+	.	ID=ENSCAFG00000006557;Name=IRF7;Note=ENSCAFT00000010569
Fox_ENSCAFG00000006557	.	mRNA	1388	2182	.	+	.	ID=ENSCAFT00000010569;Parent=ENSCAFG00000006557
Fox_ENSCAFG00000006557	.	exon	1388	1446	.	+	.	ID=ENSCAFT00000010569_e1;Parent=ENSCAFT00000010569
Fox_ENSCAFG00000006557	.	exon	1507	1745	.	+	.	ID=ENSCAFT00000010569_e2;Parent=ENSCAFT00000010569
Fox_ENSCAFG00000006557	.	exon	1831	1949	.	+	.	ID=ENSCAFT00000010569_e3;Parent=ENSCAFT00000010569
Fox_ENSCAFG00000006557	.	exon	2027	2182	.	+	.	ID=ENSCAFT00000010569_e4;Parent=ENSCAFT00000010569
Fox_ENSCAFG00000006557	.	promoter	1	1387	.	+	.	ID=pIRF7;Parent=ENSCAFG00000006557
Fox_ENSCAFG00000006557	.	CDS	1388	1446	.	+	.	ID=ENSCAFT00000010569_cds1;Parent=ENSCAFT00000010569
Fox_ENSCAFG00000006557	.	CDS	1507	1745	.	+	.	ID=ENSCAFT00000010569_cds2;Parent=ENSCAFT00000010569
Fox_ENSCAFG00000006557	.	CDS	1831	1949	.	+	.	ID=ENSCAFT00000010569_cds3;Parent=ENSCAFT00000010569
Fox_ENSCAFG00000006557	.	CDS	2027	2182	.	+	.	ID=ENSCAFT00000010569_cds4;Parent=ENSCAFT00000010569
Fox_ENSCAFG00000006808	.	gene	1502	4633	.	+	.	ID=ENSCAFG00000006808;Name=RAG1;Note=ENSCAFT00000010954
Fox_ENSCAFG00000006808	.	mRNA	1502	4633	.	+	.	ID=ENSCAFT00000010954;Parent=ENSCAFG00000006808
Fox_ENSCAFG00000006808	.	exon	1502	4633	.	+	.	ID=ENSCAFT00000010954_e1;Parent=ENSCAFT00000010954
Fox_ENSCAFG00000006808	.	promoter	2	1501	.	+	.	ID=pRAG1;Parent=ENSCAFG00000006808
Fox_ENSCAFG00000006808	.	CDS	1502	4633	.	+	.	ID=ENSCAFT00000010954_cds1;Parent=ENSCAFT00000010954
Fox_ENSCAFG00000006813	.	gene	1501	14759	.	+	.	ID=ENSCAFG00000006813;Name=TRAF6;Note=ENSCAFT00000010962
Fox_ENSCAFG00000006813	.	mRNA	1501	14759	.	+	.	ID=ENSCAFT00000010962;Parent=ENSCAFG00000006813
Fox_ENSCAFG00000006813	.	exon	1501	1796	.	+	.	ID=ENSCAFT00000010962_e1;Parent=ENSCAFT00000010962
Fox_ENSCAFG00000006813	.	exon	5620	5770	.	+	.	ID=ENSCAFT00000010962_e2;Parent=ENSCAFT00000010962
Fox_ENSCAFG00000006813	.	exon	6948	7106	.	+	.	ID=ENSCAFT00000010962_e3;Parent=ENSCAFT00000010962
Fox_ENSCAFG00000006813	.	exon	8517	8588	.	+	.	ID=ENSCAFT00000010962_e4;Parent=ENSCAFT00000010962
Fox_ENSCAFG00000006813	.	exon	10529	10606	.	+	.	ID=ENSCAFT00000010962_e5;Parent=ENSCAFT00000010962
Fox_ENSCAFG00000006813	.	exon	12134	12842	.	+	.	ID=ENSCAFT00000010962_e6;Parent=ENSCAFT00000010962
Fox_ENSCAFG00000006813	.	exon	14539	14759	.	+	.	ID=ENSCAFT00000010962_e7;Parent=ENSCAFT00000010962
Fox_ENSCAFG00000006813	.	promoter	1	1500	.	+	.	ID=pTRAF6;Parent=ENSCAFG00000006813
Fox_ENSCAFG00000006813	.	CDS	1501	1796	.	+	.	ID=ENSCAFT00000010962_cds1;Parent=ENSCAFT00000010962
Fox_ENSCAFG00000006813	.	CDS	5620	5770	.	+	.	ID=ENSCAFT00000010962_cds2;Parent=ENSCAFT00000010962
Fox_ENSCAFG00000006813	.	CDS	6948	7106	.	+	.	ID=ENSCAFT00000010962_cds3;Parent=ENSCAFT00000010962
Fox_ENSCAFG00000006813	.	CDS	8517	8588	.	+	.	ID=ENSCAFT00000010962_cds4;Parent=ENSCAFT00000010962
Fox_ENSCAFG00000006813	.	CDS	10529	10606	.	+	.	ID=ENSCAFT00000010962_cds5;Parent=ENSCAFT00000010962
Fox_ENSCAFG00000006813	.	CDS	12134	12842	.	+	.	ID=ENSCAFT00000010962_cds6;Parent=ENSCAFT00000010962
Fox_ENSCAFG00000006813	.	CDS	14539	14759	.	+	.	ID=ENSCAFT00000010962_cds7;Parent=ENSCAFT00000010962
Fox_ENSCAFG00000007245	.	gene	1502	9676	.	+	.	ID=ENSCAFG00000007245;Name=IL1A;Note=ENSCAFT00000011604
Fox_ENSCAFG00000007245	.	mRNA	1502	9676	.	+	.	ID=ENSCAFT00000011604;Parent=ENSCAFG00000007245
Fox_ENSCAFG00000007245	.	exon	1502	1548	.	+	.	ID=ENSCAFT00000011604_e2;Parent=ENSCAFT00000011604
Fox_ENSCAFG00000007245	.	exon	2533	2581	.	+	.	ID=ENSCAFT00000011604_e3;Parent=ENSCAFT00000011604
Fox_ENSCAFG00000007245	.	exon	2974	3184	.	+	.	ID=ENSCAFT00000011604_e4;Parent=ENSCAFT00000011604
Fox_ENSCAFG00000007245	.	exon	5154	5327	.	+	.	ID=ENSCAFT00000011604_e5;Parent=ENSCAFT00000011604
Fox_ENSCAFG00000007245	.	exon	7162	7280	.	+	.	ID=ENSCAFT00000011604_e6;Parent=ENSCAFT00000011604
Fox_ENSCAFG00000007245	.	exon	9479	9676	.	+	.	ID=ENSCAFT00000011604_e7;Parent=ENSCAFT00000011604
Fox_ENSCAFG00000007245	.	promoter	2	1501	.	+	.	ID=pIL1A;Parent=ENSCAFG00000007245
Fox_ENSCAFG00000007245	.	CDS	1502	1548	.	+	.	ID=ENSCAFT00000011604_cds2;Parent=ENSCAFT00000011604
Fox_ENSCAFG00000007245	.	CDS	2533	2581	.	+	.	ID=ENSCAFT00000011604_cds3;Parent=ENSCAFT00000011604
Fox_ENSCAFG00000007245	.	CDS	2974	3184	.	+	.	ID=ENSCAFT00000011604_cds4;Parent=ENSCAFT00000011604
Fox_ENSCAFG00000007245	.	CDS	5154	5327	.	+	.	ID=ENSCAFT00000011604_cds5;Parent=ENSCAFT00000011604
Fox_ENSCAFG00000007245	.	CDS	7162	7280	.	+	.	ID=ENSCAFT00000011604_cds6;Parent=ENSCAFT00000011604
Fox_ENSCAFG00000007245	.	CDS	9479	9676	.	+	.	ID=ENSCAFT00000011604_cds7;Parent=ENSCAFT00000011604
Fox_ENSCAFG00000007249	.	gene	1502	6022	.	+	.	ID=ENSCAFG00000007249;Name=IL1B;Note=ENSCAFT00000011613
Fox_ENSCAFG00000007249	.	mRNA	1502	6022	.	+	.	ID=ENSCAFT00000011613;Parent=ENSCAFG00000007249
Fox_ENSCAFG00000007249	.	exon	1502	1548	.	+	.	ID=ENSCAFT00000011613_e2;Parent=ENSCAFT00000011613
Fox_ENSCAFG00000007249	.	exon	2088	2139	.	+	.	ID=ENSCAFT00000011613_e3;Parent=ENSCAFT00000011613
Fox_ENSCAFG00000007249	.	exon	3235	3430	.	+	.	ID=ENSCAFT00000011613_e4;Parent=ENSCAFT00000011613
Fox_ENSCAFG00000007249	.	exon	3537	3698	.	+	.	ID=ENSCAFT00000011613_e5;Parent=ENSCAFT00000011613
Fox_ENSCAFG00000007249	.	exon	4939	5069	.	+	.	ID=ENSCAFT00000011613_e6;Parent=ENSCAFT00000011613
Fox_ENSCAFG00000007249	.	exon	5813	6022	.	+	.	ID=ENSCAFT00000011613_e7;Parent=ENSCAFT00000011613
Fox_ENSCAFG00000007249	.	promoter	2	1501	.	+	.	ID=pIL1B;Parent=ENSCAFG00000007249
Fox_ENSCAFG00000007249	.	CDS	1502	1548	.	+	.	ID=ENSCAFT00000011613_cds2;Parent=ENSCAFT00000011613
Fox_ENSCAFG00000007249	.	CDS	2088	2139	.	+	.	ID=ENSCAFT00000011613_cds3;Parent=ENSCAFT00000011613
Fox_ENSCAFG00000007249	.	CDS	3235	3430	.	+	.	ID=ENSCAFT00000011613_cds4;Parent=ENSCAFT00000011613
Fox_ENSCAFG00000007249	.	CDS	3537	3698	.	+	.	ID=ENSCAFT00000011613_cds5;Parent=ENSCAFT00000011613
Fox_ENSCAFG00000007249	.	CDS	4939	5069	.	+	.	ID=ENSCAFT00000011613_cds6;Parent=ENSCAFT00000011613
Fox_ENSCAFG00000007249	.	CDS	5813	6022	.	+	.	ID=ENSCAFT00000011613_cds7;Parent=ENSCAFT00000011613
Fox_ENSCAFG00000007406	.	gene	1502	8751	.	+	.	ID=ENSCAFG00000007406;Name=TLR3;Note=ENSCAFT00000011868
Fox_ENSCAFG00000007406	.	mRNA	1502	8751	.	+	.	ID=ENSCAFT00000011868;Parent=ENSCAFG00000007406
Fox_ENSCAFG00000007406	.	exon	1502	1945	.	+	.	ID=ENSCAFT00000011868_e1;Parent=ENSCAFT00000011868
Fox_ENSCAFG00000007406	.	exon	3780	3971	.	+	.	ID=ENSCAFT00000011868_e2;Parent=ENSCAFT00000011868
Fox_ENSCAFG00000007406	.	exon	6444	8296	.	+	.	ID=ENSCAFT00000011868_e3;Parent=ENSCAFT00000011868
Fox_ENSCAFG00000007406	.	exon	8523	8751	.	+	.	ID=ENSCAFT00000011868_e4;Parent=ENSCAFT00000011868
Fox_ENSCAFG00000007406	.	promoter	2	1501	.	+	.	ID=pTLR3;Parent=ENSCAFG00000007406
Fox_ENSCAFG00000007406	.	CDS	1502	1945	.	+	.	ID=ENSCAFT00000011868_cds1;Parent=ENSCAFT00000011868
Fox_ENSCAFG00000007406	.	CDS	3780	3971	.	+	.	ID=ENSCAFT00000011868_cds2;Parent=ENSCAFT00000011868
Fox_ENSCAFG00000007406	.	CDS	6444	8296	.	+	.	ID=ENSCAFT00000011868_cds3;Parent=ENSCAFT00000011868
Fox_ENSCAFG00000007406	.	CDS	8523	8751	.	+	.	ID=ENSCAFT00000011868_cds4;Parent=ENSCAFT00000011868
Fox_ENSCAFG00000007464	.	gene	1501	5803	.	+	.	ID=ENSCAFG00000007464;Name=CD8A;Note=ENSCAFT00000011952
Fox_ENSCAFG00000007464	.	mRNA	1501	5803	.	+	.	ID=ENSCAFT00000011952;Parent=ENSCAFG00000007464
Fox_ENSCAFG00000007464	.	exon	1501	1549	.	+	.	ID=ENSCAFT00000011952_e2;Parent=ENSCAFT00000011952
Fox_ENSCAFG00000007464	.	exon	1639	2004	.	+	.	ID=ENSCAFT00000011952_e3;Parent=ENSCAFT00000011952
Fox_ENSCAFG00000007464	.	exon	2549	2659	.	+	.	ID=ENSCAFT00000011952_e4;Parent=ENSCAFT00000011952
Fox_ENSCAFG00000007464	.	exon	2868	2978	.	+	.	ID=ENSCAFT00000011952_e5;Parent=ENSCAFT00000011952
Fox_ENSCAFG00000007464	.	exon	3614	3644	.	+	.	ID=ENSCAFT00000011952_e6;Parent=ENSCAFT00000011952
Fox_ENSCAFG00000007464	.	exon	5752	5803	.	+	.	ID=ENSCAFT00000011952_e7;Parent=ENSCAFT00000011952
Fox_ENSCAFG00000007464	.	promoter	1	1500	.	+	.	ID=pCD8A;Parent=ENSCAFG00000007464
Fox_ENSCAFG00000007464	.	CDS	1501	1549	.	+	.	ID=ENSCAFT00000011952_cds2;Parent=ENSCAFT00000011952
Fox_ENSCAFG00000007464	.	CDS	1639	2004	.	+	.	ID=ENSCAFT00000011952_cds3;Parent=ENSCAFT00000011952
Fox_ENSCAFG00000007464	.	CDS	2549	2659	.	+	.	ID=ENSCAFT00000011952_cds4;Parent=ENSCAFT00000011952
Fox_ENSCAFG00000007464	.	CDS	2868	2978	.	+	.	ID=ENSCAFT00000011952_cds5;Parent=ENSCAFT00000011952
Fox_ENSCAFG00000007464	.	CDS	3614	3644	.	+	.	ID=ENSCAFT00000011952_cds6;Parent=ENSCAFT00000011952
Fox_ENSCAFG00000007464	.	CDS	5752	5803	.	+	.	ID=ENSCAFT00000011952_cds7;Parent=ENSCAFT00000011952
Fox_ENSCAFG00000008234	.	gene	1510	4677	.	+	.	ID=ENSCAFG00000008234;Name=DLA-79;Note=ENSCAFT00000013073
Fox_ENSCAFG00000008234	.	mRNA	1510	4677	.	+	.	ID=ENSCAFT00000013073;Parent=ENSCAFG00000008234
Fox_ENSCAFG00000008234	.	exon	1510	1591	.	+	.	ID=ENSCAFT00000013073_e1;Parent=ENSCAFT00000013073
Fox_ENSCAFG00000008234	.	exon	1810	2082	.	+	.	ID=ENSCAFT00000013073_e2;Parent=ENSCAFT00000013073
Fox_ENSCAFG00000008234	.	exon	2280	2555	.	+	.	ID=ENSCAFT00000013073_e3;Parent=ENSCAFT00000013073
Fox_ENSCAFG00000008234	.	exon	3149	3424	.	+	.	ID=ENSCAFT00000013073_e4;Parent=ENSCAFT00000013073
Fox_ENSCAFG00000008234	.	exon	3525	3638	.	+	.	ID=ENSCAFT00000013073_e5;Parent=ENSCAFT00000013073
Fox_ENSCAFG00000008234	.	exon	4271	4318	.	+	.	ID=ENSCAFT00000013073_e6;Parent=ENSCAFT00000013073
Fox_ENSCAFG00000008234	.	exon	4449	4490	.	+	.	ID=ENSCAFT00000013073_e7;Parent=ENSCAFT00000013073
Fox_ENSCAFG00000008234	.	exon	4649	4677	.	+	.	ID=ENSCAFT00000013073_e8;Parent=ENSCAFT00000013073
Fox_ENSCAFG00000008234	.	promoter	10	1509	.	+	.	ID=pDLA-79;Parent=ENSCAFG00000008234
Fox_ENSCAFG00000008234	.	CDS	1510	1591	.	+	.	ID=ENSCAFT00000013073_cds1;Parent=ENSCAFT00000013073
Fox_ENSCAFG00000008234	.	CDS	1810	2082	.	+	.	ID=ENSCAFT00000013073_cds2;Parent=ENSCAFT00000013073
Fox_ENSCAFG00000008234	.	CDS	2280	2555	.	+	.	ID=ENSCAFT00000013073_cds3;Parent=ENSCAFT00000013073
Fox_ENSCAFG00000008234	.	CDS	3149	3424	.	+	.	ID=ENSCAFT00000013073_cds4;Parent=ENSCAFT00000013073
Fox_ENSCAFG00000008234	.	CDS	3525	3638	.	+	.	ID=ENSCAFT00000013073_cds5;Parent=ENSCAFT00000013073
Fox_ENSCAFG00000008234	.	CDS	4271	4318	.	+	.	ID=ENSCAFT00000013073_cds6;Parent=ENSCAFT00000013073
Fox_ENSCAFG00000008234	.	CDS	4449	4490	.	+	.	ID=ENSCAFT00000013073_cds7;Parent=ENSCAFT00000013073
Fox_ENSCAFG00000008234	.	CDS	4649	4677	.	+	.	ID=ENSCAFT00000013073_cds8;Parent=ENSCAFT00000013073
Fox_ENSCAFG00000008351	.	gene	1502	3859	.	+	.	ID=ENSCAFG00000008351;Name=TLR2;Note=ENSCAFT00000013259
Fox_ENSCAFG00000008351	.	mRNA	1502	3859	.	+	.	ID=ENSCAFT00000013259;Parent=ENSCAFG00000008351
Fox_ENSCAFG00000008351	.	exon	1502	3859	.	+	.	ID=ENSCAFT00000013259_e1;Parent=ENSCAFT00000013259
Fox_ENSCAFG00000008351	.	promoter	2	1501	.	+	.	ID=pTLR2;Parent=ENSCAFG00000008351
Fox_ENSCAFG00000008351	.	CDS	1502	3859	.	+	.	ID=ENSCAFT00000013259_cds1;Parent=ENSCAFT00000013259
Fox_ENSCAFG00000008584	.	gene	1501	3036	.	+	.	ID=ENSCAFG00000008584;Name=CXCL10;Note=ENSCAFT00000036612
Fox_ENSCAFG00000008584	.	mRNA	1501	3036	.	+	.	ID=ENSCAFT00000036612;Parent=ENSCAFG00000008584
Fox_ENSCAFG00000008584	.	exon	1501	1561	.	+	.	ID=ENSCAFT00000036612_e1;Parent=ENSCAFT00000036612
Fox_ENSCAFG00000008584	.	exon	2121	2247	.	+	.	ID=ENSCAFT00000036612_e2;Parent=ENSCAFT00000036612
Fox_ENSCAFG00000008584	.	exon	2478	2567	.	+	.	ID=ENSCAFT00000036612_e3;Parent=ENSCAFT00000036612
Fox_ENSCAFG00000008584	.	exon	3018	3036	.	+	.	ID=ENSCAFT00000036612_e4;Parent=ENSCAFT00000036612
Fox_ENSCAFG00000008584	.	promoter	1	1500	.	+	.	ID=pCXCL10;Parent=ENSCAFG00000008584
Fox_ENSCAFG00000008584	.	CDS	1501	1561	.	+	.	ID=ENSCAFT00000036612_cds1;Parent=ENSCAFT00000036612
Fox_ENSCAFG00000008584	.	CDS	2121	2247	.	+	.	ID=ENSCAFT00000036612_cds2;Parent=ENSCAFT00000036612
Fox_ENSCAFG00000008584	.	CDS	2478	2567	.	+	.	ID=ENSCAFT00000036612_cds3;Parent=ENSCAFT00000036612
Fox_ENSCAFG00000008584	.	CDS	3018	3036	.	+	.	ID=ENSCAFT00000036612_cds4;Parent=ENSCAFT00000036612
Fox_ENSCAFG00000008917	.	gene	1502	12332	.	+	.	ID=ENSCAFG00000008917;Name=LBP;Note=ENSCAFT00000039771
Fox_ENSCAFG00000008917	.	mRNA	1502	12332	.	+	.	ID=ENSCAFT00000039771;Parent=ENSCAFG00000008917
Fox_ENSCAFG00000008917	.	exon	1502	1625	.	+	.	ID=ENSCAFT00000039771_e1;Parent=ENSCAFT00000039771
Fox_ENSCAFG00000008917	.	exon	3400	3514	.	+	.	ID=ENSCAFT00000039771_e2;Parent=ENSCAFT00000039771
Fox_ENSCAFG00000008917	.	exon	4609	4737	.	+	.	ID=ENSCAFT00000039771_e3;Parent=ENSCAFT00000039771
Fox_ENSCAFG00000008917	.	exon	7881	8036	.	+	.	ID=ENSCAFT00000039771_e4;Parent=ENSCAFT00000039771
Fox_ENSCAFG00000008917	.	exon	8622	8685	.	+	.	ID=ENSCAFT00000039771_e5;Parent=ENSCAFT00000039771
Fox_ENSCAFG00000008917	.	exon	12177	12332	.	+	.	ID=ENSCAFT00000039771_e6;Parent=ENSCAFT00000039771
Fox_ENSCAFG00000008917	.	promoter	2	1501	.	+	.	ID=pLBP;Parent=ENSCAFG00000008917
Fox_ENSCAFG00000008917	.	CDS	1502	1625	.	+	.	ID=ENSCAFT00000039771_cds1;Parent=ENSCAFT00000039771
Fox_ENSCAFG00000008917	.	CDS	3400	3514	.	+	.	ID=ENSCAFT00000039771_cds2;Parent=ENSCAFT00000039771
Fox_ENSCAFG00000008917	.	CDS	4609	4737	.	+	.	ID=ENSCAFT00000039771_cds3;Parent=ENSCAFT00000039771
Fox_ENSCAFG00000008917	.	CDS	7881	8036	.	+	.	ID=ENSCAFT00000039771_cds4;Parent=ENSCAFT00000039771
Fox_ENSCAFG00000008917	.	CDS	8622	8685	.	+	.	ID=ENSCAFT00000039771_cds5;Parent=ENSCAFT00000039771
Fox_ENSCAFG00000008917	.	CDS	12177	12332	.	+	.	ID=ENSCAFT00000039771_cds6;Parent=ENSCAFT00000039771
Fox_ENSCAFG00000009700	.	gene	1501	19422	.	+	.	ID=ENSCAFG00000009700;Name=IRAK4;Note=ENSCAFT00000015411
Fox_ENSCAFG00000009700	.	mRNA	1501	19422	.	+	.	ID=ENSCAFT00000015411;Parent=ENSCAFG00000009700
Fox_ENSCAFG00000009700	.	exon	1501	1661	.	+	.	ID=ENSCAFT00000015411_e2;Parent=ENSCAFT00000015411
Fox_ENSCAFG00000009700	.	exon	4350	4495	.	+	.	ID=ENSCAFT00000015411_e3;Parent=ENSCAFT00000015411
Fox_ENSCAFG00000009700	.	exon	5350	5532	.	+	.	ID=ENSCAFT00000015411_e4;Parent=ENSCAFT00000015411
Fox_ENSCAFG00000009700	.	exon	6022	6182	.	+	.	ID=ENSCAFT00000015411_e5;Parent=ENSCAFT00000015411
Fox_ENSCAFG00000009700	.	exon	7820	7884	.	+	.	ID=ENSCAFT00000015411_e6;Parent=ENSCAFT00000015411
Fox_ENSCAFG00000009700	.	exon	10758	10872	.	+	.	ID=ENSCAFT00000015411_e7;Parent=ENSCAFT00000015411
Fox_ENSCAFG00000009700	.	exon	11297	11406	.	+	.	ID=ENSCAFT00000015411_e8;Parent=ENSCAFT00000015411
Fox_ENSCAFG00000009700	.	exon	15464	15647	.	+	.	ID=ENSCAFT00000015411_e9;Parent=ENSCAFT00000015411
Fox_ENSCAFG00000009700	.	exon	16898	16960	.	+	.	ID=ENSCAFT00000015411_e10;Parent=ENSCAFT00000015411
Fox_ENSCAFG00000009700	.	exon	19107	19265	.	+	.	ID=ENSCAFT00000015411_e11;Parent=ENSCAFT00000015411
Fox_ENSCAFG00000009700	.	exon	19387	19422	.	+	.	ID=ENSCAFT00000015411_e12;Parent=ENSCAFT00000015411
Fox_ENSCAFG00000009700	.	promoter	1	1500	.	+	.	ID=pIRAK4;Parent=ENSCAFG00000009700
Fox_ENSCAFG00000009700	.	CDS	1501	1661	.	+	.	ID=ENSCAFT00000015411_cds2;Parent=ENSCAFT00000015411
Fox_ENSCAFG00000009700	.	CDS	4350	4495	.	+	.	ID=ENSCAFT00000015411_cds3;Parent=ENSCAFT00000015411
Fox_ENSCAFG00000009700	.	CDS	5350	5532	.	+	.	ID=ENSCAFT00000015411_cds4;Parent=ENSCAFT00000015411
Fox_ENSCAFG00000009700	.	CDS	6022	6182	.	+	.	ID=ENSCAFT00000015411_cds5;Parent=ENSCAFT00000015411
Fox_ENSCAFG00000009700	.	CDS	7820	7884	.	+	.	ID=ENSCAFT00000015411_cds6;Parent=ENSCAFT00000015411
Fox_ENSCAFG00000009700	.	CDS	10758	10872	.	+	.	ID=ENSCAFT00000015411_cds7;Parent=ENSCAFT00000015411
Fox_ENSCAFG00000009700	.	CDS	11297	11406	.	+	.	ID=ENSCAFT00000015411_cds8;Parent=ENSCAFT00000015411
Fox_ENSCAFG00000009700	.	CDS	15464	15647	.	+	.	ID=ENSCAFT00000015411_cds9;Parent=ENSCAFT00000015411
Fox_ENSCAFG00000009700	.	CDS	16898	16960	.	+	.	ID=ENSCAFT00000015411_cds10;Parent=ENSCAFT00000015411
Fox_ENSCAFG00000009700	.	CDS	19107	19265	.	+	.	ID=ENSCAFT00000015411_cds11;Parent=ENSCAFT00000015411
Fox_ENSCAFG00000009700	.	CDS	19387	19422	.	+	.	ID=ENSCAFT00000015411_cds12;Parent=ENSCAFT00000015411
Fox_ENSCAFG00000009797	.	promoter	61271	62770	.	+	.	ID=pSTAT1;Parent=ENSCAFG00000009797-2
Fox_ENSCAFG00000009797	.	gene	62771	142708	.	+	.	ID=ENSCAFG00000009797-2;Name=STAT1 (T1-202);Note=ENSCAFT00000015587-2
Fox_ENSCAFG00000009797	.	mRNA	62771	142708	.	+	.	ID=ENSCAFT00000015587-2;Parent=ENSCAFG00000009797-2
Fox_ENSCAFG00000009797	.	exon	62771	62856	.	+	.	ID=ENSCAFT00000015587-2_e1;Parent=ENSCAFT00000015587-2
Fox_ENSCAFG00000009797	.	exon	66754	66813	.	+	.	ID=ENSCAFT00000015587-2_e2;Parent=ENSCAFT00000015587-2
Fox_ENSCAFG00000009797	.	exon	67230	67323	.	+	.	ID=ENSCAFT00000015587-2_e3;Parent=ENSCAFT00000015587-2
Fox_ENSCAFG00000009797	.	exon	82089	82172	.	+	.	ID=ENSCAFT00000015587-2_e4;Parent=ENSCAFT00000015587-2
Fox_ENSCAFG00000009797	.	exon	83977	84075	.	+	.	ID=ENSCAFT00000015587-2_e5;Parent=ENSCAFT00000015587-2
Fox_ENSCAFG00000009797	.	exon	86482	86617	.	+	.	ID=ENSCAFT00000015587-2_e6;Parent=ENSCAFT00000015587-2
Fox_ENSCAFG00000009797	.	exon	88327	88376	.	+	.	ID=ENSCAFT00000015587-2_e7;Parent=ENSCAFT00000015587-2
Fox_ENSCAFG00000009797	.	exon	88836	88930	.	+	.	ID=ENSCAFT00000015587-2_e8;Parent=ENSCAFT00000015587-2
Fox_ENSCAFG00000009797	.	exon	89228	89364	.	+	.	ID=ENSCAFT00000015587-2_e9;Parent=ENSCAFT00000015587-2
Fox_ENSCAFG00000009797	.	exon	89704	89887	.	+	.	ID=ENSCAFT00000015587-2_e10;Parent=ENSCAFT00000015587-2
Fox_ENSCAFG00000009797	.	exon	110804	110932	.	+	.	ID=ENSCAFT00000015587-2_e11;Parent=ENSCAFT00000015587-2
Fox_ENSCAFG00000009797	.	exon	112064	112208	.	+	.	ID=ENSCAFT00000015587-2_e12;Parent=ENSCAFT00000015587-2
Fox_ENSCAFG00000009797	.	exon	114026	114124	.	+	.	ID=ENSCAFT00000015587-2_e13;Parent=ENSCAFT00000015587-2
Fox_ENSCAFG00000009797	.	exon	120315	120404	.	+	.	ID=ENSCAFT00000015587-2_e14;Parent=ENSCAFT00000015587-2
Fox_ENSCAFG00000009797	.	exon	121413	121491	.	+	.	ID=ENSCAFT00000015587-2_e15;Parent=ENSCAFT00000015587-2
Fox_ENSCAFG00000009797	.	exon	122567	122658	.	+	.	ID=ENSCAFT00000015587-2_e16;Parent=ENSCAFT00000015587-2
Fox_ENSCAFG00000009797	.	exon	123060	123211	.	+	.	ID=ENSCAFT00000015587-2_e17;Parent=ENSCAFT00000015587-2
Fox_ENSCAFG00000009797	.	exon	124928	125086	.	+	.	ID=ENSCAFT00000015587-2_e18;Parent=ENSCAFT00000015587-2
Fox_ENSCAFG00000009797	.	exon	127897	127956	.	+	.	ID=ENSCAFT00000015587-2_e19;Parent=ENSCAFT00000015587-2
Fox_ENSCAFG00000009797	.	exon	130132	130348	.	+	.	ID=ENSCAFT00000015587-2_e20;Parent=ENSCAFT00000015587-2
Fox_ENSCAFG00000009797	.	exon	131326	131367	.	+	.	ID=ENSCAFT00000015587-2_e21;Parent=ENSCAFT00000015587-2
Fox_ENSCAFG00000009797	.	exon	133073	133171	.	+	.	ID=ENSCAFT00000015587-2_e22;Parent=ENSCAFT00000015587-2
Fox_ENSCAFG00000009797	.	exon	134185	134320	.	+	.	ID=ENSCAFT00000015587-2_e23;Parent=ENSCAFT00000015587-2
Fox_ENSCAFG00000009797	.	exon	135849	135898	.	+	.	ID=ENSCAFT00000015587-2_e24;Parent=ENSCAFT00000015587-2
Fox_ENSCAFG00000009797	.	exon	136563	136657	.	+	.	ID=ENSCAFT00000015587-2_e25;Parent=ENSCAFT00000015587-2
Fox_ENSCAFG00000009797	.	exon	137421	137566	.	+	.	ID=ENSCAFT00000015587-2_e26;Parent=ENSCAFT00000015587-2
Fox_ENSCAFG00000009797	.	exon	139022	139207	.	+	.	ID=ENSCAFT00000015587-2_e27;Parent=ENSCAFT00000015587-2
Fox_ENSCAFG00000009797	.	exon	141175	141250	.	+	.	ID=ENSCAFT00000015587-2_e28;Parent=ENSCAFT00000015587-2
Fox_ENSCAFG00000009797	.	exon	142143	142245	.	+	.	ID=ENSCAFT00000015587-2_e29;Parent=ENSCAFT00000015587-2
Fox_ENSCAFG00000009797	.	exon	142634	142708	.	+	.	ID=ENSCAFT00000015587-2_e30;Parent=ENSCAFT00000015587-2
Fox_ENSCAFG00000009797	.	CDS	62771	62856	.	+	.	ID=ENSCAFT00000015587-2_cds1;Parent=ENSCAFT00000015587-2
Fox_ENSCAFG00000009797	.	CDS	66754	66813	.	+	.	ID=ENSCAFT00000015587-2_cds2;Parent=ENSCAFT00000015587-2
Fox_ENSCAFG00000009797	.	CDS	67230	67323	.	+	.	ID=ENSCAFT00000015587-2_cds3;Parent=ENSCAFT00000015587-2
Fox_ENSCAFG00000009797	.	CDS	82089	82172	.	+	.	ID=ENSCAFT00000015587-2_cds4;Parent=ENSCAFT00000015587-2
Fox_ENSCAFG00000009797	.	CDS	83977	84075	.	+	.	ID=ENSCAFT00000015587-2_cds5;Parent=ENSCAFT00000015587-2
Fox_ENSCAFG00000009797	.	CDS	86482	86617	.	+	.	ID=ENSCAFT00000015587-2_cds6;Parent=ENSCAFT00000015587-2
Fox_ENSCAFG00000009797	.	CDS	88327	88376	.	+	.	ID=ENSCAFT00000015587-2_cds7;Parent=ENSCAFT00000015587-2
Fox_ENSCAFG00000009797	.	CDS	88836	88930	.	+	.	ID=ENSCAFT00000015587-2_cds8;Parent=ENSCAFT00000015587-2
Fox_ENSCAFG00000009797	.	CDS	89228	89364	.	+	.	ID=ENSCAFT00000015587-2_cds9;Parent=ENSCAFT00000015587-2
Fox_ENSCAFG00000009797	.	CDS	89704	89887	.	+	.	ID=ENSCAFT00000015587-2_cds10;Parent=ENSCAFT00000015587-2
Fox_ENSCAFG00000009797	.	CDS	110804	110932	.	+	.	ID=ENSCAFT00000015587-2_cds11;Parent=ENSCAFT00000015587-2
Fox_ENSCAFG00000009797	.	CDS	112064	112208	.	+	.	ID=ENSCAFT00000015587-2_cds12;Parent=ENSCAFT00000015587-2
Fox_ENSCAFG00000009797	.	CDS	114026	114124	.	+	.	ID=ENSCAFT00000015587-2_cds13;Parent=ENSCAFT00000015587-2
Fox_ENSCAFG00000009797	.	CDS	120315	120404	.	+	.	ID=ENSCAFT00000015587-2_cds14;Parent=ENSCAFT00000015587-2
Fox_ENSCAFG00000009797	.	CDS	121413	121491	.	+	.	ID=ENSCAFT00000015587-2_cds15;Parent=ENSCAFT00000015587-2
Fox_ENSCAFG00000009797	.	CDS	122567	122658	.	+	.	ID=ENSCAFT00000015587-2_cds16;Parent=ENSCAFT00000015587-2
Fox_ENSCAFG00000009797	.	CDS	123060	123211	.	+	.	ID=ENSCAFT00000015587-2_cds17;Parent=ENSCAFT00000015587-2
Fox_ENSCAFG00000009797	.	CDS	124928	125086	.	+	.	ID=ENSCAFT00000015587-2_cds18;Parent=ENSCAFT00000015587-2
Fox_ENSCAFG00000009797	.	CDS	127897	127956	.	+	.	ID=ENSCAFT00000015587-2_cds19;Parent=ENSCAFT00000015587-2
Fox_ENSCAFG00000009797	.	CDS	130132	130348	.	+	.	ID=ENSCAFT00000015587-2_cds20;Parent=ENSCAFT00000015587-2
Fox_ENSCAFG00000009797	.	CDS	131326	131367	.	+	.	ID=ENSCAFT00000015587-2_cds21;Parent=ENSCAFT00000015587-2
Fox_ENSCAFG00000009797	.	CDS	133073	133171	.	+	.	ID=ENSCAFT00000015587-2_cds22;Parent=ENSCAFT00000015587-2
Fox_ENSCAFG00000009797	.	CDS	134185	134320	.	+	.	ID=ENSCAFT00000015587-2_cds23;Parent=ENSCAFT00000015587-2
Fox_ENSCAFG00000009797	.	CDS	135849	135898	.	+	.	ID=ENSCAFT00000015587-2_cds24;Parent=ENSCAFT00000015587-2
Fox_ENSCAFG00000009797	.	CDS	136563	136657	.	+	.	ID=ENSCAFT00000015587-2_cds25;Parent=ENSCAFT00000015587-2
Fox_ENSCAFG00000009797	.	CDS	137421	137566	.	+	.	ID=ENSCAFT00000015587-2_cds26;Parent=ENSCAFT00000015587-2
Fox_ENSCAFG00000009797	.	CDS	139022	139207	.	+	.	ID=ENSCAFT00000015587-2_cds27;Parent=ENSCAFT00000015587-2
Fox_ENSCAFG00000009797	.	CDS	141175	141250	.	+	.	ID=ENSCAFT00000015587-2_cds28;Parent=ENSCAFT00000015587-2
Fox_ENSCAFG00000009797	.	CDS	142143	142245	.	+	.	ID=ENSCAFT00000015587-2_cds29;Parent=ENSCAFT00000015587-2
Fox_ENSCAFG00000009797	.	CDS	142634	142708	.	+	.	ID=ENSCAFT00000015587-2_cds30;Parent=ENSCAFT00000015587-2
Fox_ENSCAFG00000009818	.	gene	1501	31562	.	+	.	ID=ENSCAFG00000009818;Name=NOD2;Note=ENSCAFT00000015589
Fox_ENSCAFG00000009818	.	mRNA	1501	31562	.	+	.	ID=ENSCAFT00000015589;Parent=ENSCAFG00000009818
Fox_ENSCAFG00000009818	.	exon	1501	1959	.	+	.	ID=ENSCAFT00000015589_e1;Parent=ENSCAFT00000015589
Fox_ENSCAFG00000009818	.	exon	9533	9638	.	+	.	ID=ENSCAFT00000015589_e2;Parent=ENSCAFT00000015589
Fox_ENSCAFG00000009818	.	exon	12619	14434	.	+	.	ID=ENSCAFT00000015589_e3;Parent=ENSCAFT00000015589
Fox_ENSCAFG00000009818	.	exon	18796	18879	.	+	.	ID=ENSCAFT00000015589_e4;Parent=ENSCAFT00000015589
Fox_ENSCAFG00000009818	.	exon	19082	19165	.	+	.	ID=ENSCAFT00000015589_e5;Parent=ENSCAFT00000015589
Fox_ENSCAFG00000009818	.	exon	21425	21508	.	+	.	ID=ENSCAFT00000015589_e6;Parent=ENSCAFT00000015589
Fox_ENSCAFG00000009818	.	exon	23827	23910	.	+	.	ID=ENSCAFT00000015589_e7;Parent=ENSCAFT00000015589
Fox_ENSCAFG00000009818	.	exon	24653	24736	.	+	.	ID=ENSCAFT00000015589_e8;Parent=ENSCAFT00000015589
Fox_ENSCAFG00000009818	.	exon	26252	26335	.	+	.	ID=ENSCAFT00000015589_e9;Parent=ENSCAFT00000015589
Fox_ENSCAFG00000009818	.	exon	29800	29883	.	+	.	ID=ENSCAFT00000015589_e10;Parent=ENSCAFT00000015589
Fox_ENSCAFG00000009818	.	exon	31490	31562	.	+	.	ID=ENSCAFT00000015589_e11;Parent=ENSCAFT00000015589
Fox_ENSCAFG00000009818	.	promoter	1	1500	.	+	.	ID=pNOD2;Parent=ENSCAFG00000009818
Fox_ENSCAFG00000009818	.	CDS	1501	1959	.	+	.	ID=ENSCAFT00000015589_cds1;Parent=ENSCAFT00000015589
Fox_ENSCAFG00000009818	.	CDS	9533	9638	.	+	.	ID=ENSCAFT00000015589_cds2;Parent=ENSCAFT00000015589
Fox_ENSCAFG00000009818	.	CDS	12619	14434	.	+	.	ID=ENSCAFT00000015589_cds3;Parent=ENSCAFT00000015589
Fox_ENSCAFG00000009818	.	CDS	18796	18879	.	+	.	ID=ENSCAFT00000015589_cds4;Parent=ENSCAFT00000015589
Fox_ENSCAFG00000009818	.	CDS	19082	19165	.	+	.	ID=ENSCAFT00000015589_cds5;Parent=ENSCAFT00000015589
Fox_ENSCAFG00000009818	.	CDS	21425	21508	.	+	.	ID=ENSCAFT00000015589_cds6;Parent=ENSCAFT00000015589
Fox_ENSCAFG00000009818	.	CDS	23827	23910	.	+	.	ID=ENSCAFT00000015589_cds7;Parent=ENSCAFT00000015589
Fox_ENSCAFG00000009818	.	CDS	24653	24736	.	+	.	ID=ENSCAFT00000015589_cds8;Parent=ENSCAFT00000015589
Fox_ENSCAFG00000009818	.	CDS	26252	26335	.	+	.	ID=ENSCAFT00000015589_cds9;Parent=ENSCAFT00000015589
Fox_ENSCAFG00000009818	.	CDS	29800	29883	.	+	.	ID=ENSCAFT00000015589_cds10;Parent=ENSCAFT00000015589
Fox_ENSCAFG00000009818	.	CDS	31490	31562	.	+	.	ID=ENSCAFT00000015589_cds11;Parent=ENSCAFT00000015589
Fox_ENSCAFG00000009994	.	gene	1501	11597	.	+	.	ID=ENSCAFG00000009994;Name=CD40;Note=ENSCAFT00000015892
Fox_ENSCAFG00000009994	.	mRNA	1501	11597	.	+	.	ID=ENSCAFT00000015892;Parent=ENSCAFG00000009994
Fox_ENSCAFG00000009994	.	exon	1501	1551	.	+	.	ID=ENSCAFT00000015892_e1;Parent=ENSCAFT00000015892
Fox_ENSCAFG00000009994	.	exon	4807	4885	.	+	.	ID=ENSCAFT00000015892_e2;Parent=ENSCAFT00000015892
Fox_ENSCAFG00000009994	.	exon	5220	5345	.	+	.	ID=ENSCAFT00000015892_e3;Parent=ENSCAFT00000015892
Fox_ENSCAFG00000009994	.	exon	5606	5752	.	+	.	ID=ENSCAFT00000015892_e4;Parent=ENSCAFT00000015892
Fox_ENSCAFG00000009994	.	exon	6106	6199	.	+	.	ID=ENSCAFT00000015892_e5;Parent=ENSCAFT00000015892
Fox_ENSCAFG00000009994	.	exon	8772	8833	.	+	.	ID=ENSCAFT00000015892_e6;Parent=ENSCAFT00000015892
Fox_ENSCAFG00000009994	.	exon	10632	10718	.	+	.	ID=ENSCAFT00000015892_e7;Parent=ENSCAFT00000015892
Fox_ENSCAFG00000009994	.	exon	10862	10890	.	+	.	ID=ENSCAFT00000015892_e8;Parent=ENSCAFT00000015892
Fox_ENSCAFG00000009994	.	exon	11448	11597	.	+	.	ID=ENSCAFT00000015892_e9;Parent=ENSCAFT00000015892
Fox_ENSCAFG00000009994	.	promoter	1	1500	.	+	.	ID=pCD40;Parent=ENSCAFG00000009994
Fox_ENSCAFG00000009994	.	CDS	1501	1551	.	+	.	ID=ENSCAFT00000015892_cds1;Parent=ENSCAFT00000015892
Fox_ENSCAFG00000009994	.	CDS	4807	4885	.	+	.	ID=ENSCAFT00000015892_cds2;Parent=ENSCAFT00000015892
Fox_ENSCAFG00000009994	.	CDS	5220	5345	.	+	.	ID=ENSCAFT00000015892_cds3;Parent=ENSCAFT00000015892
Fox_ENSCAFG00000009994	.	CDS	5606	5752	.	+	.	ID=ENSCAFT00000015892_cds4;Parent=ENSCAFT00000015892
Fox_ENSCAFG00000009994	.	CDS	6106	6199	.	+	.	ID=ENSCAFT00000015892_cds5;Parent=ENSCAFT00000015892
Fox_ENSCAFG00000009994	.	CDS	8772	8833	.	+	.	ID=ENSCAFT00000015892_cds6;Parent=ENSCAFT00000015892
Fox_ENSCAFG00000009994	.	CDS	10632	10718	.	+	.	ID=ENSCAFT00000015892_cds7;Parent=ENSCAFT00000015892
Fox_ENSCAFG00000009994	.	CDS	10862	10890	.	+	.	ID=ENSCAFT00000015892_cds8;Parent=ENSCAFT00000015892
Fox_ENSCAFG00000009994	.	CDS	11448	11597	.	+	.	ID=ENSCAFT00000015892_cds9;Parent=ENSCAFT00000015892
Fox_ENSCAFG00000010172	.	gene	1600	21802	.	+	.	ID=ENSCAFG00000010172;Name=MX1;Note=ENSCAFT00000016155
Fox_ENSCAFG00000010172	.	mRNA	1600	21802	.	+	.	ID=ENSCAFT00000016155;Parent=ENSCAFG00000010172
Fox_ENSCAFG00000010172	.	exon	1600	1786	.	+	.	ID=ENSCAFT00000016155_e3;Parent=ENSCAFT00000016155
Fox_ENSCAFG00000010172	.	exon	3252	3389	.	+	.	ID=ENSCAFT00000016155_e4;Parent=ENSCAFT00000016155
Fox_ENSCAFG00000010172	.	exon	5581	5735	.	+	.	ID=ENSCAFT00000016155_e5;Parent=ENSCAFT00000016155
Fox_ENSCAFG00000010172	.	exon	6397	6535	.	+	.	ID=ENSCAFT00000016155_e6;Parent=ENSCAFT00000016155
Fox_ENSCAFG00000010172	.	exon	7066	7264	.	+	.	ID=ENSCAFT00000016155_e7;Parent=ENSCAFT00000016155
Fox_ENSCAFG00000010172	.	exon	9282	9360	.	+	.	ID=ENSCAFT00000016155_e8;Parent=ENSCAFT00000016155
Fox_ENSCAFG00000010172	.	exon	10972	11094	.	+	.	ID=ENSCAFT00000016155_e9;Parent=ENSCAFT00000016155
Fox_ENSCAFG00000010172	.	exon	11417	11558	.	+	.	ID=ENSCAFT00000016155_e10;Parent=ENSCAFT00000016155
Fox_ENSCAFG00000010172	.	exon	14738	14896	.	+	.	ID=ENSCAFT00000016155_e11;Parent=ENSCAFT00000016155
Fox_ENSCAFG00000010172	.	exon	17380	17456	.	+	.	ID=ENSCAFT00000016155_e12;Parent=ENSCAFT00000016155
Fox_ENSCAFG00000010172	.	exon	18396	18644	.	+	.	ID=ENSCAFT00000016155_e13;Parent=ENSCAFT00000016155
Fox_ENSCAFG00000010172	.	exon	21572	21802	.	+	.	ID=ENSCAFT00000016155_e14;Parent=ENSCAFT00000016155
Fox_ENSCAFG00000010172	.	CDS	1600	1786	.	+	.	ID=ENSCAFT00000016155_cds3;Parent=ENSCAFT00000016155
Fox_ENSCAFG00000010172	.	CDS	3252	3389	.	+	.	ID=ENSCAFT00000016155_cds4;Parent=ENSCAFT00000016155
Fox_ENSCAFG00000010172	.	CDS	5581	5735	.	+	.	ID=ENSCAFT00000016155_cds5;Parent=ENSCAFT00000016155
Fox_ENSCAFG00000010172	.	CDS	6397	6535	.	+	.	ID=ENSCAFT00000016155_cds6;Parent=ENSCAFT00000016155
Fox_ENSCAFG00000010172	.	CDS	7066	7264	.	+	.	ID=ENSCAFT00000016155_cds7;Parent=ENSCAFT00000016155
Fox_ENSCAFG00000010172	.	CDS	9282	9360	.	+	.	ID=ENSCAFT00000016155_cds8;Parent=ENSCAFT00000016155
Fox_ENSCAFG00000010172	.	CDS	10972	11094	.	+	.	ID=ENSCAFT00000016155_cds9;Parent=ENSCAFT00000016155
Fox_ENSCAFG00000010172	.	CDS	11417	11558	.	+	.	ID=ENSCAFT00000016155_cds10;Parent=ENSCAFT00000016155
Fox_ENSCAFG00000010172	.	CDS	14738	14896	.	+	.	ID=ENSCAFT00000016155_cds11;Parent=ENSCAFT00000016155
Fox_ENSCAFG00000010172	.	CDS	17380	17456	.	+	.	ID=ENSCAFT00000016155_cds12;Parent=ENSCAFT00000016155
Fox_ENSCAFG00000010172	.	CDS	18396	18644	.	+	.	ID=ENSCAFT00000016155_cds13;Parent=ENSCAFT00000016155
Fox_ENSCAFG00000010172	.	CDS	21572	21802	.	+	.	ID=ENSCAFT00000016155_cds14;Parent=ENSCAFT00000016155
Fox_ENSCAFG00000010686	.	gene	1502	67859	.	+	.	ID=ENSCAFG00000010686;Name=NLRP3;Note=ENSCAFT00000017002
Fox_ENSCAFG00000010686	.	mRNA	1502	67859	.	+	.	ID=ENSCAFT00000017002;Parent=ENSCAFG00000010686
Fox_ENSCAFG00000010686	.	exon	1502	1778	.	+	.	ID=ENSCAFT00000017002_e2;Parent=ENSCAFT00000017002
Fox_ENSCAFG00000010686	.	exon	4991	5089	.	+	.	ID=ENSCAFT00000017002_e3;Parent=ENSCAFT00000017002
Fox_ENSCAFG00000010686	.	exon	5574	7347	.	+	.	ID=ENSCAFT00000017002_e4;Parent=ENSCAFT00000017002
Fox_ENSCAFG00000010686	.	exon	9445	9618	.	+	.	ID=ENSCAFT00000017002_e5;Parent=ENSCAFT00000017002
Fox_ENSCAFG00000010686	.	exon	11593	11763	.	+	.	ID=ENSCAFT00000017002_e6;Parent=ENSCAFT00000017002
Fox_ENSCAFG00000010686	.	exon	13314	13484	.	+	.	ID=ENSCAFT00000017002_e7;Parent=ENSCAFT00000017002
Fox_ENSCAFG00000010686	.	exon	63882	64052	.	+	.	ID=ENSCAFT00000017002_e8;Parent=ENSCAFT00000017002
Fox_ENSCAFG00000010686	.	exon	64513	64683	.	+	.	ID=ENSCAFT00000017002_e9;Parent=ENSCAFT00000017002
Fox_ENSCAFG00000010686	.	exon	67670	67859	.	+	.	ID=ENSCAFT00000017002_e10;Parent=ENSCAFT00000017002
Fox_ENSCAFG00000010686	.	promoter	2	1501	.	+	.	ID=pNLRP3;Parent=ENSCAFG00000010686
Fox_ENSCAFG00000010686	.	CDS	1502	1778	.	+	.	ID=ENSCAFT00000017002_cds2;Parent=ENSCAFT00000017002
Fox_ENSCAFG00000010686	.	CDS	4991	5089	.	+	.	ID=ENSCAFT00000017002_cds3;Parent=ENSCAFT00000017002
Fox_ENSCAFG00000010686	.	CDS	5574	7347	.	+	.	ID=ENSCAFT00000017002_cds4;Parent=ENSCAFT00000017002
Fox_ENSCAFG00000010686	.	CDS	9445	9618	.	+	.	ID=ENSCAFT00000017002_cds5;Parent=ENSCAFT00000017002
Fox_ENSCAFG00000010686	.	CDS	11593	11763	.	+	.	ID=ENSCAFT00000017002_cds6;Parent=ENSCAFT00000017002
Fox_ENSCAFG00000010686	.	CDS	13314	13484	.	+	.	ID=ENSCAFT00000017002_cds7;Parent=ENSCAFT00000017002
Fox_ENSCAFG00000010686	.	CDS	63882	64052	.	+	.	ID=ENSCAFT00000017002_cds8;Parent=ENSCAFT00000017002
Fox_ENSCAFG00000010686	.	CDS	64513	64683	.	+	.	ID=ENSCAFT00000017002_cds9;Parent=ENSCAFT00000017002
Fox_ENSCAFG00000010686	.	CDS	67670	67859	.	+	.	ID=ENSCAFT00000017002_cds10;Parent=ENSCAFT00000017002
Fox_ENSCAFG00000010730	.	gene	1577	93617	.	+	.	ID=ENSCAFG00000010730;Name=NFKB1;Note=ENSCAFT00000017092
Fox_ENSCAFG00000010730	.	mRNA	1577	93617	.	+	.	ID=ENSCAFT00000017092;Parent=ENSCAFG00000010730
Fox_ENSCAFG00000010730	.	exon	1577	1615	.	+	.	ID=ENSCAFT00000017092_e1;Parent=ENSCAFT00000017092
Fox_ENSCAFG00000010730	.	exon	6681	6756	.	+	.	ID=ENSCAFT00000017092_e2;Parent=ENSCAFT00000017092
Fox_ENSCAFG00000010730	.	exon	10572	10612	.	+	.	ID=ENSCAFT00000017092_e3;Parent=ENSCAFT00000017092
Fox_ENSCAFG00000010730	.	exon	15052	15150	.	+	.	ID=ENSCAFT00000017092_e4;Parent=ENSCAFT00000017092
Fox_ENSCAFG00000010730	.	exon	42345	42493	.	+	.	ID=ENSCAFT00000017092_e5;Parent=ENSCAFT00000017092
Fox_ENSCAFG00000010730	.	exon	53876	54039	.	+	.	ID=ENSCAFT00000017092_e6;Parent=ENSCAFT00000017092
Fox_ENSCAFG00000010730	.	exon	55903	56061	.	+	.	ID=ENSCAFT00000017092_e7;Parent=ENSCAFT00000017092
Fox_ENSCAFG00000010730	.	exon	57529	57633	.	+	.	ID=ENSCAFT00000017092_e8;Parent=ENSCAFT00000017092
Fox_ENSCAFG00000010730	.	exon	59888	59979	.	+	.	ID=ENSCAFT00000017092_e9;Parent=ENSCAFT00000017092
Fox_ENSCAFG00000010730	.	exon	61365	61503	.	+	.	ID=ENSCAFT00000017092_e10;Parent=ENSCAFT00000017092
Fox_ENSCAFG00000010730	.	exon	68785	68928	.	+	.	ID=ENSCAFT00000017092_e11;Parent=ENSCAFT00000017092
Fox_ENSCAFG00000010730	.	exon	70248	70337	.	+	.	ID=ENSCAFT00000017092_e12;Parent=ENSCAFT00000017092
Fox_ENSCAFG00000010730	.	exon	72689	72874	.	+	.	ID=ENSCAFT00000017092_e13;Parent=ENSCAFT00000017092
Fox_ENSCAFG00000010730	.	exon	74001	74142	.	+	.	ID=ENSCAFT00000017092_e14;Parent=ENSCAFT00000017092
Fox_ENSCAFG00000010730	.	exon	77503	77617	.	+	.	ID=ENSCAFT00000017092_e15;Parent=ENSCAFT00000017092
Fox_ENSCAFG00000010730	.	exon	83735	83936	.	+	.	ID=ENSCAFT00000017092_e16;Parent=ENSCAFT00000017092
Fox_ENSCAFG00000010730	.	exon	84413	84582	.	+	.	ID=ENSCAFT00000017092_e17;Parent=ENSCAFT00000017092
Fox_ENSCAFG00000010730	.	exon	84903	85005	.	+	.	ID=ENSCAFT00000017092_e18;Parent=ENSCAFT00000017092
Fox_ENSCAFG00000010730	.	exon	88461	88585	.	+	.	ID=ENSCAFT00000017092_e19;Parent=ENSCAFT00000017092
Fox_ENSCAFG00000010730	.	exon	89983	90049	.	+	.	ID=ENSCAFT00000017092_e20;Parent=ENSCAFT00000017092
Fox_ENSCAFG00000010730	.	exon	90716	90888	.	+	.	ID=ENSCAFT00000017092_e21;Parent=ENSCAFT00000017092
Fox_ENSCAFG00000010730	.	exon	91593	91773	.	+	.	ID=ENSCAFT00000017092_e22;Parent=ENSCAFT00000017092
Fox_ENSCAFG00000010730	.	exon	93460	93617	.	+	.	ID=ENSCAFT00000017092_e23;Parent=ENSCAFT00000017092
Fox_ENSCAFG00000010730	.	promoter	77	1576	.	+	.	ID=pNFKB1;Parent=ENSCAFG00000010730
Fox_ENSCAFG00000010730	.	CDS	1577	1615	.	+	.	ID=ENSCAFT00000017092_cds1;Parent=ENSCAFT00000017092
Fox_ENSCAFG00000010730	.	CDS	6681	6756	.	+	.	ID=ENSCAFT00000017092_cds2;Parent=ENSCAFT00000017092
Fox_ENSCAFG00000010730	.	CDS	10572	10612	.	+	.	ID=ENSCAFT00000017092_cds3;Parent=ENSCAFT00000017092
Fox_ENSCAFG00000010730	.	CDS	15052	15150	.	+	.	ID=ENSCAFT00000017092_cds4;Parent=ENSCAFT00000017092
Fox_ENSCAFG00000010730	.	CDS	42345	42493	.	+	.	ID=ENSCAFT00000017092_cds5;Parent=ENSCAFT00000017092
Fox_ENSCAFG00000010730	.	CDS	53876	54039	.	+	.	ID=ENSCAFT00000017092_cds6;Parent=ENSCAFT00000017092
Fox_ENSCAFG00000010730	.	CDS	55903	56061	.	+	.	ID=ENSCAFT00000017092_cds7;Parent=ENSCAFT00000017092
Fox_ENSCAFG00000010730	.	CDS	57529	57633	.	+	.	ID=ENSCAFT00000017092_cds8;Parent=ENSCAFT00000017092
Fox_ENSCAFG00000010730	.	CDS	59888	59979	.	+	.	ID=ENSCAFT00000017092_cds9;Parent=ENSCAFT00000017092
Fox_ENSCAFG00000010730	.	CDS	61365	61503	.	+	.	ID=ENSCAFT00000017092_cds10;Parent=ENSCAFT00000017092
Fox_ENSCAFG00000010730	.	CDS	68785	68928	.	+	.	ID=ENSCAFT00000017092_cds11;Parent=ENSCAFT00000017092
Fox_ENSCAFG00000010730	.	CDS	70248	70337	.	+	.	ID=ENSCAFT00000017092_cds12;Parent=ENSCAFT00000017092
Fox_ENSCAFG00000010730	.	CDS	72689	72874	.	+	.	ID=ENSCAFT00000017092_cds13;Parent=ENSCAFT00000017092
Fox_ENSCAFG00000010730	.	CDS	74001	74142	.	+	.	ID=ENSCAFT00000017092_cds14;Parent=ENSCAFT00000017092
Fox_ENSCAFG00000010730	.	CDS	77503	77617	.	+	.	ID=ENSCAFT00000017092_cds15;Parent=ENSCAFT00000017092
Fox_ENSCAFG00000010730	.	CDS	83735	83936	.	+	.	ID=ENSCAFT00000017092_cds16;Parent=ENSCAFT00000017092
Fox_ENSCAFG00000010730	.	CDS	84413	84582	.	+	.	ID=ENSCAFT00000017092_cds17;Parent=ENSCAFT00000017092
Fox_ENSCAFG00000010730	.	CDS	84903	85005	.	+	.	ID=ENSCAFT00000017092_cds18;Parent=ENSCAFT00000017092
Fox_ENSCAFG00000010730	.	CDS	88461	88585	.	+	.	ID=ENSCAFT00000017092_cds19;Parent=ENSCAFT00000017092
Fox_ENSCAFG00000010730	.	CDS	89983	90049	.	+	.	ID=ENSCAFT00000017092_cds20;Parent=ENSCAFT00000017092
Fox_ENSCAFG00000010730	.	CDS	90716	90888	.	+	.	ID=ENSCAFT00000017092_cds21;Parent=ENSCAFT00000017092
Fox_ENSCAFG00000010730	.	CDS	91593	91773	.	+	.	ID=ENSCAFT00000017092_cds22;Parent=ENSCAFT00000017092
Fox_ENSCAFG00000010730	.	CDS	93460	93617	.	+	.	ID=ENSCAFT00000017092_cds23;Parent=ENSCAFT00000017092
Fox_ENSCAFG00000010997	.	gene	1502	20600	.	+	.	ID=ENSCAFG00000010997;Name=CD80;Note=ENSCAFT00000017493
Fox_ENSCAFG00000010997	.	mRNA	1502	20600	.	+	.	ID=ENSCAFT00000017493;Parent=ENSCAFG00000010997
Fox_ENSCAFG00000010997	.	exon	1502	1601	.	+	.	ID=ENSCAFT00000017493_e2;Parent=ENSCAFT00000017493
Fox_ENSCAFG00000010997	.	exon	8116	8433	.	+	.	ID=ENSCAFT00000017493_e3;Parent=ENSCAFT00000017493
Fox_ENSCAFG00000010997	.	exon	12860	13141	.	+	.	ID=ENSCAFT00000017493_e4;Parent=ENSCAFT00000017493
Fox_ENSCAFG00000010997	.	exon	19088	19201	.	+	.	ID=ENSCAFT00000017493_e5;Parent=ENSCAFT00000017493
Fox_ENSCAFG00000010997	.	exon	20500	20600	.	+	.	ID=ENSCAFT00000017493_e6;Parent=ENSCAFT00000017493
Fox_ENSCAFG00000010997	.	promoter	2	1501	.	+	.	ID=pCD80;Parent=ENSCAFG00000010997
Fox_ENSCAFG00000010997	.	CDS	1502	1601	.	+	.	ID=ENSCAFT00000017493_cds2;Parent=ENSCAFT00000017493
Fox_ENSCAFG00000010997	.	CDS	8116	8433	.	+	.	ID=ENSCAFT00000017493_cds3;Parent=ENSCAFT00000017493
Fox_ENSCAFG00000010997	.	CDS	12860	13141	.	+	.	ID=ENSCAFT00000017493_cds4;Parent=ENSCAFT00000017493
Fox_ENSCAFG00000010997	.	CDS	19088	19201	.	+	.	ID=ENSCAFT00000017493_cds5;Parent=ENSCAFT00000017493
Fox_ENSCAFG00000010997	.	CDS	20500	20600	.	+	.	ID=ENSCAFT00000017493_cds6;Parent=ENSCAFT00000017493
Fox_ENSCAFG00000011368	.	promoter	972	2471	.	+	.	ID=pTLR5;Parent=ENSCAFG00000011368
Fox_ENSCAFG00000011368	.	gene	2472	5805	.	+	.	ID=ENSCAFG00000011368;Name=TLR5;Note=ENSCAFT00000018059
Fox_ENSCAFG00000011368	.	mRNA	2472	5805	.	+	.	ID=ENSCAFT00000018059;Parent=ENSCAFG00000011368
Fox_ENSCAFG00000011368	.	exon	2472	2918	.	+	.	ID=ENSCAFT00000018059_e1;Parent=ENSCAFT00000018059
Fox_ENSCAFG00000011368	.	exon	3005	3079	.	+	.	ID=ENSCAFT00000018059_e2;Parent=ENSCAFT00000018059
Fox_ENSCAFG00000011368	.	exon	3148	5805	.	+	.	ID=ENSCAFT00000018059_e3;Parent=ENSCAFT00000018059
Fox_ENSCAFG00000011368	.	CDS	2472	2918	.	+	.	ID=ENSCAFT00000018059_cds1;Parent=ENSCAFT00000018059
Fox_ENSCAFG00000011368	.	CDS	3005	3079	.	+	.	ID=ENSCAFT00000018059_cds2;Parent=ENSCAFT00000018059
Fox_ENSCAFG00000011368	.	CDS	3148	5805	.	+	.	ID=ENSCAFT00000018059_cds3;Parent=ENSCAFT00000018059
Fox_ENSCAFG00000011443	.	gene	1501	5108	.	+	.	ID=ENSCAFG00000011443;Name=IL10;Note=ENSCAFT00000018154
Fox_ENSCAFG00000011443	.	mRNA	1501	5108	.	+	.	ID=ENSCAFT00000018154;Parent=ENSCAFG00000011443
Fox_ENSCAFG00000011443	.	exon	1501	1668	.	+	.	ID=ENSCAFT00000018154_e1;Parent=ENSCAFT00000018154
Fox_ENSCAFG00000011443	.	exon	2498	2557	.	+	.	ID=ENSCAFT00000018154_e2;Parent=ENSCAFT00000018154
Fox_ENSCAFG00000011443	.	exon	2817	2969	.	+	.	ID=ENSCAFT00000018154_e3;Parent=ENSCAFT00000018154
Fox_ENSCAFG00000011443	.	exon	3899	3964	.	+	.	ID=ENSCAFT00000018154_e4;Parent=ENSCAFT00000018154
Fox_ENSCAFG00000011443	.	exon	5016	5108	.	+	.	ID=ENSCAFT00000018154_e5;Parent=ENSCAFT00000018154
Fox_ENSCAFG00000011443	.	promoter	1	1500	.	+	.	ID=pIL10;Parent=ENSCAFG00000011443
Fox_ENSCAFG00000011443	.	CDS	1501	1668	.	+	.	ID=ENSCAFT00000018154_cds1;Parent=ENSCAFT00000018154
Fox_ENSCAFG00000011443	.	CDS	2498	2557	.	+	.	ID=ENSCAFT00000018154_cds2;Parent=ENSCAFT00000018154
Fox_ENSCAFG00000011443	.	CDS	2817	2969	.	+	.	ID=ENSCAFT00000018154_cds3;Parent=ENSCAFT00000018154
Fox_ENSCAFG00000011443	.	CDS	3899	3964	.	+	.	ID=ENSCAFT00000018154_cds4;Parent=ENSCAFT00000018154
Fox_ENSCAFG00000011443	.	CDS	5016	5108	.	+	.	ID=ENSCAFT00000018154_cds5;Parent=ENSCAFT00000018154
Fox_ENSCAFG00000011698	.	gene	1501	26507	.	+	.	ID=ENSCAFG00000011698;Name=TLR7;Note=ENSCAFT00000018561
Fox_ENSCAFG00000011698	.	mRNA	1501	26507	.	+	.	ID=ENSCAFT00000018561;Parent=ENSCAFG00000011698
Fox_ENSCAFG00000011698	.	exon	1501	1716	.	+	.	ID=ENSCAFT00000018561_e1;Parent=ENSCAFT00000018561
Fox_ENSCAFG00000011698	.	exon	23358	26507	.	+	.	ID=ENSCAFT00000018561_e2;Parent=ENSCAFT00000018561
Fox_ENSCAFG00000011698	.	promoter	1	1500	.	+	.	ID=pTLR7;Parent=ENSCAFG00000011698
Fox_ENSCAFG00000011698	.	CDS	1501	1716	.	+	.	ID=ENSCAFT00000018561_cds1;Parent=ENSCAFT00000018561
Fox_ENSCAFG00000011698	.	CDS	23358	26507	.	+	.	ID=ENSCAFT00000018561_cds2;Parent=ENSCAFT00000018561
Fox_ENSCAFG00000011751	.	gene	1514	30089	.	+	.	ID=ENSCAFG00000011751;Name=CD86;Note=ENSCAFT00000018667
Fox_ENSCAFG00000011751	.	mRNA	1514	30089	.	+	.	ID=ENSCAFT00000018667;Parent=ENSCAFG00000011751
Fox_ENSCAFG00000011751	.	exon	1514	1564	.	+	.	ID=ENSCAFT00000018667_e2;Parent=ENSCAFT00000018667
Fox_ENSCAFG00000011751	.	exon	13939	14274	.	+	.	ID=ENSCAFT00000018667_e3;Parent=ENSCAFT00000018667
Fox_ENSCAFG00000011751	.	exon	16573	16875	.	+	.	ID=ENSCAFT00000018667_e4;Parent=ENSCAFT00000018667
Fox_ENSCAFG00000011751	.	exon	27425	27470	.	+	.	ID=ENSCAFT00000018667_e5;Parent=ENSCAFT00000018667
Fox_ENSCAFG00000011751	.	exon	29996	30089	.	+	.	ID=ENSCAFT00000018667_e6;Parent=ENSCAFT00000018667
Fox_ENSCAFG00000011751	.	CDS	1514	1564	.	+	.	ID=ENSCAFT00000018667_cds2;Parent=ENSCAFT00000018667
Fox_ENSCAFG00000011751	.	CDS	13939	14274	.	+	.	ID=ENSCAFT00000018667_cds3;Parent=ENSCAFT00000018667
Fox_ENSCAFG00000011751	.	CDS	16573	16875	.	+	.	ID=ENSCAFT00000018667_cds4;Parent=ENSCAFT00000018667
Fox_ENSCAFG00000011751	.	CDS	27425	27470	.	+	.	ID=ENSCAFT00000018667_cds5;Parent=ENSCAFT00000018667
Fox_ENSCAFG00000011751	.	CDS	29996	30089	.	+	.	ID=ENSCAFT00000018667_cds6;Parent=ENSCAFT00000018667
Fox_ENSCAFG00000011787	.	gene	1501	2945	.	+	.	ID=ENSCAFG00000011787;Name=CRP;Note=ENSCAFT00000018706
Fox_ENSCAFG00000011787	.	mRNA	1501	2945	.	+	.	ID=ENSCAFT00000018706;Parent=ENSCAFG00000011787
Fox_ENSCAFG00000011787	.	exon	1501	1639	.	+	.	ID=ENSCAFT00000018706_e1;Parent=ENSCAFT00000018706
Fox_ENSCAFG00000011787	.	exon	2338	2945	.	+	.	ID=ENSCAFT00000018706_e2;Parent=ENSCAFT00000018706
Fox_ENSCAFG00000011787	.	promoter	1	1500	.	+	.	ID=pCRP;Parent=ENSCAFG00000011787
Fox_ENSCAFG00000011787	.	CDS	1501	1639	.	+	.	ID=ENSCAFT00000018706_cds1;Parent=ENSCAFT00000018706
Fox_ENSCAFG00000011787	.	CDS	2338	2945	.	+	.	ID=ENSCAFT00000018706_cds2;Parent=ENSCAFT00000018706
Fox_ENSCAFG00000011971	.	promoter	3	1502	.	+	.	ID=pIRF6;Parent=ENSCAFG00000011971
Fox_ENSCAFG00000011971	.	gene	1523	12959	.	+	.	ID=ENSCAFG00000011971;Name=IRF6;Note=ENSCAFT00000019020
Fox_ENSCAFG00000011971	.	mRNA	1523	12959	.	+	.	ID=ENSCAFT00000019020;Parent=ENSCAFG00000011971
Fox_ENSCAFG00000011971	.	exon	1523	1696	.	+	.	ID=ENSCAFT00000019020_e1;Parent=ENSCAFT00000019020
Fox_ENSCAFG00000011971	.	exon	5649	5853	.	+	.	ID=ENSCAFT00000019020_e2;Parent=ENSCAFT00000019020
Fox_ENSCAFG00000011971	.	exon	7066	7194	.	+	.	ID=ENSCAFT00000019020_e3;Parent=ENSCAFT00000019020
Fox_ENSCAFG00000011971	.	exon	9642	9785	.	+	.	ID=ENSCAFT00000019020_e4;Parent=ENSCAFT00000019020
Fox_ENSCAFG00000011971	.	exon	10842	11234	.	+	.	ID=ENSCAFT00000019020_e5;Parent=ENSCAFT00000019020
Fox_ENSCAFG00000011971	.	exon	11935	12053	.	+	.	ID=ENSCAFT00000019020_e6;Parent=ENSCAFT00000019020
Fox_ENSCAFG00000011971	.	exon	12735	12959	.	+	.	ID=ENSCAFT00000019020_e7;Parent=ENSCAFT00000019020
Fox_ENSCAFG00000011971	.	CDS	1523	1696	.	+	.	ID=ENSCAFT00000019020_cds1;Parent=ENSCAFT00000019020
Fox_ENSCAFG00000011971	.	CDS	5649	5853	.	+	.	ID=ENSCAFT00000019020_cds2;Parent=ENSCAFT00000019020
Fox_ENSCAFG00000011971	.	CDS	7066	7194	.	+	.	ID=ENSCAFT00000019020_cds3;Parent=ENSCAFT00000019020
Fox_ENSCAFG00000011971	.	CDS	9642	9785	.	+	.	ID=ENSCAFT00000019020_cds4;Parent=ENSCAFT00000019020
Fox_ENSCAFG00000011971	.	CDS	10842	11234	.	+	.	ID=ENSCAFT00000019020_cds5;Parent=ENSCAFT00000019020
Fox_ENSCAFG00000011971	.	CDS	11935	12053	.	+	.	ID=ENSCAFT00000019020_cds6;Parent=ENSCAFT00000019020
Fox_ENSCAFG00000011971	.	CDS	12735	12959	.	+	.	ID=ENSCAFT00000019020_cds7;Parent=ENSCAFT00000019020
Fox_ENSCAFG00000012872	.	gene	66590	73911	.	+	.	ID=ENSCAFG00000012872;Name=CD28;Note=ENSCAFT00000046704
Fox_ENSCAFG00000012872	.	mRNA	66590	73911	.	+	.	ID=ENSCAFT00000046704;Parent=ENSCAFG00000012872
Fox_ENSCAFG00000012872	.	exon	66590	66751	.	+	.	ID=ENSCAFT00000046704_e3;Parent=ENSCAFT00000046704
Fox_ENSCAFG00000012872	.	exon	67239	67587	.	+	.	ID=ENSCAFT00000046704_e4;Parent=ENSCAFT00000046704
Fox_ENSCAFG00000012872	.	exon	67829	67953	.	+	.	ID=ENSCAFT00000046704_e5;Parent=ENSCAFT00000046704
Fox_ENSCAFG00000012872	.	exon	73783	73911	.	+	.	ID=ENSCAFT00000046704_e6;Parent=ENSCAFT00000046704
Fox_ENSCAFG00000012872	.	CDS	66590	66751	.	+	.	ID=ENSCAFT00000046704_cds3;Parent=ENSCAFT00000046704
Fox_ENSCAFG00000012872	.	CDS	67239	67587	.	+	.	ID=ENSCAFT00000046704_cds4;Parent=ENSCAFT00000046704
Fox_ENSCAFG00000012872	.	CDS	67829	67953	.	+	.	ID=ENSCAFT00000046704_cds5;Parent=ENSCAFT00000046704
Fox_ENSCAFG00000012872	.	CDS	73783	73911	.	+	.	ID=ENSCAFT00000046704_cds6;Parent=ENSCAFT00000046704
Fox_ENSCAFG00000012884	.	gene	1502	22256	.	+	.	ID=ENSCAFG00000012884;Name=RORC;Note=ENSCAFT00000020479
Fox_ENSCAFG00000012884	.	mRNA	1502	22256	.	+	.	ID=ENSCAFT00000020479;Parent=ENSCAFG00000012884
Fox_ENSCAFG00000012884	.	exon	1502	1541	.	+	.	ID=ENSCAFT00000020479_e1;Parent=ENSCAFT00000020479
Fox_ENSCAFG00000012884	.	exon	3675	3704	.	+	.	ID=ENSCAFT00000020479_e2;Parent=ENSCAFT00000020479
Fox_ENSCAFG00000012884	.	exon	14495	14580	.	+	.	ID=ENSCAFT00000020479_e3;Parent=ENSCAFT00000020479
Fox_ENSCAFG00000012884	.	exon	14898	15039	.	+	.	ID=ENSCAFT00000020479_e4;Parent=ENSCAFT00000020479
Fox_ENSCAFG00000012884	.	exon	16196	16708	.	+	.	ID=ENSCAFT00000020479_e5;Parent=ENSCAFT00000020479
Fox_ENSCAFG00000012884	.	exon	16914	17035	.	+	.	ID=ENSCAFT00000020479_e6;Parent=ENSCAFT00000020479
Fox_ENSCAFG00000012884	.	exon	18152	18284	.	+	.	ID=ENSCAFT00000020479_e7;Parent=ENSCAFT00000020479
Fox_ENSCAFG00000012884	.	exon	18431	18538	.	+	.	ID=ENSCAFT00000020479_e8;Parent=ENSCAFT00000020479
Fox_ENSCAFG00000012884	.	exon	18704	18814	.	+	.	ID=ENSCAFT00000020479_e9;Parent=ENSCAFT00000020479
Fox_ENSCAFG00000012884	.	exon	20103	20212	.	+	.	ID=ENSCAFT00000020479_e10;Parent=ENSCAFT00000020479
Fox_ENSCAFG00000012884	.	exon	22095	22256	.	+	.	ID=ENSCAFT00000020479_e11;Parent=ENSCAFT00000020479
Fox_ENSCAFG00000012884	.	promoter	2	1501	.	+	.	ID=pRORC;Parent=ENSCAFG00000012884
Fox_ENSCAFG00000012884	.	CDS	1502	1541	.	+	.	ID=ENSCAFT00000020479_cds1;Parent=ENSCAFT00000020479
Fox_ENSCAFG00000012884	.	CDS	3675	3704	.	+	.	ID=ENSCAFT00000020479_cds2;Parent=ENSCAFT00000020479
Fox_ENSCAFG00000012884	.	CDS	14495	14580	.	+	.	ID=ENSCAFT00000020479_cds3;Parent=ENSCAFT00000020479
Fox_ENSCAFG00000012884	.	CDS	14898	15039	.	+	.	ID=ENSCAFT00000020479_cds4;Parent=ENSCAFT00000020479
Fox_ENSCAFG00000012884	.	CDS	16196	16708	.	+	.	ID=ENSCAFT00000020479_cds5;Parent=ENSCAFT00000020479
Fox_ENSCAFG00000012884	.	CDS	16914	17035	.	+	.	ID=ENSCAFT00000020479_cds6;Parent=ENSCAFT00000020479
Fox_ENSCAFG00000012884	.	CDS	18152	18284	.	+	.	ID=ENSCAFT00000020479_cds7;Parent=ENSCAFT00000020479
Fox_ENSCAFG00000012884	.	CDS	18431	18538	.	+	.	ID=ENSCAFT00000020479_cds8;Parent=ENSCAFT00000020479
Fox_ENSCAFG00000012884	.	CDS	18704	18814	.	+	.	ID=ENSCAFT00000020479_cds9;Parent=ENSCAFT00000020479
Fox_ENSCAFG00000012884	.	CDS	20103	20212	.	+	.	ID=ENSCAFT00000020479_cds10;Parent=ENSCAFT00000020479
Fox_ENSCAFG00000012884	.	CDS	22095	22256	.	+	.	ID=ENSCAFT00000020479_cds11;Parent=ENSCAFT00000020479
Fox_ENSCAFG00000012896	.	gene	1502	3359	.	+	.	ID=ENSCAFG00000012896;Name=CAMP;Note=ENSCAFT00000020477
Fox_ENSCAFG00000012896	.	mRNA	1502	3359	.	+	.	ID=ENSCAFT00000020477;Parent=ENSCAFG00000012896
Fox_ENSCAFG00000012896	.	exon	1502	1699	.	+	.	ID=ENSCAFT00000020477_e1;Parent=ENSCAFT00000020477
Fox_ENSCAFG00000012896	.	exon	2327	2434	.	+	.	ID=ENSCAFT00000020477_e2;Parent=ENSCAFT00000020477
Fox_ENSCAFG00000012896	.	exon	2572	2643	.	+	.	ID=ENSCAFT00000020477_e3;Parent=ENSCAFT00000020477
Fox_ENSCAFG00000012896	.	exon	3219	3359	.	+	.	ID=ENSCAFT00000020477_e4;Parent=ENSCAFT00000020477
Fox_ENSCAFG00000012896	.	promoter	2	1501	.	+	.	ID=pCAMP;Parent=ENSCAFG00000012896
Fox_ENSCAFG00000012896	.	CDS	1502	1699	.	+	.	ID=ENSCAFT00000020477_cds1;Parent=ENSCAFT00000020477
Fox_ENSCAFG00000012896	.	CDS	2327	2434	.	+	.	ID=ENSCAFT00000020477_cds2;Parent=ENSCAFT00000020477
Fox_ENSCAFG00000012896	.	CDS	2572	2643	.	+	.	ID=ENSCAFT00000020477_cds3;Parent=ENSCAFT00000020477
Fox_ENSCAFG00000012896	.	CDS	3219	3359	.	+	.	ID=ENSCAFT00000020477_cds4;Parent=ENSCAFT00000020477
Fox_ENSCAFG00000013334	.	gene	892	8689	.	+	.	ID=ENSCAFG00000013334;Name=RELA;Note=ENSCAFT00000021166
Fox_ENSCAFG00000013334	.	mRNA	892	8689	.	+	.	ID=ENSCAFT00000021166;Parent=ENSCAFG00000013334
Fox_ENSCAFG00000013334	.	exon	892	898	.	+	.	ID=ENSCAFT00000021166_e1;Parent=ENSCAFT00000021166
Fox_ENSCAFG00000013334	.	exon	1508	1534	.	+	.	ID=ENSCAFT00000021166_e2;Parent=ENSCAFT00000021166
Fox_ENSCAFG00000013334	.	exon	1639	1790	.	+	.	ID=ENSCAFT00000021166_e3;Parent=ENSCAFT00000021166
Fox_ENSCAFG00000013334	.	exon	1960	2108	.	+	.	ID=ENSCAFT00000021166_e4;Parent=ENSCAFT00000021166
Fox_ENSCAFG00000013334	.	exon	2733	2824	.	+	.	ID=ENSCAFT00000021166_e5;Parent=ENSCAFT00000021166
Fox_ENSCAFG00000013334	.	exon	3188	3319	.	+	.	ID=ENSCAFT00000021166_e6;Parent=ENSCAFT00000021166
Fox_ENSCAFG00000013334	.	exon	4374	4478	.	+	.	ID=ENSCAFT00000021166_e7;Parent=ENSCAFT00000021166
Fox_ENSCAFG00000013334	.	exon	4695	4907	.	+	.	ID=ENSCAFT00000021166_e8;Parent=ENSCAFT00000021166
Fox_ENSCAFG00000013334	.	exon	7074	7154	.	+	.	ID=ENSCAFT00000021166_e9;Parent=ENSCAFT00000021166
Fox_ENSCAFG00000013334	.	exon	7260	7334	.	+	.	ID=ENSCAFT00000021166_e10;Parent=ENSCAFT00000021166
Fox_ENSCAFG00000013334	.	exon	8094	8689	.	+	.	ID=ENSCAFT00000021166_e11;Parent=ENSCAFT00000021166
Fox_ENSCAFG00000013334	.	promoter	1	891	.	+	.	ID=pRELA;Parent=ENSCAFG00000013334
Fox_ENSCAFG00000013334	.	CDS	892	898	.	+	.	ID=ENSCAFT00000021166_cds1;Parent=ENSCAFT00000021166
Fox_ENSCAFG00000013334	.	CDS	1508	1534	.	+	.	ID=ENSCAFT00000021166_cds2;Parent=ENSCAFT00000021166
Fox_ENSCAFG00000013334	.	CDS	1639	1790	.	+	.	ID=ENSCAFT00000021166_cds3;Parent=ENSCAFT00000021166
Fox_ENSCAFG00000013334	.	CDS	1960	2108	.	+	.	ID=ENSCAFT00000021166_cds4;Parent=ENSCAFT00000021166
Fox_ENSCAFG00000013334	.	CDS	2733	2824	.	+	.	ID=ENSCAFT00000021166_cds5;Parent=ENSCAFT00000021166
Fox_ENSCAFG00000013334	.	CDS	3188	3319	.	+	.	ID=ENSCAFT00000021166_cds6;Parent=ENSCAFT00000021166
Fox_ENSCAFG00000013334	.	CDS	4374	4478	.	+	.	ID=ENSCAFT00000021166_cds7;Parent=ENSCAFT00000021166
Fox_ENSCAFG00000013334	.	CDS	4695	4907	.	+	.	ID=ENSCAFT00000021166_cds8;Parent=ENSCAFT00000021166
Fox_ENSCAFG00000013334	.	CDS	7074	7154	.	+	.	ID=ENSCAFT00000021166_cds9;Parent=ENSCAFT00000021166
Fox_ENSCAFG00000013334	.	CDS	7260	7334	.	+	.	ID=ENSCAFT00000021166_cds10;Parent=ENSCAFT00000021166
Fox_ENSCAFG00000013334	.	CDS	8094	8689	.	+	.	ID=ENSCAFT00000021166_cds11;Parent=ENSCAFT00000021166
Fox_ENSCAFG00000013418	.	gene	1496	4090	.	+	.	ID=ENSCAFG00000013418;Name=NFKBIA;Note=ENSCAFT00000021292
Fox_ENSCAFG00000013418	.	mRNA	1496	4090	.	+	.	ID=ENSCAFT00000021292;Parent=ENSCAFG00000013418
Fox_ENSCAFG00000013418	.	exon	1496	1722	.	+	.	ID=ENSCAFT00000021292_e1;Parent=ENSCAFT00000021292
Fox_ENSCAFG00000013418	.	exon	2303	2411	.	+	.	ID=ENSCAFT00000021292_e2;Parent=ENSCAFT00000021292
Fox_ENSCAFG00000013418	.	exon	2751	2961	.	+	.	ID=ENSCAFT00000021292_e3;Parent=ENSCAFT00000021292
Fox_ENSCAFG00000013418	.	exon	3238	3326	.	+	.	ID=ENSCAFT00000021292_e4;Parent=ENSCAFT00000021292
Fox_ENSCAFG00000013418	.	exon	3458	3718	.	+	.	ID=ENSCAFT00000021292_e5;Parent=ENSCAFT00000021292
Fox_ENSCAFG00000013418	.	exon	4043	4090	.	+	.	ID=ENSCAFT00000021292_e6;Parent=ENSCAFT00000021292
Fox_ENSCAFG00000013418	.	promoter	1	1495	.	+	.	ID=pNFKBIA;Parent=ENSCAFG00000013418
Fox_ENSCAFG00000013418	.	CDS	1496	1722	.	+	.	ID=ENSCAFT00000021292_cds1;Parent=ENSCAFT00000021292
Fox_ENSCAFG00000013418	.	CDS	2303	2411	.	+	.	ID=ENSCAFT00000021292_cds2;Parent=ENSCAFT00000021292
Fox_ENSCAFG00000013418	.	CDS	2751	2961	.	+	.	ID=ENSCAFT00000021292_cds3;Parent=ENSCAFT00000021292
Fox_ENSCAFG00000013418	.	CDS	3238	3326	.	+	.	ID=ENSCAFT00000021292_cds4;Parent=ENSCAFT00000021292
Fox_ENSCAFG00000013418	.	CDS	3458	3718	.	+	.	ID=ENSCAFT00000021292_cds5;Parent=ENSCAFT00000021292
Fox_ENSCAFG00000013418	.	CDS	4043	4090	.	+	.	ID=ENSCAFT00000021292_cds6;Parent=ENSCAFT00000021292
Fox_ENSCAFG00000013633	.	gene	1501	6553	.	+	.	ID=ENSCAFG00000013633;Name=B2M;Note=ENSCAFT00000038089
Fox_ENSCAFG00000013633	.	mRNA	1501	6553	.	+	.	ID=ENSCAFT00000038089;Parent=ENSCAFG00000013633
Fox_ENSCAFG00000013633	.	exon	1501	1588	.	+	.	ID=ENSCAFT00000038089_e1;Parent=ENSCAFT00000038089
Fox_ENSCAFG00000013633	.	exon	4880	5155	.	+	.	ID=ENSCAFT00000038089_e2;Parent=ENSCAFT00000038089
Fox_ENSCAFG00000013633	.	exon	6540	6553	.	+	.	ID=ENSCAFT00000038089_e3;Parent=ENSCAFT00000038089
Fox_ENSCAFG00000013633	.	promoter	1	1500	.	+	.	ID=pB2M;Parent=ENSCAFG00000013633
Fox_ENSCAFG00000013633	.	CDS	1501	1588	.	+	.	ID=ENSCAFT00000038089_cds1;Parent=ENSCAFT00000038089
Fox_ENSCAFG00000013633	.	CDS	4880	5155	.	+	.	ID=ENSCAFT00000038089_cds2;Parent=ENSCAFT00000038089
Fox_ENSCAFG00000013633	.	CDS	6540	6553	.	+	.	ID=ENSCAFT00000038089_cds3;Parent=ENSCAFT00000038089
Fox_ENSCAFG00000013783	.	gene	1502	2560	.	+	.	ID=ENSCAFG00000013783;Name=CCR5;Note=ENSCAFT00000021879
Fox_ENSCAFG00000013783	.	mRNA	1502	2560	.	+	.	ID=ENSCAFT00000021879;Parent=ENSCAFG00000013783
Fox_ENSCAFG00000013783	.	exon	1502	2560	.	+	.	ID=ENSCAFT00000021879_e2;Parent=ENSCAFT00000021879
Fox_ENSCAFG00000013783	.	promoter	2	1501	.	+	.	ID=pCCR5;Parent=ENSCAFG00000013783
Fox_ENSCAFG00000013783	.	CDS	1502	2560	.	+	.	ID=ENSCAFT00000021879_cds2;Parent=ENSCAFT00000021879
Fox_ENSCAFG00000014200	.	promoter	1	44	.	+	.	ID=pIL12A;Parent=ENSCAFG00000014200
Fox_ENSCAFG00000014200	.	gene	45	7637	.	+	.	ID=ENSCAFG00000014200;Name=IL12A;Note=ENSCAFT00000022543
Fox_ENSCAFG00000014200	.	mRNA	45	7637	.	+	.	ID=ENSCAFT00000022543;Parent=ENSCAFG00000014200
Fox_ENSCAFG00000014200	.	exon	45	963	.	+	.	ID=ENSCAFT00000022543_e1;Parent=ENSCAFT00000022543
Fox_ENSCAFG00000014200	.	exon	1517	1671	.	+	.	ID=ENSCAFT00000022543_e2;Parent=ENSCAFT00000022543
Fox_ENSCAFG00000014200	.	exon	4926	5039	.	+	.	ID=ENSCAFT00000022543_e3;Parent=ENSCAFT00000022543
Fox_ENSCAFG00000014200	.	exon	5591	5632	.	+	.	ID=ENSCAFT00000022543_e4;Parent=ENSCAFT00000022543
Fox_ENSCAFG00000014200	.	exon	5708	5749	.	+	.	ID=ENSCAFT00000022543_e5;Parent=ENSCAFT00000022543
Fox_ENSCAFG00000014200	.	exon	5846	5989	.	+	.	ID=ENSCAFT00000022543_e6;Parent=ENSCAFT00000022543
Fox_ENSCAFG00000014200	.	exon	7482	7637	.	+	.	ID=ENSCAFT00000022543_e7;Parent=ENSCAFT00000022543
Fox_ENSCAFG00000014200	.	CDS	45	963	.	+	.	ID=ENSCAFT00000022543_cds1;Parent=ENSCAFT00000022543
Fox_ENSCAFG00000014200	.	CDS	1517	1671	.	+	.	ID=ENSCAFT00000022543_cds2;Parent=ENSCAFT00000022543
Fox_ENSCAFG00000014200	.	CDS	4926	5039	.	+	.	ID=ENSCAFT00000022543_cds3;Parent=ENSCAFT00000022543
Fox_ENSCAFG00000014200	.	CDS	5591	5632	.	+	.	ID=ENSCAFT00000022543_cds4;Parent=ENSCAFT00000022543
Fox_ENSCAFG00000014200	.	CDS	5708	5749	.	+	.	ID=ENSCAFT00000022543_cds5;Parent=ENSCAFT00000022543
Fox_ENSCAFG00000014200	.	CDS	5846	5989	.	+	.	ID=ENSCAFT00000022543_cds6;Parent=ENSCAFT00000022543
Fox_ENSCAFG00000014200	.	CDS	7482	7637	.	+	.	ID=ENSCAFT00000022543_cds7;Parent=ENSCAFT00000022543
Fox_ENSCAFG00000014645	.	promoter	1	736	.	+	.	ID=pSLC11A1;Parent=ENSCAFG00000014645
Fox_ENSCAFG00000014645	.	gene	737	7176	.	+	.	ID=ENSCAFG00000014645;Name=SLC11A1;Note=ENSCAFT00000023259
Fox_ENSCAFG00000014645	.	mRNA	737	7176	.	+	.	ID=ENSCAFT00000023259;Parent=ENSCAFG00000014645
Fox_ENSCAFG00000014645	.	exon	737	743	.	+	.	ID=ENSCAFT00000023259_e1;Parent=ENSCAFT00000023259
Fox_ENSCAFG00000014645	.	exon	1509	1642	.	+	.	ID=ENSCAFT00000023259_e2;Parent=ENSCAFT00000023259
Fox_ENSCAFG00000014645	.	exon	2396	2518	.	+	.	ID=ENSCAFT00000023259_e3;Parent=ENSCAFT00000023259
Fox_ENSCAFG00000014645	.	exon	2812	2931	.	+	.	ID=ENSCAFT00000023259_e4;Parent=ENSCAFT00000023259
Fox_ENSCAFG00000014645	.	exon	3718	3824	.	+	.	ID=ENSCAFT00000023259_e5;Parent=ENSCAFT00000023259
Fox_ENSCAFG00000014645	.	exon	4264	4334	.	+	.	ID=ENSCAFT00000023259_e6;Parent=ENSCAFT00000023259
Fox_ENSCAFG00000014645	.	exon	4672	4739	.	+	.	ID=ENSCAFT00000023259_e7;Parent=ENSCAFT00000023259
Fox_ENSCAFG00000014645	.	exon	4883	5038	.	+	.	ID=ENSCAFT00000023259_e8;Parent=ENSCAFT00000023259
Fox_ENSCAFG00000014645	.	exon	5742	5900	.	+	.	ID=ENSCAFT00000023259_e9;Parent=ENSCAFT00000023259
Fox_ENSCAFG00000014645	.	exon	6982	7176	.	+	.	ID=ENSCAFT00000023259_e10;Parent=ENSCAFT00000023259
Fox_ENSCAFG00000014645	.	CDS	737	743	.	+	.	ID=ENSCAFT00000023259_cds1;Parent=ENSCAFT00000023259
Fox_ENSCAFG00000014645	.	CDS	1509	1642	.	+	.	ID=ENSCAFT00000023259_cds2;Parent=ENSCAFT00000023259
Fox_ENSCAFG00000014645	.	CDS	2396	2518	.	+	.	ID=ENSCAFT00000023259_cds3;Parent=ENSCAFT00000023259
Fox_ENSCAFG00000014645	.	CDS	2812	2931	.	+	.	ID=ENSCAFT00000023259_cds4;Parent=ENSCAFT00000023259
Fox_ENSCAFG00000014645	.	CDS	3718	3824	.	+	.	ID=ENSCAFT00000023259_cds5;Parent=ENSCAFT00000023259
Fox_ENSCAFG00000014645	.	CDS	4264	4334	.	+	.	ID=ENSCAFT00000023259_cds6;Parent=ENSCAFT00000023259
Fox_ENSCAFG00000014645	.	CDS	4672	4739	.	+	.	ID=ENSCAFT00000023259_cds7;Parent=ENSCAFT00000023259
Fox_ENSCAFG00000014645	.	CDS	4883	5038	.	+	.	ID=ENSCAFT00000023259_cds8;Parent=ENSCAFT00000023259
Fox_ENSCAFG00000014645	.	CDS	5742	5900	.	+	.	ID=ENSCAFT00000023259_cds9;Parent=ENSCAFT00000023259
Fox_ENSCAFG00000014645	.	CDS	6982	7176	.	+	.	ID=ENSCAFT00000023259_cds10;Parent=ENSCAFT00000023259
Fox_ENSCAFG00000014678	.	gene	1502	8937	.	+	.	ID=ENSCAFG00000014678;Name=FASLG;Note=ENSCAFT00000023306
Fox_ENSCAFG00000014678	.	mRNA	1502	8937	.	+	.	ID=ENSCAFT00000023306;Parent=ENSCAFG00000014678
Fox_ENSCAFG00000014678	.	exon	1502	1870	.	+	.	ID=ENSCAFT00000023306_e1;Parent=ENSCAFT00000023306
Fox_ENSCAFG00000014678	.	exon	2473	2518	.	+	.	ID=ENSCAFT00000023306_e2;Parent=ENSCAFT00000023306
Fox_ENSCAFG00000014678	.	exon	7209	7265	.	+	.	ID=ENSCAFT00000023306_e3;Parent=ENSCAFT00000023306
Fox_ENSCAFG00000014678	.	exon	8543	8937	.	+	.	ID=ENSCAFT00000023306_e4;Parent=ENSCAFT00000023306
Fox_ENSCAFG00000014678	.	promoter	2	1501	.	+	.	ID=pFASLG;Parent=ENSCAFG00000014678
Fox_ENSCAFG00000014678	.	CDS	1502	1870	.	+	.	ID=ENSCAFT00000023306_cds1;Parent=ENSCAFT00000023306
Fox_ENSCAFG00000014678	.	CDS	2473	2518	.	+	.	ID=ENSCAFT00000023306_cds2;Parent=ENSCAFT00000023306
Fox_ENSCAFG00000014678	.	CDS	7209	7265	.	+	.	ID=ENSCAFT00000023306_cds3;Parent=ENSCAFT00000023306
Fox_ENSCAFG00000014678	.	CDS	8543	8937	.	+	.	ID=ENSCAFT00000023306_cds4;Parent=ENSCAFT00000023306
Fox_ENSCAFG00000014860	.	promoter	1	907	.	+	.	ID=pCASP4;Parent=ENSCAFG00000014860
Fox_ENSCAFG00000014860	.	gene	908	15896	.	+	.	ID=ENSCAFG00000014860;Name=CASP4;Note=ENSCAFT00000023587
Fox_ENSCAFG00000014860	.	mRNA	908	15896	.	+	.	ID=ENSCAFT00000023587;Parent=ENSCAFG00000014860
Fox_ENSCAFG00000014860	.	exon	908	914	.	+	.	ID=ENSCAFT00000023587_e1;Parent=ENSCAFT00000023587
Fox_ENSCAFG00000014860	.	exon	1509	1775	.	+	.	ID=ENSCAFT00000023587_e2;Parent=ENSCAFT00000023587
Fox_ENSCAFG00000014860	.	exon	3454	3516	.	+	.	ID=ENSCAFT00000023587_e3;Parent=ENSCAFT00000023587
Fox_ENSCAFG00000014860	.	exon	8934	9049	.	+	.	ID=ENSCAFT00000023587_e4;Parent=ENSCAFT00000023587
Fox_ENSCAFG00000014860	.	exon	9901	10074	.	+	.	ID=ENSCAFT00000023587_e5;Parent=ENSCAFT00000023587
Fox_ENSCAFG00000014860	.	exon	11170	11404	.	+	.	ID=ENSCAFT00000023587_e6;Parent=ENSCAFT00000023587
Fox_ENSCAFG00000014860	.	exon	12222	12365	.	+	.	ID=ENSCAFT00000023587_e7;Parent=ENSCAFT00000023587
Fox_ENSCAFG00000014860	.	exon	13565	13674	.	+	.	ID=ENSCAFT00000023587_e8;Parent=ENSCAFT00000023587
Fox_ENSCAFG00000014860	.	exon	15798	15896	.	+	.	ID=ENSCAFT00000023587_e9;Parent=ENSCAFT00000023587
Fox_ENSCAFG00000014860	.	CDS	908	914	.	+	.	ID=ENSCAFT00000023587_cds1;Parent=ENSCAFT00000023587
Fox_ENSCAFG00000014860	.	CDS	1509	1775	.	+	.	ID=ENSCAFT00000023587_cds2;Parent=ENSCAFT00000023587
Fox_ENSCAFG00000014860	.	CDS	3454	3516	.	+	.	ID=ENSCAFT00000023587_cds3;Parent=ENSCAFT00000023587
Fox_ENSCAFG00000014860	.	CDS	8934	9049	.	+	.	ID=ENSCAFT00000023587_cds4;Parent=ENSCAFT00000023587
Fox_ENSCAFG00000014860	.	CDS	9901	10074	.	+	.	ID=ENSCAFT00000023587_cds5;Parent=ENSCAFT00000023587
Fox_ENSCAFG00000014860	.	CDS	11170	11404	.	+	.	ID=ENSCAFT00000023587_cds6;Parent=ENSCAFT00000023587
Fox_ENSCAFG00000014860	.	CDS	12222	12365	.	+	.	ID=ENSCAFT00000023587_cds7;Parent=ENSCAFT00000023587
Fox_ENSCAFG00000014860	.	CDS	13565	13674	.	+	.	ID=ENSCAFT00000023587_cds8;Parent=ENSCAFT00000023587
Fox_ENSCAFG00000014860	.	CDS	15798	15896	.	+	.	ID=ENSCAFT00000023587_cds9;Parent=ENSCAFT00000023587
Fox_ENSCAFG00000015028	.	promoter	1	1500	.	+	.	ID=pIL12RB1;Parent=ENSCAFG00000015028
Fox_ENSCAFG00000015028	.	gene	1501	24667	.	+	.	ID=ENSCAFG00000015028;Name=IL12RB1;Note=ENSCAFT00000023847
Fox_ENSCAFG00000015028	.	mRNA	1501	24667	.	+	.	ID=ENSCAFT00000023847;Parent=ENSCAFG00000015028
Fox_ENSCAFG00000015028	.	exon	1501	1579	.	+	.	ID=ENSCAFT00000023847_e1;Parent=ENSCAFT00000023847
Fox_ENSCAFG00000015028	.	exon	3589	3703	.	+	.	ID=ENSCAFT00000023847_e2;Parent=ENSCAFT00000023847
Fox_ENSCAFG00000015028	.	exon	4191	4360	.	+	.	ID=ENSCAFT00000023847_e3;Parent=ENSCAFT00000023847
Fox_ENSCAFG00000015028	.	exon	5754	5896	.	+	.	ID=ENSCAFT00000023847_e4;Parent=ENSCAFT00000023847
Fox_ENSCAFG00000015028	.	exon	9115	9217	.	+	.	ID=ENSCAFT00000023847_e5;Parent=ENSCAFT00000023847
Fox_ENSCAFG00000015028	.	exon	9645	9727	.	+	.	ID=ENSCAFT00000023847_e6;Parent=ENSCAFT00000023847
Fox_ENSCAFG00000015028	.	exon	10687	10924	.	+	.	ID=ENSCAFT00000023847_e7;Parent=ENSCAFT00000023847
Fox_ENSCAFG00000015028	.	exon	12065	12088	.	+	.	ID=ENSCAFT00000023847_e8;Parent=ENSCAFT00000023847
Fox_ENSCAFG00000015028	.	exon	14081	14218	.	+	.	ID=ENSCAFT00000023847_e9;Parent=ENSCAFT00000023847
Fox_ENSCAFG00000015028	.	exon	14564	14725	.	+	.	ID=ENSCAFT00000023847_e10;Parent=ENSCAFT00000023847
Fox_ENSCAFG00000015028	.	exon	17299	17322	.	+	.	ID=ENSCAFT00000023847_e11;Parent=ENSCAFT00000023847
Fox_ENSCAFG00000015028	.	exon	19315	19452	.	+	.	ID=ENSCAFT00000023847_e12;Parent=ENSCAFT00000023847
Fox_ENSCAFG00000015028	.	exon	19798	19959	.	+	.	ID=ENSCAFT00000023847_e13;Parent=ENSCAFT00000023847
Fox_ENSCAFG00000015028	.	exon	21907	22041	.	+	.	ID=ENSCAFT00000023847_e14;Parent=ENSCAFT00000023847
Fox_ENSCAFG00000015028	.	exon	22911	23016	.	+	.	ID=ENSCAFT00000023847_e15;Parent=ENSCAFT00000023847
Fox_ENSCAFG00000015028	.	exon	23335	23416	.	+	.	ID=ENSCAFT00000023847_e16;Parent=ENSCAFT00000023847
Fox_ENSCAFG00000015028	.	exon	24311	24667	.	+	.	ID=ENSCAFT00000023847_e17;Parent=ENSCAFT00000023847
Fox_ENSCAFG00000015028	.	CDS	1501	1579	.	+	.	ID=ENSCAFT00000023847_cds1;Parent=ENSCAFT00000023847
Fox_ENSCAFG00000015028	.	CDS	3589	3703	.	+	.	ID=ENSCAFT00000023847_cds2;Parent=ENSCAFT00000023847
Fox_ENSCAFG00000015028	.	CDS	4191	4360	.	+	.	ID=ENSCAFT00000023847_cds3;Parent=ENSCAFT00000023847
Fox_ENSCAFG00000015028	.	CDS	5754	5896	.	+	.	ID=ENSCAFT00000023847_cds4;Parent=ENSCAFT00000023847
Fox_ENSCAFG00000015028	.	CDS	9115	9217	.	+	.	ID=ENSCAFT00000023847_cds5;Parent=ENSCAFT00000023847
Fox_ENSCAFG00000015028	.	CDS	9645	9727	.	+	.	ID=ENSCAFT00000023847_cds6;Parent=ENSCAFT00000023847
Fox_ENSCAFG00000015028	.	CDS	10687	10924	.	+	.	ID=ENSCAFT00000023847_cds7;Parent=ENSCAFT00000023847
Fox_ENSCAFG00000015028	.	CDS	12065	12088	.	+	.	ID=ENSCAFT00000023847_cds8;Parent=ENSCAFT00000023847
Fox_ENSCAFG00000015028	.	CDS	14081	14218	.	+	.	ID=ENSCAFT00000023847_cds9;Parent=ENSCAFT00000023847
Fox_ENSCAFG00000015028	.	CDS	14564	14725	.	+	.	ID=ENSCAFT00000023847_cds10;Parent=ENSCAFT00000023847
Fox_ENSCAFG00000015028	.	CDS	17299	17322	.	+	.	ID=ENSCAFT00000023847_cds11;Parent=ENSCAFT00000023847
Fox_ENSCAFG00000015028	.	CDS	19315	19452	.	+	.	ID=ENSCAFT00000023847_cds12;Parent=ENSCAFT00000023847
Fox_ENSCAFG00000015028	.	CDS	19798	19959	.	+	.	ID=ENSCAFT00000023847_cds13;Parent=ENSCAFT00000023847
Fox_ENSCAFG00000015028	.	CDS	21907	22041	.	+	.	ID=ENSCAFT00000023847_cds14;Parent=ENSCAFT00000023847
Fox_ENSCAFG00000015028	.	CDS	22911	23016	.	+	.	ID=ENSCAFT00000023847_cds15;Parent=ENSCAFT00000023847
Fox_ENSCAFG00000015028	.	CDS	23335	23416	.	+	.	ID=ENSCAFT00000023847_cds16;Parent=ENSCAFT00000023847
Fox_ENSCAFG00000015028	.	CDS	24311	24667	.	+	.	ID=ENSCAFT00000023847_cds17;Parent=ENSCAFT00000023847
Fox_ENSCAFG00000015213	.	gene	1502	31874	.	+	.	ID=ENSCAFG00000015213;Name=STAT3;Note=ENSCAFT00000024171
Fox_ENSCAFG00000015213	.	mRNA	1502	31874	.	+	.	ID=ENSCAFT00000024171;Parent=ENSCAFG00000015213
Fox_ENSCAFG00000015213	.	exon	1502	1629	.	+	.	ID=ENSCAFT00000024171_e2;Parent=ENSCAFT00000024171
Fox_ENSCAFG00000015213	.	exon	3224	3368	.	+	.	ID=ENSCAFT00000024171_e3;Parent=ENSCAFT00000024171
Fox_ENSCAFG00000015213	.	exon	4107	4205	.	+	.	ID=ENSCAFT00000024171_e4;Parent=ENSCAFT00000024171
Fox_ENSCAFG00000015213	.	exon	11416	11511	.	+	.	ID=ENSCAFT00000024171_e5;Parent=ENSCAFT00000024171
Fox_ENSCAFG00000015213	.	exon	11710	11791	.	+	.	ID=ENSCAFT00000024171_e6;Parent=ENSCAFT00000024171
Fox_ENSCAFG00000015213	.	exon	12025	12119	.	+	.	ID=ENSCAFT00000024171_e7;Parent=ENSCAFT00000024171
Fox_ENSCAFG00000015213	.	exon	12294	12445	.	+	.	ID=ENSCAFT00000024171_e8;Parent=ENSCAFT00000024171
Fox_ENSCAFG00000015213	.	exon	15476	15634	.	+	.	ID=ENSCAFT00000024171_e9;Parent=ENSCAFT00000024171
Fox_ENSCAFG00000015213	.	exon	15764	15856	.	+	.	ID=ENSCAFT00000024171_e10;Parent=ENSCAFT00000024171
Fox_ENSCAFG00000015213	.	exon	16908	16967	.	+	.	ID=ENSCAFT00000024171_e11;Parent=ENSCAFT00000024171
Fox_ENSCAFG00000015213	.	exon	20275	20304	.	+	.	ID=ENSCAFT00000024171_e12;Parent=ENSCAFT00000024171
Fox_ENSCAFG00000015213	.	exon	20404	20497	.	+	.	ID=ENSCAFT00000024171_e13;Parent=ENSCAFT00000024171
Fox_ENSCAFG00000015213	.	exon	20602	20649	.	+	.	ID=ENSCAFT00000024171_e14;Parent=ENSCAFT00000024171
Fox_ENSCAFG00000015213	.	exon	23838	23921	.	+	.	ID=ENSCAFT00000024171_e15;Parent=ENSCAFT00000024171
Fox_ENSCAFG00000015213	.	exon	24970	25068	.	+	.	ID=ENSCAFT00000024171_e16;Parent=ENSCAFT00000024171
Fox_ENSCAFG00000015213	.	exon	25168	25303	.	+	.	ID=ENSCAFT00000024171_e17;Parent=ENSCAFT00000024171
Fox_ENSCAFG00000015213	.	exon	26216	26268	.	+	.	ID=ENSCAFT00000024171_e18;Parent=ENSCAFT00000024171
Fox_ENSCAFG00000015213	.	exon	26485	26579	.	+	.	ID=ENSCAFT00000024171_e19;Parent=ENSCAFT00000024171
Fox_ENSCAFG00000015213	.	exon	26699	26838	.	+	.	ID=ENSCAFT00000024171_e20;Parent=ENSCAFT00000024171
Fox_ENSCAFG00000015213	.	exon	27341	27553	.	+	.	ID=ENSCAFT00000024171_e21;Parent=ENSCAFT00000024171
Fox_ENSCAFG00000015213	.	exon	30709	30751	.	+	.	ID=ENSCAFT00000024171_e22;Parent=ENSCAFT00000024171
Fox_ENSCAFG00000015213	.	exon	31033	31145	.	+	.	ID=ENSCAFT00000024171_e23;Parent=ENSCAFT00000024171
Fox_ENSCAFG00000015213	.	exon	31819	31874	.	+	.	ID=ENSCAFT00000024171_e24;Parent=ENSCAFT00000024171
Fox_ENSCAFG00000015213	.	promoter	2	1501	.	+	.	ID=pSTAT3;Parent=ENSCAFG00000015213
Fox_ENSCAFG00000015213	.	CDS	1502	1629	.	+	.	ID=ENSCAFT00000024171_cds2;Parent=ENSCAFT00000024171
Fox_ENSCAFG00000015213	.	CDS	3224	3368	.	+	.	ID=ENSCAFT00000024171_cds3;Parent=ENSCAFT00000024171
Fox_ENSCAFG00000015213	.	CDS	4107	4205	.	+	.	ID=ENSCAFT00000024171_cds4;Parent=ENSCAFT00000024171
Fox_ENSCAFG00000015213	.	CDS	11416	11511	.	+	.	ID=ENSCAFT00000024171_cds5;Parent=ENSCAFT00000024171
Fox_ENSCAFG00000015213	.	CDS	11710	11791	.	+	.	ID=ENSCAFT00000024171_cds6;Parent=ENSCAFT00000024171
Fox_ENSCAFG00000015213	.	CDS	12025	12119	.	+	.	ID=ENSCAFT00000024171_cds7;Parent=ENSCAFT00000024171
Fox_ENSCAFG00000015213	.	CDS	12294	12445	.	+	.	ID=ENSCAFT00000024171_cds8;Parent=ENSCAFT00000024171
Fox_ENSCAFG00000015213	.	CDS	15476	15634	.	+	.	ID=ENSCAFT00000024171_cds9;Parent=ENSCAFT00000024171
Fox_ENSCAFG00000015213	.	CDS	15764	15856	.	+	.	ID=ENSCAFT00000024171_cds10;Parent=ENSCAFT00000024171
Fox_ENSCAFG00000015213	.	CDS	16908	16967	.	+	.	ID=ENSCAFT00000024171_cds11;Parent=ENSCAFT00000024171
Fox_ENSCAFG00000015213	.	CDS	20275	20304	.	+	.	ID=ENSCAFT00000024171_cds12;Parent=ENSCAFT00000024171
Fox_ENSCAFG00000015213	.	CDS	20404	20497	.	+	.	ID=ENSCAFT00000024171_cds13;Parent=ENSCAFT00000024171
Fox_ENSCAFG00000015213	.	CDS	20602	20649	.	+	.	ID=ENSCAFT00000024171_cds14;Parent=ENSCAFT00000024171
Fox_ENSCAFG00000015213	.	CDS	23838	23921	.	+	.	ID=ENSCAFT00000024171_cds15;Parent=ENSCAFT00000024171
Fox_ENSCAFG00000015213	.	CDS	24970	25068	.	+	.	ID=ENSCAFT00000024171_cds16;Parent=ENSCAFT00000024171
Fox_ENSCAFG00000015213	.	CDS	25168	25303	.	+	.	ID=ENSCAFT00000024171_cds17;Parent=ENSCAFT00000024171
Fox_ENSCAFG00000015213	.	CDS	26216	26268	.	+	.	ID=ENSCAFT00000024171_cds18;Parent=ENSCAFT00000024171
Fox_ENSCAFG00000015213	.	CDS	26485	26579	.	+	.	ID=ENSCAFT00000024171_cds19;Parent=ENSCAFT00000024171
Fox_ENSCAFG00000015213	.	CDS	26699	26838	.	+	.	ID=ENSCAFT00000024171_cds20;Parent=ENSCAFT00000024171
Fox_ENSCAFG00000015213	.	CDS	27341	27553	.	+	.	ID=ENSCAFT00000024171_cds21;Parent=ENSCAFT00000024171
Fox_ENSCAFG00000015213	.	CDS	30709	30751	.	+	.	ID=ENSCAFT00000024171_cds22;Parent=ENSCAFT00000024171
Fox_ENSCAFG00000015213	.	CDS	31033	31145	.	+	.	ID=ENSCAFT00000024171_cds23;Parent=ENSCAFT00000024171
Fox_ENSCAFG00000015213	.	CDS	31819	31874	.	+	.	ID=ENSCAFT00000024171_cds24;Parent=ENSCAFT00000024171
Fox_ENSCAFG00000015421	.	gene	1620	34324	.	+	.	ID=ENSCAFG00000015421;Name=MAPK1;Note=ENSCAFT00000035708
Fox_ENSCAFG00000015421	.	mRNA	1620	34324	.	+	.	ID=ENSCAFT00000035708;Parent=ENSCAFG00000015421
Fox_ENSCAFG00000015421	.	exon	1620	1802	.	+	.	ID=ENSCAFT00000035708_e2;Parent=ENSCAFT00000035708
Fox_ENSCAFG00000015421	.	exon	3970	4159	.	+	.	ID=ENSCAFT00000035708_e3;Parent=ENSCAFT00000035708
Fox_ENSCAFG00000015421	.	exon	12135	12251	.	+	.	ID=ENSCAFT00000035708_e4;Parent=ENSCAFT00000035708
Fox_ENSCAFG00000015421	.	exon	18828	18942	.	+	.	ID=ENSCAFT00000035708_e5;Parent=ENSCAFT00000035708
Fox_ENSCAFG00000015421	.	exon	19240	19371	.	+	.	ID=ENSCAFT00000035708_e6;Parent=ENSCAFT00000035708
Fox_ENSCAFG00000015421	.	exon	32072	32181	.	+	.	ID=ENSCAFT00000035708_e7;Parent=ENSCAFT00000035708
Fox_ENSCAFG00000015421	.	exon	34208	34324	.	+	.	ID=ENSCAFT00000035708_e8;Parent=ENSCAFT00000035708
Fox_ENSCAFG00000015421	.	CDS	1620	1802	.	+	.	ID=ENSCAFT00000035708_cds2;Parent=ENSCAFT00000035708
Fox_ENSCAFG00000015421	.	CDS	3970	4159	.	+	.	ID=ENSCAFT00000035708_cds3;Parent=ENSCAFT00000035708
Fox_ENSCAFG00000015421	.	CDS	12135	12251	.	+	.	ID=ENSCAFT00000035708_cds4;Parent=ENSCAFT00000035708
Fox_ENSCAFG00000015421	.	CDS	18828	18942	.	+	.	ID=ENSCAFT00000035708_cds5;Parent=ENSCAFT00000035708
Fox_ENSCAFG00000015421	.	CDS	19240	19371	.	+	.	ID=ENSCAFT00000035708_cds6;Parent=ENSCAFT00000035708
Fox_ENSCAFG00000015421	.	CDS	32072	32181	.	+	.	ID=ENSCAFT00000035708_cds7;Parent=ENSCAFT00000035708
Fox_ENSCAFG00000015421	.	CDS	34208	34324	.	+	.	ID=ENSCAFT00000035708_cds8;Parent=ENSCAFT00000035708
Fox_ENSCAFG00000015934	.	gene	1502	8370	.	+	.	ID=ENSCAFG00000015934;Name=FOXP3;Note=ENSCAFT00000025243
Fox_ENSCAFG00000015934	.	mRNA	1502	8370	.	+	.	ID=ENSCAFT00000025243;Parent=ENSCAFG00000015934
Fox_ENSCAFG00000015934	.	exon	1502	1708	.	+	.	ID=ENSCAFT00000025243_e1;Parent=ENSCAFT00000025243
Fox_ENSCAFG00000015934	.	exon	2232	2336	.	+	.	ID=ENSCAFT00000025243_e2;Parent=ENSCAFT00000025243
Fox_ENSCAFG00000015934	.	exon	2435	2573	.	+	.	ID=ENSCAFT00000025243_e3;Parent=ENSCAFT00000025243
Fox_ENSCAFG00000015934	.	exon	2977	3064	.	+	.	ID=ENSCAFT00000025243_e4;Parent=ENSCAFT00000025243
Fox_ENSCAFG00000015934	.	exon	3134	3238	.	+	.	ID=ENSCAFT00000025243_e5;Parent=ENSCAFT00000025243
Fox_ENSCAFG00000015934	.	exon	4145	4232	.	+	.	ID=ENSCAFT00000025243_e6;Parent=ENSCAFT00000025243
Fox_ENSCAFG00000015934	.	exon	4427	4507	.	+	.	ID=ENSCAFT00000025243_e7;Parent=ENSCAFT00000025243
Fox_ENSCAFG00000015934	.	exon	5598	5748	.	+	.	ID=ENSCAFT00000025243_e8;Parent=ENSCAFT00000025243
Fox_ENSCAFG00000015934	.	exon	6463	6539	.	+	.	ID=ENSCAFT00000025243_e9;Parent=ENSCAFT00000025243
Fox_ENSCAFG00000015934	.	exon	7923	8024	.	+	.	ID=ENSCAFT00000025243_e10;Parent=ENSCAFT00000025243
Fox_ENSCAFG00000015934	.	exon	8221	8370	.	+	.	ID=ENSCAFT00000025243_e11;Parent=ENSCAFT00000025243
Fox_ENSCAFG00000015934	.	promoter	2	1501	.	+	.	ID=pFOXP3;Parent=ENSCAFG00000015934
Fox_ENSCAFG00000015934	.	CDS	1502	1708	.	+	.	ID=ENSCAFT00000025243_cds1;Parent=ENSCAFT00000025243
Fox_ENSCAFG00000015934	.	CDS	2232	2336	.	+	.	ID=ENSCAFT00000025243_cds2;Parent=ENSCAFT00000025243
Fox_ENSCAFG00000015934	.	CDS	2435	2573	.	+	.	ID=ENSCAFT00000025243_cds3;Parent=ENSCAFT00000025243
Fox_ENSCAFG00000015934	.	CDS	2977	3064	.	+	.	ID=ENSCAFT00000025243_cds4;Parent=ENSCAFT00000025243
Fox_ENSCAFG00000015934	.	CDS	3134	3238	.	+	.	ID=ENSCAFT00000025243_cds5;Parent=ENSCAFT00000025243
Fox_ENSCAFG00000015934	.	CDS	4145	4232	.	+	.	ID=ENSCAFT00000025243_cds6;Parent=ENSCAFT00000025243
Fox_ENSCAFG00000015934	.	CDS	4427	4507	.	+	.	ID=ENSCAFT00000025243_cds7;Parent=ENSCAFT00000025243
Fox_ENSCAFG00000015934	.	CDS	5598	5748	.	+	.	ID=ENSCAFT00000025243_cds8;Parent=ENSCAFT00000025243
Fox_ENSCAFG00000015934	.	CDS	6463	6539	.	+	.	ID=ENSCAFT00000025243_cds9;Parent=ENSCAFT00000025243
Fox_ENSCAFG00000015934	.	CDS	7923	8024	.	+	.	ID=ENSCAFT00000025243_cds10;Parent=ENSCAFT00000025243
Fox_ENSCAFG00000015934	.	CDS	8221	8370	.	+	.	ID=ENSCAFT00000025243_cds11;Parent=ENSCAFT00000025243
Fox_ENSCAFG00000016172	.	gene	1502	3892	.	+	.	ID=ENSCAFG00000016172;Name=TLR6;Note=ENSCAFT00000025664
Fox_ENSCAFG00000016172	.	mRNA	1502	3892	.	+	.	ID=ENSCAFT00000025664;Parent=ENSCAFG00000016172
Fox_ENSCAFG00000016172	.	exon	1502	3892	.	+	.	ID=ENSCAFT00000025664_e1;Parent=ENSCAFT00000025664
Fox_ENSCAFG00000016172	.	promoter	2	1501	.	+	.	ID=pTLR6;Parent=ENSCAFG00000016172
Fox_ENSCAFG00000016172	.	CDS	1502	3892	.	+	.	ID=ENSCAFT00000025664_cds1;Parent=ENSCAFT00000025664
Fox_ENSCAFG00000016705	.	promoter	1	646	.	+	.	ID=pTBX21;Parent=ENSCAFG00000016705
Fox_ENSCAFG00000016705	.	gene	647	13330	.	+	.	ID=ENSCAFG00000016705;Name=TBX21;Note=ENSCAFT00000026451
Fox_ENSCAFG00000016705	.	mRNA	647	13330	.	+	.	ID=ENSCAFT00000026451;Parent=ENSCAFG00000016705
Fox_ENSCAFG00000016705	.	exon	647	674	.	+	.	ID=ENSCAFT00000026451_e1;Parent=ENSCAFT00000026451
Fox_ENSCAFG00000016705	.	exon	1721	1898	.	+	.	ID=ENSCAFT00000026451_e2;Parent=ENSCAFT00000026451
Fox_ENSCAFG00000016705	.	exon	10984	11138	.	+	.	ID=ENSCAFT00000026451_e3;Parent=ENSCAFT00000026451
Fox_ENSCAFG00000016705	.	exon	11453	11574	.	+	.	ID=ENSCAFT00000026451_e4;Parent=ENSCAFT00000026451
Fox_ENSCAFG00000016705	.	exon	12117	12275	.	+	.	ID=ENSCAFT00000026451_e5;Parent=ENSCAFT00000026451
Fox_ENSCAFG00000016705	.	exon	12413	12474	.	+	.	ID=ENSCAFT00000026451_e6;Parent=ENSCAFT00000026451
Fox_ENSCAFG00000016705	.	exon	12712	13330	.	+	.	ID=ENSCAFT00000026451_e7;Parent=ENSCAFT00000026451
Fox_ENSCAFG00000016705	.	CDS	647	674	.	+	.	ID=ENSCAFT00000026451_cds1;Parent=ENSCAFT00000026451
Fox_ENSCAFG00000016705	.	CDS	1721	1898	.	+	.	ID=ENSCAFT00000026451_cds2;Parent=ENSCAFT00000026451
Fox_ENSCAFG00000016705	.	CDS	10984	11138	.	+	.	ID=ENSCAFT00000026451_cds3;Parent=ENSCAFT00000026451
Fox_ENSCAFG00000016705	.	CDS	11453	11574	.	+	.	ID=ENSCAFT00000026451_cds4;Parent=ENSCAFT00000026451
Fox_ENSCAFG00000016705	.	CDS	12117	12275	.	+	.	ID=ENSCAFT00000026451_cds5;Parent=ENSCAFT00000026451
Fox_ENSCAFG00000016705	.	CDS	12413	12474	.	+	.	ID=ENSCAFT00000026451_cds6;Parent=ENSCAFT00000026451
Fox_ENSCAFG00000016705	.	CDS	12712	13330	.	+	.	ID=ENSCAFT00000026451_cds7;Parent=ENSCAFT00000026451
Fox_ENSCAFG00000016881	.	gene	1501	59608	.	+	.	ID=ENSCAFG00000016881;Name=ITGAM;Note=ENSCAFT00000026735
Fox_ENSCAFG00000016881	.	mRNA	1501	59608	.	+	.	ID=ENSCAFT00000026735;Parent=ENSCAFG00000016881
Fox_ENSCAFG00000016881	.	exon	1501	1528	.	+	.	ID=ENSCAFT00000026735_e1;Parent=ENSCAFT00000026735
Fox_ENSCAFG00000016881	.	exon	2709	2817	.	+	.	ID=ENSCAFT00000026735_e2;Parent=ENSCAFT00000026735
Fox_ENSCAFG00000016881	.	exon	15738	15841	.	+	.	ID=ENSCAFT00000026735_e3;Parent=ENSCAFT00000026735
Fox_ENSCAFG00000016881	.	exon	16149	16219	.	+	.	ID=ENSCAFT00000026735_e4;Parent=ENSCAFT00000026735
Fox_ENSCAFG00000016881	.	exon	16366	16483	.	+	.	ID=ENSCAFT00000026735_e5;Parent=ENSCAFT00000026735
Fox_ENSCAFG00000016881	.	exon	21785	21915	.	+	.	ID=ENSCAFT00000026735_e6;Parent=ENSCAFT00000026735
Fox_ENSCAFG00000016881	.	exon	22365	22510	.	+	.	ID=ENSCAFT00000026735_e7;Parent=ENSCAFT00000026735
Fox_ENSCAFG00000016881	.	exon	23241	23394	.	+	.	ID=ENSCAFT00000026735_e8;Parent=ENSCAFT00000026735
Fox_ENSCAFG00000016881	.	exon	24429	24579	.	+	.	ID=ENSCAFT00000026735_e9;Parent=ENSCAFT00000026735
Fox_ENSCAFG00000016881	.	exon	25221	25294	.	+	.	ID=ENSCAFT00000026735_e10;Parent=ENSCAFT00000026735
Fox_ENSCAFG00000016881	.	exon	39520	39649	.	+	.	ID=ENSCAFT00000026735_e11;Parent=ENSCAFT00000026735
Fox_ENSCAFG00000016881	.	exon	39936	40078	.	+	.	ID=ENSCAFT00000026735_e12;Parent=ENSCAFT00000026735
Fox_ENSCAFG00000016881	.	exon	46207	46347	.	+	.	ID=ENSCAFT00000026735_e13;Parent=ENSCAFT00000026735
Fox_ENSCAFG00000016881	.	exon	46442	46651	.	+	.	ID=ENSCAFT00000026735_e14;Parent=ENSCAFT00000026735
Fox_ENSCAFG00000016881	.	exon	50879	51009	.	+	.	ID=ENSCAFT00000026735_e15;Parent=ENSCAFT00000026735
Fox_ENSCAFG00000016881	.	exon	51134	51297	.	+	.	ID=ENSCAFT00000026735_e16;Parent=ENSCAFT00000026735
Fox_ENSCAFG00000016881	.	exon	53187	53341	.	+	.	ID=ENSCAFT00000026735_e17;Parent=ENSCAFT00000026735
Fox_ENSCAFG00000016881	.	exon	53438	53569	.	+	.	ID=ENSCAFT00000026735_e18;Parent=ENSCAFT00000026735
Fox_ENSCAFG00000016881	.	exon	53743	53816	.	+	.	ID=ENSCAFT00000026735_e19;Parent=ENSCAFT00000026735
Fox_ENSCAFG00000016881	.	exon	54043	54184	.	+	.	ID=ENSCAFT00000026735_e20;Parent=ENSCAFT00000026735
Fox_ENSCAFG00000016881	.	exon	54276	54398	.	+	.	ID=ENSCAFT00000026735_e21;Parent=ENSCAFT00000026735
Fox_ENSCAFG00000016881	.	exon	56239	56318	.	+	.	ID=ENSCAFT00000026735_e22;Parent=ENSCAFT00000026735
Fox_ENSCAFG00000016881	.	exon	56597	56680	.	+	.	ID=ENSCAFT00000026735_e23;Parent=ENSCAFT00000026735
Fox_ENSCAFG00000016881	.	exon	57016	57091	.	+	.	ID=ENSCAFT00000026735_e24;Parent=ENSCAFT00000026735
Fox_ENSCAFG00000016881	.	exon	57795	57902	.	+	.	ID=ENSCAFT00000026735_e25;Parent=ENSCAFT00000026735
Fox_ENSCAFG00000016881	.	exon	58094	58177	.	+	.	ID=ENSCAFT00000026735_e26;Parent=ENSCAFT00000026735
Fox_ENSCAFG00000016881	.	exon	58307	58420	.	+	.	ID=ENSCAFT00000026735_e27;Parent=ENSCAFT00000026735
Fox_ENSCAFG00000016881	.	exon	58507	58608	.	+	.	ID=ENSCAFT00000026735_e28;Parent=ENSCAFT00000026735
Fox_ENSCAFG00000016881	.	exon	58846	58956	.	+	.	ID=ENSCAFT00000026735_e29;Parent=ENSCAFT00000026735
Fox_ENSCAFG00000016881	.	exon	59537	59608	.	+	.	ID=ENSCAFT00000026735_e30;Parent=ENSCAFT00000026735
Fox_ENSCAFG00000016881	.	promoter	1	1500	.	+	.	ID=pITGAM;Parent=ENSCAFG00000016881
Fox_ENSCAFG00000016881	.	CDS	1501	1528	.	+	.	ID=ENSCAFT00000026735_cds1;Parent=ENSCAFT00000026735
Fox_ENSCAFG00000016881	.	CDS	2709	2817	.	+	.	ID=ENSCAFT00000026735_cds2;Parent=ENSCAFT00000026735
Fox_ENSCAFG00000016881	.	CDS	15738	15841	.	+	.	ID=ENSCAFT00000026735_cds3;Parent=ENSCAFT00000026735
Fox_ENSCAFG00000016881	.	CDS	16149	16219	.	+	.	ID=ENSCAFT00000026735_cds4;Parent=ENSCAFT00000026735
Fox_ENSCAFG00000016881	.	CDS	16366	16483	.	+	.	ID=ENSCAFT00000026735_cds5;Parent=ENSCAFT00000026735
Fox_ENSCAFG00000016881	.	CDS	21785	21915	.	+	.	ID=ENSCAFT00000026735_cds6;Parent=ENSCAFT00000026735
Fox_ENSCAFG00000016881	.	CDS	22365	22510	.	+	.	ID=ENSCAFT00000026735_cds7;Parent=ENSCAFT00000026735
Fox_ENSCAFG00000016881	.	CDS	23241	23394	.	+	.	ID=ENSCAFT00000026735_cds8;Parent=ENSCAFT00000026735
Fox_ENSCAFG00000016881	.	CDS	24429	24579	.	+	.	ID=ENSCAFT00000026735_cds9;Parent=ENSCAFT00000026735
Fox_ENSCAFG00000016881	.	CDS	25221	25294	.	+	.	ID=ENSCAFT00000026735_cds10;Parent=ENSCAFT00000026735
Fox_ENSCAFG00000016881	.	CDS	39520	39649	.	+	.	ID=ENSCAFT00000026735_cds11;Parent=ENSCAFT00000026735
Fox_ENSCAFG00000016881	.	CDS	39936	40078	.	+	.	ID=ENSCAFT00000026735_cds12;Parent=ENSCAFT00000026735
Fox_ENSCAFG00000016881	.	CDS	46207	46347	.	+	.	ID=ENSCAFT00000026735_cds13;Parent=ENSCAFT00000026735
Fox_ENSCAFG00000016881	.	CDS	46442	46651	.	+	.	ID=ENSCAFT00000026735_cds14;Parent=ENSCAFT00000026735
Fox_ENSCAFG00000016881	.	CDS	50879	51009	.	+	.	ID=ENSCAFT00000026735_cds15;Parent=ENSCAFT00000026735
Fox_ENSCAFG00000016881	.	CDS	51134	51297	.	+	.	ID=ENSCAFT00000026735_cds16;Parent=ENSCAFT00000026735
Fox_ENSCAFG00000016881	.	CDS	53187	53341	.	+	.	ID=ENSCAFT00000026735_cds17;Parent=ENSCAFT00000026735
Fox_ENSCAFG00000016881	.	CDS	53438	53569	.	+	.	ID=ENSCAFT00000026735_cds18;Parent=ENSCAFT00000026735
Fox_ENSCAFG00000016881	.	CDS	53743	53816	.	+	.	ID=ENSCAFT00000026735_cds19;Parent=ENSCAFT00000026735
Fox_ENSCAFG00000016881	.	CDS	54043	54184	.	+	.	ID=ENSCAFT00000026735_cds20;Parent=ENSCAFT00000026735
Fox_ENSCAFG00000016881	.	CDS	54276	54398	.	+	.	ID=ENSCAFT00000026735_cds21;Parent=ENSCAFT00000026735
Fox_ENSCAFG00000016881	.	CDS	56239	56318	.	+	.	ID=ENSCAFT00000026735_cds22;Parent=ENSCAFT00000026735
Fox_ENSCAFG00000016881	.	CDS	56597	56680	.	+	.	ID=ENSCAFT00000026735_cds23;Parent=ENSCAFT00000026735
Fox_ENSCAFG00000016881	.	CDS	57016	57091	.	+	.	ID=ENSCAFT00000026735_cds24;Parent=ENSCAFT00000026735
Fox_ENSCAFG00000016881	.	CDS	57795	57902	.	+	.	ID=ENSCAFT00000026735_cds25;Parent=ENSCAFT00000026735
Fox_ENSCAFG00000016881	.	CDS	58094	58177	.	+	.	ID=ENSCAFT00000026735_cds26;Parent=ENSCAFT00000026735
Fox_ENSCAFG00000016881	.	CDS	58307	58420	.	+	.	ID=ENSCAFT00000026735_cds27;Parent=ENSCAFT00000026735
Fox_ENSCAFG00000016881	.	CDS	58507	58608	.	+	.	ID=ENSCAFT00000026735_cds28;Parent=ENSCAFT00000026735
Fox_ENSCAFG00000016881	.	CDS	58846	58956	.	+	.	ID=ENSCAFT00000026735_cds29;Parent=ENSCAFT00000026735
Fox_ENSCAFG00000016881	.	CDS	59537	59608	.	+	.	ID=ENSCAFT00000026735_cds30;Parent=ENSCAFT00000026735
Fox_ENSCAFG00000017146	.	gene	1501	2625	.	+	.	ID=ENSCAFG00000017146;Name=CXCR3;Note=ENSCAFT00000027154
Fox_ENSCAFG00000017146	.	mRNA	1501	2625	.	+	.	ID=ENSCAFT00000027154;Parent=ENSCAFG00000017146
Fox_ENSCAFG00000017146	.	exon	1501	2625	.	+	.	ID=ENSCAFT00000027154_e1;Parent=ENSCAFT00000027154
Fox_ENSCAFG00000017146	.	promoter	1	1500	.	+	.	ID=pCXCR3;Parent=ENSCAFG00000017146
Fox_ENSCAFG00000017146	.	CDS	1501	2625	.	+	.	ID=ENSCAFT00000027154_cds1;Parent=ENSCAFT00000027154
Fox_ENSCAFG00000017287	.	gene	1501	11038	.	+	.	ID=ENSCAFG00000017287;Name=IL12B;Note=ENSCAFT00000027382
Fox_ENSCAFG00000017287	.	mRNA	1501	11038	.	+	.	ID=ENSCAFT00000027382;Parent=ENSCAFG00000017287
Fox_ENSCAFG00000017287	.	exon	1501	1588	.	+	.	ID=ENSCAFT00000027382_e1;Parent=ENSCAFT00000027382
Fox_ENSCAFG00000017287	.	exon	5271	5546	.	+	.	ID=ENSCAFT00000027382_e2;Parent=ENSCAFT00000027382
Fox_ENSCAFG00000017287	.	exon	6095	6218	.	+	.	ID=ENSCAFT00000027382_e3;Parent=ENSCAFT00000027382
Fox_ENSCAFG00000017287	.	exon	7709	7926	.	+	.	ID=ENSCAFT00000027382_e4;Parent=ENSCAFT00000027382
Fox_ENSCAFG00000017287	.	exon	9351	9508	.	+	.	ID=ENSCAFT00000027382_e5;Parent=ENSCAFT00000027382
Fox_ENSCAFG00000017287	.	exon	10907	11038	.	+	.	ID=ENSCAFT00000027382_e6;Parent=ENSCAFT00000027382
Fox_ENSCAFG00000017287	.	promoter	1	1500	.	+	.	ID=pIL12B;Parent=ENSCAFG00000017287
Fox_ENSCAFG00000017287	.	CDS	1501	1588	.	+	.	ID=ENSCAFT00000027382_cds1;Parent=ENSCAFT00000027382
Fox_ENSCAFG00000017287	.	CDS	5271	5546	.	+	.	ID=ENSCAFT00000027382_cds2;Parent=ENSCAFT00000027382
Fox_ENSCAFG00000017287	.	CDS	6095	6218	.	+	.	ID=ENSCAFT00000027382_cds3;Parent=ENSCAFT00000027382
Fox_ENSCAFG00000017287	.	CDS	7709	7926	.	+	.	ID=ENSCAFT00000027382_cds4;Parent=ENSCAFT00000027382
Fox_ENSCAFG00000017287	.	CDS	9351	9508	.	+	.	ID=ENSCAFT00000027382_cds5;Parent=ENSCAFT00000027382
Fox_ENSCAFG00000017287	.	CDS	10907	11038	.	+	.	ID=ENSCAFT00000027382_cds6;Parent=ENSCAFT00000027382
Fox_ENSCAFG00000017834	.	promoter	14	1513	.	+	.	ID=pTYK2;Parent=ENSCAFG00000017834
Fox_ENSCAFG00000017834	.	gene	1514	20527	.	+	.	ID=ENSCAFG00000017834;Name=TYK2;Note=ENSCAFT00000028302
Fox_ENSCAFG00000017834	.	mRNA	1514	20527	.	+	.	ID=ENSCAFT00000028302;Parent=ENSCAFG00000017834
Fox_ENSCAFG00000017834	.	exon	1514	1709	.	+	.	ID=ENSCAFT00000028302_e1;Parent=ENSCAFT00000028302
Fox_ENSCAFG00000017834	.	exon	6308	6431	.	+	.	ID=ENSCAFT00000028302_e2;Parent=ENSCAFT00000028302
Fox_ENSCAFG00000017834	.	exon	6960	7107	.	+	.	ID=ENSCAFT00000028302_e3;Parent=ENSCAFT00000028302
Fox_ENSCAFG00000017834	.	exon	7431	7594	.	+	.	ID=ENSCAFT00000028302_e4;Parent=ENSCAFT00000028302
Fox_ENSCAFG00000017834	.	exon	9101	9461	.	+	.	ID=ENSCAFT00000028302_e5;Parent=ENSCAFT00000028302
Fox_ENSCAFG00000017834	.	exon	10080	10280	.	+	.	ID=ENSCAFT00000028302_e6;Parent=ENSCAFT00000028302
Fox_ENSCAFG00000017834	.	exon	10364	10521	.	+	.	ID=ENSCAFT00000028302_e7;Parent=ENSCAFT00000028302
Fox_ENSCAFG00000017834	.	exon	12440	12548	.	+	.	ID=ENSCAFT00000028302_e8;Parent=ENSCAFT00000028302
Fox_ENSCAFG00000017834	.	exon	12638	12827	.	+	.	ID=ENSCAFT00000028302_e9;Parent=ENSCAFT00000028302
Fox_ENSCAFG00000017834	.	exon	12914	13017	.	+	.	ID=ENSCAFT00000028302_e10;Parent=ENSCAFT00000028302
Fox_ENSCAFG00000017834	.	exon	13115	13297	.	+	.	ID=ENSCAFT00000028302_e11;Parent=ENSCAFT00000028302
Fox_ENSCAFG00000017834	.	exon	13388	13475	.	+	.	ID=ENSCAFT00000028302_e12;Parent=ENSCAFT00000028302
Fox_ENSCAFG00000017834	.	exon	14378	14505	.	+	.	ID=ENSCAFT00000028302_e13;Parent=ENSCAFT00000028302
Fox_ENSCAFG00000017834	.	exon	15391	15526	.	+	.	ID=ENSCAFT00000028302_e14;Parent=ENSCAFT00000028302
Fox_ENSCAFG00000017834	.	exon	15611	15765	.	+	.	ID=ENSCAFT00000028302_e15;Parent=ENSCAFT00000028302
Fox_ENSCAFG00000017834	.	exon	16498	16648	.	+	.	ID=ENSCAFT00000028302_e16;Parent=ENSCAFT00000028302
Fox_ENSCAFG00000017834	.	exon	17309	17403	.	+	.	ID=ENSCAFT00000028302_e17;Parent=ENSCAFT00000028302
Fox_ENSCAFG00000017834	.	exon	17683	17875	.	+	.	ID=ENSCAFT00000028302_e18;Parent=ENSCAFT00000028302
Fox_ENSCAFG00000017834	.	exon	18189	18307	.	+	.	ID=ENSCAFT00000028302_e19;Parent=ENSCAFT00000028302
Fox_ENSCAFG00000017834	.	exon	18607	18779	.	+	.	ID=ENSCAFT00000028302_e20;Parent=ENSCAFT00000028302
Fox_ENSCAFG00000017834	.	exon	18996	19113	.	+	.	ID=ENSCAFT00000028302_e21;Parent=ENSCAFT00000028302
Fox_ENSCAFG00000017834	.	exon	20197	20307	.	+	.	ID=ENSCAFT00000028302_e22;Parent=ENSCAFT00000028302
Fox_ENSCAFG00000017834	.	exon	20393	20527	.	+	.	ID=ENSCAFT00000028302_e23;Parent=ENSCAFT00000028302
Fox_ENSCAFG00000017834	.	CDS	1514	1709	.	+	.	ID=ENSCAFT00000028302_cds1;Parent=ENSCAFT00000028302
Fox_ENSCAFG00000017834	.	CDS	6308	6431	.	+	.	ID=ENSCAFT00000028302_cds2;Parent=ENSCAFT00000028302
Fox_ENSCAFG00000017834	.	CDS	6960	7107	.	+	.	ID=ENSCAFT00000028302_cds3;Parent=ENSCAFT00000028302
Fox_ENSCAFG00000017834	.	CDS	7431	7594	.	+	.	ID=ENSCAFT00000028302_cds4;Parent=ENSCAFT00000028302
Fox_ENSCAFG00000017834	.	CDS	9101	9461	.	+	.	ID=ENSCAFT00000028302_cds5;Parent=ENSCAFT00000028302
Fox_ENSCAFG00000017834	.	CDS	10080	10280	.	+	.	ID=ENSCAFT00000028302_cds6;Parent=ENSCAFT00000028302
Fox_ENSCAFG00000017834	.	CDS	10364	10521	.	+	.	ID=ENSCAFT00000028302_cds7;Parent=ENSCAFT00000028302
Fox_ENSCAFG00000017834	.	CDS	12440	12548	.	+	.	ID=ENSCAFT00000028302_cds8;Parent=ENSCAFT00000028302
Fox_ENSCAFG00000017834	.	CDS	12638	12827	.	+	.	ID=ENSCAFT00000028302_cds9;Parent=ENSCAFT00000028302
Fox_ENSCAFG00000017834	.	CDS	12914	13017	.	+	.	ID=ENSCAFT00000028302_cds10;Parent=ENSCAFT00000028302
Fox_ENSCAFG00000017834	.	CDS	13115	13297	.	+	.	ID=ENSCAFT00000028302_cds11;Parent=ENSCAFT00000028302
Fox_ENSCAFG00000017834	.	CDS	13388	13475	.	+	.	ID=ENSCAFT00000028302_cds12;Parent=ENSCAFT00000028302
Fox_ENSCAFG00000017834	.	CDS	14378	14505	.	+	.	ID=ENSCAFT00000028302_cds13;Parent=ENSCAFT00000028302
Fox_ENSCAFG00000017834	.	CDS	15391	15526	.	+	.	ID=ENSCAFT00000028302_cds14;Parent=ENSCAFT00000028302
Fox_ENSCAFG00000017834	.	CDS	15611	15765	.	+	.	ID=ENSCAFT00000028302_cds15;Parent=ENSCAFT00000028302
Fox_ENSCAFG00000017834	.	CDS	16498	16648	.	+	.	ID=ENSCAFT00000028302_cds16;Parent=ENSCAFT00000028302
Fox_ENSCAFG00000017834	.	CDS	17309	17403	.	+	.	ID=ENSCAFT00000028302_cds17;Parent=ENSCAFT00000028302
Fox_ENSCAFG00000017834	.	CDS	17683	17875	.	+	.	ID=ENSCAFT00000028302_cds18;Parent=ENSCAFT00000028302
Fox_ENSCAFG00000017834	.	CDS	18189	18307	.	+	.	ID=ENSCAFT00000028302_cds19;Parent=ENSCAFT00000028302
Fox_ENSCAFG00000017834	.	CDS	18607	18779	.	+	.	ID=ENSCAFT00000028302_cds20;Parent=ENSCAFT00000028302
Fox_ENSCAFG00000017834	.	CDS	18996	19113	.	+	.	ID=ENSCAFT00000028302_cds21;Parent=ENSCAFT00000028302
Fox_ENSCAFG00000017834	.	CDS	20197	20307	.	+	.	ID=ENSCAFT00000028302_cds22;Parent=ENSCAFT00000028302
Fox_ENSCAFG00000017834	.	CDS	20393	20527	.	+	.	ID=ENSCAFT00000028302_cds23;Parent=ENSCAFT00000028302
Fox_ENSCAFG00000018075	.	gene	1501	29186	.	+	.	ID=ENSCAFG00000018075;Name=TRAF3;Note=ENSCAFT00000028719
Fox_ENSCAFG00000018075	.	mRNA	1501	29186	.	+	.	ID=ENSCAFT00000028719;Parent=ENSCAFG00000018075
Fox_ENSCAFG00000018075	.	exon	1501	1745	.	+	.	ID=ENSCAFT00000028719_e2;Parent=ENSCAFT00000028719
Fox_ENSCAFG00000018075	.	exon	3735	3786	.	+	.	ID=ENSCAFT00000028719_e3;Parent=ENSCAFT00000028719
Fox_ENSCAFG00000018075	.	exon	6184	6288	.	+	.	ID=ENSCAFT00000028719_e4;Parent=ENSCAFT00000028719
Fox_ENSCAFG00000018075	.	exon	7133	7300	.	+	.	ID=ENSCAFT00000028719_e5;Parent=ENSCAFT00000028719
Fox_ENSCAFG00000018075	.	exon	13530	13610	.	+	.	ID=ENSCAFT00000028719_e6;Parent=ENSCAFT00000028719
Fox_ENSCAFG00000018075	.	exon	16341	16415	.	+	.	ID=ENSCAFT00000028719_e7;Parent=ENSCAFT00000028719
Fox_ENSCAFG00000018075	.	exon	18091	18183	.	+	.	ID=ENSCAFT00000028719_e8;Parent=ENSCAFT00000028719
Fox_ENSCAFG00000018075	.	exon	22460	22600	.	+	.	ID=ENSCAFT00000028719_e9;Parent=ENSCAFT00000028719
Fox_ENSCAFG00000018075	.	exon	27552	27726	.	+	.	ID=ENSCAFT00000028719_e10;Parent=ENSCAFT00000028719
Fox_ENSCAFG00000018075	.	exon	28615	29186	.	+	.	ID=ENSCAFT00000028719_e11;Parent=ENSCAFT00000028719
Fox_ENSCAFG00000018075	.	promoter	1	1500	.	+	.	ID=pTRAF3;Parent=ENSCAFG00000018075
Fox_ENSCAFG00000018075	.	CDS	1501	1745	.	+	.	ID=ENSCAFT00000028719_cds2;Parent=ENSCAFT00000028719
Fox_ENSCAFG00000018075	.	CDS	3735	3786	.	+	.	ID=ENSCAFT00000028719_cds3;Parent=ENSCAFT00000028719
Fox_ENSCAFG00000018075	.	CDS	6184	6288	.	+	.	ID=ENSCAFT00000028719_cds4;Parent=ENSCAFT00000028719
Fox_ENSCAFG00000018075	.	CDS	7133	7300	.	+	.	ID=ENSCAFT00000028719_cds5;Parent=ENSCAFT00000028719
Fox_ENSCAFG00000018075	.	CDS	13530	13610	.	+	.	ID=ENSCAFT00000028719_cds6;Parent=ENSCAFT00000028719
Fox_ENSCAFG00000018075	.	CDS	16341	16415	.	+	.	ID=ENSCAFT00000028719_cds7;Parent=ENSCAFT00000028719
Fox_ENSCAFG00000018075	.	CDS	18091	18183	.	+	.	ID=ENSCAFT00000028719_cds8;Parent=ENSCAFT00000028719
Fox_ENSCAFG00000018075	.	CDS	22460	22600	.	+	.	ID=ENSCAFT00000028719_cds9;Parent=ENSCAFT00000028719
Fox_ENSCAFG00000018075	.	CDS	27552	27726	.	+	.	ID=ENSCAFT00000028719_cds10;Parent=ENSCAFT00000028719
Fox_ENSCAFG00000018075	.	CDS	28615	29186	.	+	.	ID=ENSCAFT00000028719_cds11;Parent=ENSCAFT00000028719
Fox_ENSCAFG00000018167	.	gene	1501	3027	.	+	.	ID=ENSCAFG00000018167;Name=CCL3;Note=ENSCAFT00000028854
Fox_ENSCAFG00000018167	.	mRNA	1501	3027	.	+	.	ID=ENSCAFT00000028854;Parent=ENSCAFG00000018167
Fox_ENSCAFG00000018167	.	exon	1501	1576	.	+	.	ID=ENSCAFT00000028854_e1;Parent=ENSCAFT00000028854
Fox_ENSCAFG00000018167	.	exon	2298	2412	.	+	.	ID=ENSCAFT00000028854_e2;Parent=ENSCAFT00000028854
Fox_ENSCAFG00000018167	.	exon	2937	3027	.	+	.	ID=ENSCAFT00000028854_e3;Parent=ENSCAFT00000028854
Fox_ENSCAFG00000018167	.	promoter	1	1500	.	+	.	ID=pCCL3;Parent=ENSCAFG00000018167
Fox_ENSCAFG00000018167	.	CDS	1501	1576	.	+	.	ID=ENSCAFT00000028854_cds1;Parent=ENSCAFT00000028854
Fox_ENSCAFG00000018167	.	CDS	2298	2412	.	+	.	ID=ENSCAFT00000028854_cds2;Parent=ENSCAFT00000028854
Fox_ENSCAFG00000018167	.	CDS	2937	3027	.	+	.	ID=ENSCAFT00000028854_cds3;Parent=ENSCAFT00000028854
Fox_ENSCAFG00000018171	.	gene	1501	7190	.	+	.	ID=ENSCAFG00000018171;Name=CCL5;Note=ENSCAFT00000028857
Fox_ENSCAFG00000018171	.	mRNA	1501	7190	.	+	.	ID=ENSCAFT00000028857;Parent=ENSCAFG00000018171
Fox_ENSCAFG00000018171	.	exon	1501	1576	.	+	.	ID=ENSCAFT00000028857_e1;Parent=ENSCAFT00000028857
Fox_ENSCAFG00000018171	.	exon	2966	3077	.	+	.	ID=ENSCAFT00000028857_e2;Parent=ENSCAFT00000028857
Fox_ENSCAFG00000018171	.	exon	7103	7190	.	+	.	ID=ENSCAFT00000028857_e3;Parent=ENSCAFT00000028857
Fox_ENSCAFG00000018171	.	promoter	1	1500	.	+	.	ID=pCCL5;Parent=ENSCAFG00000018171
Fox_ENSCAFG00000018171	.	CDS	1501	1576	.	+	.	ID=ENSCAFT00000028857_cds1;Parent=ENSCAFT00000028857
Fox_ENSCAFG00000018171	.	CDS	2966	3077	.	+	.	ID=ENSCAFT00000028857_cds2;Parent=ENSCAFT00000028857
Fox_ENSCAFG00000018171	.	CDS	7103	7190	.	+	.	ID=ENSCAFT00000028857_cds3;Parent=ENSCAFT00000028857
Fox_ENSCAFG00000018314	.	gene	1501	4370	.	+	.	ID=ENSCAFG00000018314;Name=CD209;Note=ENSCAFT00000047747
Fox_ENSCAFG00000018314	.	mRNA	1501	4370	.	+	.	ID=ENSCAFT00000047747;Parent=ENSCAFG00000018314
Fox_ENSCAFG00000018314	.	exon	1501	1540	.	+	.	ID=ENSCAFT00000047747_e1;Parent=ENSCAFT00000047747
Fox_ENSCAFG00000018314	.	exon	1689	1763	.	+	.	ID=ENSCAFT00000047747_e2;Parent=ENSCAFT00000047747
Fox_ENSCAFG00000018314	.	exon	1889	1975	.	+	.	ID=ENSCAFT00000047747_e3;Parent=ENSCAFT00000047747
Fox_ENSCAFG00000018314	.	exon	2259	2321	.	+	.	ID=ENSCAFT00000047747_e4;Parent=ENSCAFT00000047747
Fox_ENSCAFG00000018314	.	exon	2628	2705	.	+	.	ID=ENSCAFT00000047747_e5;Parent=ENSCAFT00000047747
Fox_ENSCAFG00000018314	.	exon	2920	3071	.	+	.	ID=ENSCAFT00000047747_e6;Parent=ENSCAFT00000047747
Fox_ENSCAFG00000018314	.	exon	3715	3827	.	+	.	ID=ENSCAFT00000047747_e7;Parent=ENSCAFT00000047747
Fox_ENSCAFG00000018314	.	exon	4229	4370	.	+	.	ID=ENSCAFT00000047747_e8;Parent=ENSCAFT00000047747
Fox_ENSCAFG00000018314	.	promoter	1	1500	.	+	.	ID=pCD209;Parent=ENSCAFG00000018314
Fox_ENSCAFG00000018314	.	CDS	1501	1540	.	+	.	ID=ENSCAFT00000047747_cds1;Parent=ENSCAFT00000047747
Fox_ENSCAFG00000018314	.	CDS	1689	1763	.	+	.	ID=ENSCAFT00000047747_cds2;Parent=ENSCAFT00000047747
Fox_ENSCAFG00000018314	.	CDS	1889	1975	.	+	.	ID=ENSCAFT00000047747_cds3;Parent=ENSCAFT00000047747
Fox_ENSCAFG00000018314	.	CDS	2259	2321	.	+	.	ID=ENSCAFT00000047747_cds4;Parent=ENSCAFT00000047747
Fox_ENSCAFG00000018314	.	CDS	2628	2705	.	+	.	ID=ENSCAFT00000047747_cds5;Parent=ENSCAFT00000047747
Fox_ENSCAFG00000018314	.	CDS	2920	3071	.	+	.	ID=ENSCAFT00000047747_cds6;Parent=ENSCAFT00000047747
Fox_ENSCAFG00000018314	.	CDS	3715	3827	.	+	.	ID=ENSCAFT00000047747_cds7;Parent=ENSCAFT00000047747
Fox_ENSCAFG00000018314	.	CDS	4229	4370	.	+	.	ID=ENSCAFT00000047747_cds8;Parent=ENSCAFT00000047747
Fox_ENSCAFG00000018349	.	gene	663	2112	.	+	.	ID=ENSCAFG00000018349;Name=CCL2;Note=ENSCAFT00000029149
Fox_ENSCAFG00000018349	.	mRNA	663	2112	.	+	.	ID=ENSCAFT00000029149;Parent=ENSCAFG00000018349
Fox_ENSCAFG00000018349	.	exon	663	738	.	+	.	ID=ENSCAFT00000029149_e1;Parent=ENSCAFT00000029149
Fox_ENSCAFG00000018349	.	exon	1505	1622	.	+	.	ID=ENSCAFT00000029149_e2;Parent=ENSCAFT00000029149
Fox_ENSCAFG00000018349	.	exon	2001	2112	.	+	.	ID=ENSCAFT00000029149_e3;Parent=ENSCAFT00000029149
Fox_ENSCAFG00000018349	.	promoter	1	662	.	+	.	ID=pCCL2;Parent=ENSCAFG00000018349
Fox_ENSCAFG00000018349	.	CDS	663	738	.	+	.	ID=ENSCAFT00000029149_cds1;Parent=ENSCAFT00000029149
Fox_ENSCAFG00000018349	.	CDS	1505	1622	.	+	.	ID=ENSCAFT00000029149_cds2;Parent=ENSCAFT00000029149
Fox_ENSCAFG00000018349	.	CDS	2001	2112	.	+	.	ID=ENSCAFT00000029149_cds3;Parent=ENSCAFT00000029149
Fox_ENSCAFG00000018539	.	gene	1501	61460	.	+	.	ID=ENSCAFG00000018539;Name=IL12RB2;Note=ENSCAFT00000029433
Fox_ENSCAFG00000018539	.	mRNA	1501	61460	.	+	.	ID=ENSCAFT00000029433;Parent=ENSCAFG00000018539
Fox_ENSCAFG00000018539	.	exon	1501	1576	.	+	.	ID=ENSCAFT00000029433_e2;Parent=ENSCAFT00000029433
Fox_ENSCAFG00000018539	.	exon	3107	3394	.	+	.	ID=ENSCAFT00000029433_e3;Parent=ENSCAFT00000029433
Fox_ENSCAFG00000018539	.	exon	9675	9789	.	+	.	ID=ENSCAFT00000029433_e4;Parent=ENSCAFT00000029433
Fox_ENSCAFG00000018539	.	exon	10706	10890	.	+	.	ID=ENSCAFT00000029433_e5;Parent=ENSCAFT00000029433
Fox_ENSCAFG00000018539	.	exon	12093	12235	.	+	.	ID=ENSCAFT00000029433_e6;Parent=ENSCAFT00000029433
Fox_ENSCAFG00000018539	.	exon	13260	13410	.	+	.	ID=ENSCAFT00000029433_e7;Parent=ENSCAFT00000029433
Fox_ENSCAFG00000018539	.	exon	22641	22720	.	+	.	ID=ENSCAFT00000029433_e8;Parent=ENSCAFT00000029433
Fox_ENSCAFG00000018539	.	exon	33239	33458	.	+	.	ID=ENSCAFT00000029433_e9;Parent=ENSCAFT00000029433
Fox_ENSCAFG00000018539	.	exon	40593	40790	.	+	.	ID=ENSCAFT00000029433_e10;Parent=ENSCAFT00000029433
Fox_ENSCAFG00000018539	.	exon	45628	45726	.	+	.	ID=ENSCAFT00000029433_e11;Parent=ENSCAFT00000029433
Fox_ENSCAFG00000018539	.	exon	45817	45975	.	+	.	ID=ENSCAFT00000029433_e12;Parent=ENSCAFT00000029433
Fox_ENSCAFG00000018539	.	exon	50384	50521	.	+	.	ID=ENSCAFT00000029433_e13;Parent=ENSCAFT00000029433
Fox_ENSCAFG00000018539	.	exon	53462	53552	.	+	.	ID=ENSCAFT00000029433_e14;Parent=ENSCAFT00000029433
Fox_ENSCAFG00000018539	.	exon	56345	56444	.	+	.	ID=ENSCAFT00000029433_e15;Parent=ENSCAFT00000029433
Fox_ENSCAFG00000018539	.	exon	60924	61460	.	+	.	ID=ENSCAFT00000029433_e16;Parent=ENSCAFT00000029433
Fox_ENSCAFG00000018539	.	promoter	1	1500	.	+	.	ID=pIL12RB2;Parent=ENSCAFG00000018539
Fox_ENSCAFG00000018539	.	CDS	1501	1576	.	+	.	ID=ENSCAFT00000029433_cds2;Parent=ENSCAFT00000029433
Fox_ENSCAFG00000018539	.	CDS	3107	3394	.	+	.	ID=ENSCAFT00000029433_cds3;Parent=ENSCAFT00000029433
Fox_ENSCAFG00000018539	.	CDS	9675	9789	.	+	.	ID=ENSCAFT00000029433_cds4;Parent=ENSCAFT00000029433
Fox_ENSCAFG00000018539	.	CDS	10706	10890	.	+	.	ID=ENSCAFT00000029433_cds5;Parent=ENSCAFT00000029433
Fox_ENSCAFG00000018539	.	CDS	12093	12235	.	+	.	ID=ENSCAFT00000029433_cds6;Parent=ENSCAFT00000029433
Fox_ENSCAFG00000018539	.	CDS	13260	13410	.	+	.	ID=ENSCAFT00000029433_cds7;Parent=ENSCAFT00000029433
Fox_ENSCAFG00000018539	.	CDS	22641	22720	.	+	.	ID=ENSCAFT00000029433_cds8;Parent=ENSCAFT00000029433
Fox_ENSCAFG00000018539	.	CDS	33239	33458	.	+	.	ID=ENSCAFT00000029433_cds9;Parent=ENSCAFT00000029433
Fox_ENSCAFG00000018539	.	CDS	40593	40790	.	+	.	ID=ENSCAFT00000029433_cds10;Parent=ENSCAFT00000029433
Fox_ENSCAFG00000018539	.	CDS	45628	45726	.	+	.	ID=ENSCAFT00000029433_cds11;Parent=ENSCAFT00000029433
Fox_ENSCAFG00000018539	.	CDS	45817	45975	.	+	.	ID=ENSCAFT00000029433_cds12;Parent=ENSCAFT00000029433
Fox_ENSCAFG00000018539	.	CDS	50384	50521	.	+	.	ID=ENSCAFT00000029433_cds13;Parent=ENSCAFT00000029433
Fox_ENSCAFG00000018539	.	CDS	53462	53552	.	+	.	ID=ENSCAFT00000029433_cds14;Parent=ENSCAFT00000029433
Fox_ENSCAFG00000018539	.	CDS	56345	56444	.	+	.	ID=ENSCAFT00000029433_cds15;Parent=ENSCAFT00000029433
Fox_ENSCAFG00000018539	.	CDS	60924	61460	.	+	.	ID=ENSCAFT00000029433_cds16;Parent=ENSCAFT00000029433
Fox_ENSCAFG00000018542	.	gene	1501	62574	.	+	.	ID=ENSCAFG00000018542;Name=IL23R;Note=ENSCAFT00000029434
Fox_ENSCAFG00000018542	.	mRNA	1501	62574	.	+	.	ID=ENSCAFT00000029434;Parent=ENSCAFG00000018542
Fox_ENSCAFG00000018542	.	exon	1501	1570	.	+	.	ID=ENSCAFT00000029434_e1;Parent=ENSCAFT00000029434
Fox_ENSCAFG00000018542	.	exon	5262	5558	.	+	.	ID=ENSCAFT00000029434_e2;Parent=ENSCAFT00000029434
Fox_ENSCAFG00000018542	.	exon	13163	13286	.	+	.	ID=ENSCAFT00000029434_e3;Parent=ENSCAFT00000029434
Fox_ENSCAFG00000018542	.	exon	27211	27371	.	+	.	ID=ENSCAFT00000029434_e4;Parent=ENSCAFT00000029434
Fox_ENSCAFG00000018542	.	exon	32307	32452	.	+	.	ID=ENSCAFT00000029434_e5;Parent=ENSCAFT00000029434
Fox_ENSCAFG00000018542	.	exon	39541	39697	.	+	.	ID=ENSCAFT00000029434_e6;Parent=ENSCAFT00000029434
Fox_ENSCAFG00000018542	.	exon	52591	52680	.	+	.	ID=ENSCAFT00000029434_e7;Parent=ENSCAFT00000029434
Fox_ENSCAFG00000018542	.	exon	55607	55712	.	+	.	ID=ENSCAFT00000029434_e8;Parent=ENSCAFT00000029434
Fox_ENSCAFG00000018542	.	exon	58195	58285	.	+	.	ID=ENSCAFT00000029434_e9;Parent=ENSCAFT00000029434
Fox_ENSCAFG00000018542	.	exon	61921	62574	.	+	.	ID=ENSCAFT00000029434_e10;Parent=ENSCAFT00000029434
Fox_ENSCAFG00000018542	.	promoter	1	1500	.	+	.	ID=pIL23R;Parent=ENSCAFG00000018542
Fox_ENSCAFG00000018542	.	CDS	1501	1570	.	+	.	ID=ENSCAFT00000029434_cds1;Parent=ENSCAFT00000029434
Fox_ENSCAFG00000018542	.	CDS	5262	5558	.	+	.	ID=ENSCAFT00000029434_cds2;Parent=ENSCAFT00000029434
Fox_ENSCAFG00000018542	.	CDS	13163	13286	.	+	.	ID=ENSCAFT00000029434_cds3;Parent=ENSCAFT00000029434
Fox_ENSCAFG00000018542	.	CDS	27211	27371	.	+	.	ID=ENSCAFT00000029434_cds4;Parent=ENSCAFT00000029434
Fox_ENSCAFG00000018542	.	CDS	32307	32452	.	+	.	ID=ENSCAFT00000029434_cds5;Parent=ENSCAFT00000029434
Fox_ENSCAFG00000018542	.	CDS	39541	39697	.	+	.	ID=ENSCAFT00000029434_cds6;Parent=ENSCAFT00000029434
Fox_ENSCAFG00000018542	.	CDS	52591	52680	.	+	.	ID=ENSCAFT00000029434_cds7;Parent=ENSCAFT00000029434
Fox_ENSCAFG00000018542	.	CDS	55607	55712	.	+	.	ID=ENSCAFT00000029434_cds8;Parent=ENSCAFT00000029434
Fox_ENSCAFG00000018542	.	CDS	58195	58285	.	+	.	ID=ENSCAFT00000029434_cds9;Parent=ENSCAFT00000029434
Fox_ENSCAFG00000018542	.	CDS	61921	62574	.	+	.	ID=ENSCAFT00000029434_cds10;Parent=ENSCAFT00000029434
Fox_ENSCAFG00000018625	.	gene	1501	36002	.	+	.	ID=ENSCAFG00000018625;Name=C3;Note=ENSCAFT00000029568
Fox_ENSCAFG00000018625	.	mRNA	1501	36002	.	+	.	ID=ENSCAFT00000029568;Parent=ENSCAFG00000018625
Fox_ENSCAFG00000018625	.	exon	1501	1577	.	+	.	ID=ENSCAFT00000029568_e1;Parent=ENSCAFT00000029568
Fox_ENSCAFG00000018625	.	exon	2353	2545	.	+	.	ID=ENSCAFT00000029568_e2;Parent=ENSCAFT00000029568
Fox_ENSCAFG00000018625	.	exon	2874	3036	.	+	.	ID=ENSCAFT00000029568_e3;Parent=ENSCAFT00000029568
Fox_ENSCAFG00000018625	.	exon	3140	3210	.	+	.	ID=ENSCAFT00000029568_e4;Parent=ENSCAFT00000029568
Fox_ENSCAFG00000018625	.	exon	4999	5093	.	+	.	ID=ENSCAFT00000029568_e5;Parent=ENSCAFT00000029568
Fox_ENSCAFG00000018625	.	exon	5189	5271	.	+	.	ID=ENSCAFT00000029568_e6;Parent=ENSCAFT00000029568
Fox_ENSCAFG00000018625	.	exon	5357	5447	.	+	.	ID=ENSCAFT00000029568_e7;Parent=ENSCAFT00000029568
Fox_ENSCAFG00000018625	.	exon	5728	5830	.	+	.	ID=ENSCAFT00000029568_e8;Parent=ENSCAFT00000029568
Fox_ENSCAFG00000018625	.	exon	5923	6049	.	+	.	ID=ENSCAFT00000029568_e9;Parent=ENSCAFT00000029568
Fox_ENSCAFG00000018625	.	exon	6229	6344	.	+	.	ID=ENSCAFT00000029568_e10;Parent=ENSCAFT00000029568
Fox_ENSCAFG00000018625	.	exon	6445	6591	.	+	.	ID=ENSCAFT00000029568_e11;Parent=ENSCAFT00000029568
Fox_ENSCAFG00000018625	.	exon	7176	7385	.	+	.	ID=ENSCAFT00000029568_e12;Parent=ENSCAFT00000029568
Fox_ENSCAFG00000018625	.	exon	7505	7711	.	+	.	ID=ENSCAFT00000029568_e13;Parent=ENSCAFT00000029568
Fox_ENSCAFG00000018625	.	exon	8050	8208	.	+	.	ID=ENSCAFT00000029568_e14;Parent=ENSCAFT00000029568
Fox_ENSCAFG00000018625	.	exon	8524	8653	.	+	.	ID=ENSCAFT00000029568_e15;Parent=ENSCAFT00000029568
Fox_ENSCAFG00000018625	.	exon	8890	8961	.	+	.	ID=ENSCAFT00000029568_e16;Parent=ENSCAFT00000029568
Fox_ENSCAFG00000018625	.	exon	9079	9282	.	+	.	ID=ENSCAFT00000029568_e17;Parent=ENSCAFT00000029568
Fox_ENSCAFG00000018625	.	exon	11808	11916	.	+	.	ID=ENSCAFT00000029568_e18;Parent=ENSCAFT00000029568
Fox_ENSCAFG00000018625	.	exon	12183	12268	.	+	.	ID=ENSCAFT00000029568_e19;Parent=ENSCAFT00000029568
Fox_ENSCAFG00000018625	.	exon	18139	18281	.	+	.	ID=ENSCAFT00000029568_e20;Parent=ENSCAFT00000029568
Fox_ENSCAFG00000018625	.	exon	18390	18602	.	+	.	ID=ENSCAFT00000029568_e21;Parent=ENSCAFT00000029568
Fox_ENSCAFG00000018625	.	exon	21945	22011	.	+	.	ID=ENSCAFT00000029568_e22;Parent=ENSCAFT00000029568
Fox_ENSCAFG00000018625	.	exon	22109	22195	.	+	.	ID=ENSCAFT00000029568_e23;Parent=ENSCAFT00000029568
Fox_ENSCAFG00000018625	.	exon	22957	23160	.	+	.	ID=ENSCAFT00000029568_e24;Parent=ENSCAFT00000029568
Fox_ENSCAFG00000018625	.	exon	23619	23694	.	+	.	ID=ENSCAFT00000029568_e25;Parent=ENSCAFT00000029568
Fox_ENSCAFG00000018625	.	exon	23994	24153	.	+	.	ID=ENSCAFT00000029568_e26;Parent=ENSCAFT00000029568
Fox_ENSCAFG00000018625	.	exon	25208	25306	.	+	.	ID=ENSCAFT00000029568_e27;Parent=ENSCAFT00000029568
Fox_ENSCAFG00000018625	.	exon	27922	28078	.	+	.	ID=ENSCAFT00000029568_e28;Parent=ENSCAFT00000029568
Fox_ENSCAFG00000018625	.	exon	29552	29715	.	+	.	ID=ENSCAFT00000029568_e29;Parent=ENSCAFT00000029568
Fox_ENSCAFG00000018625	.	exon	30517	30675	.	+	.	ID=ENSCAFT00000029568_e30;Parent=ENSCAFT00000029568
Fox_ENSCAFG00000018625	.	exon	30825	30884	.	+	.	ID=ENSCAFT00000029568_e31;Parent=ENSCAFT00000029568
Fox_ENSCAFG00000018625	.	exon	31006	31096	.	+	.	ID=ENSCAFT00000029568_e32;Parent=ENSCAFT00000029568
Fox_ENSCAFG00000018625	.	exon	31216	31267	.	+	.	ID=ENSCAFT00000029568_e33;Parent=ENSCAFT00000029568
Fox_ENSCAFG00000018625	.	exon	32348	32435	.	+	.	ID=ENSCAFT00000029568_e34;Parent=ENSCAFT00000029568
Fox_ENSCAFG00000018625	.	exon	32541	32630	.	+	.	ID=ENSCAFT00000029568_e35;Parent=ENSCAFT00000029568
Fox_ENSCAFG00000018625	.	exon	34249	34354	.	+	.	ID=ENSCAFT00000029568_e36;Parent=ENSCAFT00000029568
Fox_ENSCAFG00000018625	.	exon	34550	34639	.	+	.	ID=ENSCAFT00000029568_e37;Parent=ENSCAFT00000029568
Fox_ENSCAFG00000018625	.	exon	34776	34859	.	+	.	ID=ENSCAFT00000029568_e38;Parent=ENSCAFT00000029568
Fox_ENSCAFG00000018625	.	exon	35618	35753	.	+	.	ID=ENSCAFT00000029568_e39;Parent=ENSCAFT00000029568
Fox_ENSCAFG00000018625	.	exon	35861	36002	.	+	.	ID=ENSCAFT00000029568_e40;Parent=ENSCAFT00000029568
Fox_ENSCAFG00000018625	.	promoter	1	1500	.	+	.	ID=pC3;Parent=ENSCAFG00000018625
Fox_ENSCAFG00000018625	.	CDS	1501	1577	.	+	.	ID=ENSCAFT00000029568_cds1;Parent=ENSCAFT00000029568
Fox_ENSCAFG00000018625	.	CDS	2353	2545	.	+	.	ID=ENSCAFT00000029568_cds2;Parent=ENSCAFT00000029568
Fox_ENSCAFG00000018625	.	CDS	2874	3036	.	+	.	ID=ENSCAFT00000029568_cds3;Parent=ENSCAFT00000029568
Fox_ENSCAFG00000018625	.	CDS	3140	3210	.	+	.	ID=ENSCAFT00000029568_cds4;Parent=ENSCAFT00000029568
Fox_ENSCAFG00000018625	.	CDS	4999	5093	.	+	.	ID=ENSCAFT00000029568_cds5;Parent=ENSCAFT00000029568
Fox_ENSCAFG00000018625	.	CDS	5189	5271	.	+	.	ID=ENSCAFT00000029568_cds6;Parent=ENSCAFT00000029568
Fox_ENSCAFG00000018625	.	CDS	5357	5447	.	+	.	ID=ENSCAFT00000029568_cds7;Parent=ENSCAFT00000029568
Fox_ENSCAFG00000018625	.	CDS	5728	5830	.	+	.	ID=ENSCAFT00000029568_cds8;Parent=ENSCAFT00000029568
Fox_ENSCAFG00000018625	.	CDS	5923	6049	.	+	.	ID=ENSCAFT00000029568_cds9;Parent=ENSCAFT00000029568
Fox_ENSCAFG00000018625	.	CDS	6229	6344	.	+	.	ID=ENSCAFT00000029568_cds10;Parent=ENSCAFT00000029568
Fox_ENSCAFG00000018625	.	CDS	6445	6591	.	+	.	ID=ENSCAFT00000029568_cds11;Parent=ENSCAFT00000029568
Fox_ENSCAFG00000018625	.	CDS	7176	7385	.	+	.	ID=ENSCAFT00000029568_cds12;Parent=ENSCAFT00000029568
Fox_ENSCAFG00000018625	.	CDS	7505	7711	.	+	.	ID=ENSCAFT00000029568_cds13;Parent=ENSCAFT00000029568
Fox_ENSCAFG00000018625	.	CDS	8050	8208	.	+	.	ID=ENSCAFT00000029568_cds14;Parent=ENSCAFT00000029568
Fox_ENSCAFG00000018625	.	CDS	8524	8653	.	+	.	ID=ENSCAFT00000029568_cds15;Parent=ENSCAFT00000029568
Fox_ENSCAFG00000018625	.	CDS	8890	8961	.	+	.	ID=ENSCAFT00000029568_cds16;Parent=ENSCAFT00000029568
Fox_ENSCAFG00000018625	.	CDS	9079	9282	.	+	.	ID=ENSCAFT00000029568_cds17;Parent=ENSCAFT00000029568
Fox_ENSCAFG00000018625	.	CDS	11808	11916	.	+	.	ID=ENSCAFT00000029568_cds18;Parent=ENSCAFT00000029568
Fox_ENSCAFG00000018625	.	CDS	12183	12268	.	+	.	ID=ENSCAFT00000029568_cds19;Parent=ENSCAFT00000029568
Fox_ENSCAFG00000018625	.	CDS	18139	18281	.	+	.	ID=ENSCAFT00000029568_cds20;Parent=ENSCAFT00000029568
Fox_ENSCAFG00000018625	.	CDS	18390	18602	.	+	.	ID=ENSCAFT00000029568_cds21;Parent=ENSCAFT00000029568
Fox_ENSCAFG00000018625	.	CDS	21945	22011	.	+	.	ID=ENSCAFT00000029568_cds22;Parent=ENSCAFT00000029568
Fox_ENSCAFG00000018625	.	CDS	22109	22195	.	+	.	ID=ENSCAFT00000029568_cds23;Parent=ENSCAFT00000029568
Fox_ENSCAFG00000018625	.	CDS	22957	23160	.	+	.	ID=ENSCAFT00000029568_cds24;Parent=ENSCAFT00000029568
Fox_ENSCAFG00000018625	.	CDS	23619	23694	.	+	.	ID=ENSCAFT00000029568_cds25;Parent=ENSCAFT00000029568
Fox_ENSCAFG00000018625	.	CDS	23994	24153	.	+	.	ID=ENSCAFT00000029568_cds26;Parent=ENSCAFT00000029568
Fox_ENSCAFG00000018625	.	CDS	25208	25306	.	+	.	ID=ENSCAFT00000029568_cds27;Parent=ENSCAFT00000029568
Fox_ENSCAFG00000018625	.	CDS	27922	28078	.	+	.	ID=ENSCAFT00000029568_cds28;Parent=ENSCAFT00000029568
Fox_ENSCAFG00000018625	.	CDS	29552	29715	.	+	.	ID=ENSCAFT00000029568_cds29;Parent=ENSCAFT00000029568
Fox_ENSCAFG00000018625	.	CDS	30517	30675	.	+	.	ID=ENSCAFT00000029568_cds30;Parent=ENSCAFT00000029568
Fox_ENSCAFG00000018625	.	CDS	30825	30884	.	+	.	ID=ENSCAFT00000029568_cds31;Parent=ENSCAFT00000029568
Fox_ENSCAFG00000018625	.	CDS	31006	31096	.	+	.	ID=ENSCAFT00000029568_cds32;Parent=ENSCAFT00000029568
Fox_ENSCAFG00000018625	.	CDS	31216	31267	.	+	.	ID=ENSCAFT00000029568_cds33;Parent=ENSCAFT00000029568
Fox_ENSCAFG00000018625	.	CDS	32348	32435	.	+	.	ID=ENSCAFT00000029568_cds34;Parent=ENSCAFT00000029568
Fox_ENSCAFG00000018625	.	CDS	32541	32630	.	+	.	ID=ENSCAFT00000029568_cds35;Parent=ENSCAFT00000029568
Fox_ENSCAFG00000018625	.	CDS	34249	34354	.	+	.	ID=ENSCAFT00000029568_cds36;Parent=ENSCAFT00000029568
Fox_ENSCAFG00000018625	.	CDS	34550	34639	.	+	.	ID=ENSCAFT00000029568_cds37;Parent=ENSCAFT00000029568
Fox_ENSCAFG00000018625	.	CDS	34776	34859	.	+	.	ID=ENSCAFT00000029568_cds38;Parent=ENSCAFT00000029568
Fox_ENSCAFG00000018625	.	CDS	35618	35753	.	+	.	ID=ENSCAFT00000029568_cds39;Parent=ENSCAFT00000029568
Fox_ENSCAFG00000018625	.	CDS	35861	36002	.	+	.	ID=ENSCAFT00000029568_cds40;Parent=ENSCAFT00000029568
Fox_ENSCAFG00000018945	.	gene	1502	12610	.	+	.	ID=ENSCAFG00000018945;Name=CD40LG;Note=ENSCAFT00000030091
Fox_ENSCAFG00000018945	.	mRNA	1502	12610	.	+	.	ID=ENSCAFT00000030091;Parent=ENSCAFG00000018945
Fox_ENSCAFG00000018945	.	exon	1502	1657	.	+	.	ID=ENSCAFT00000030091_e1;Parent=ENSCAFT00000030091
Fox_ENSCAFG00000018945	.	exon	3800	3931	.	+	.	ID=ENSCAFT00000030091_e2;Parent=ENSCAFT00000030091
Fox_ENSCAFG00000018945	.	exon	7355	7409	.	+	.	ID=ENSCAFT00000030091_e3;Parent=ENSCAFT00000030091
Fox_ENSCAFG00000018945	.	exon	9307	9369	.	+	.	ID=ENSCAFT00000030091_e4;Parent=ENSCAFT00000030091
Fox_ENSCAFG00000018945	.	exon	12234	12610	.	+	.	ID=ENSCAFT00000030091_e5;Parent=ENSCAFT00000030091
Fox_ENSCAFG00000018945	.	promoter	2	1501	.	+	.	ID=pCD40LG;Parent=ENSCAFG00000018945
Fox_ENSCAFG00000018945	.	CDS	1502	1657	.	+	.	ID=ENSCAFT00000030091_cds1;Parent=ENSCAFT00000030091
Fox_ENSCAFG00000018945	.	CDS	3800	3931	.	+	.	ID=ENSCAFT00000030091_cds2;Parent=ENSCAFT00000030091
Fox_ENSCAFG00000018945	.	CDS	7355	7409	.	+	.	ID=ENSCAFT00000030091_cds3;Parent=ENSCAFT00000030091
Fox_ENSCAFG00000018945	.	CDS	9307	9369	.	+	.	ID=ENSCAFT00000030091_cds4;Parent=ENSCAFT00000030091
Fox_ENSCAFG00000018945	.	CDS	12234	12610	.	+	.	ID=ENSCAFT00000030091_cds5;Parent=ENSCAFT00000030091
Fox_ENSCAFG00000018946	.	gene	1502	3763	.	+	.	ID=ENSCAFG00000018946;Name=TICAM1;Note=ENSCAFT00000030093
Fox_ENSCAFG00000018946	.	mRNA	1502	3763	.	+	.	ID=ENSCAFT00000030093;Parent=ENSCAFG00000018946
Fox_ENSCAFG00000018946	.	exon	1502	2276	.	+	.	ID=ENSCAFT00000030093_e1;Parent=ENSCAFT00000030093
Fox_ENSCAFG00000018946	.	exon	2445	3763	.	+	.	ID=ENSCAFT00000030093_e2;Parent=ENSCAFT00000030093
Fox_ENSCAFG00000018946	.	promoter	2	1501	.	+	.	ID=pTICAM1;Parent=ENSCAFG00000018946
Fox_ENSCAFG00000018946	.	CDS	1502	2276	.	+	.	ID=ENSCAFT00000030093_cds1;Parent=ENSCAFT00000030093
Fox_ENSCAFG00000018946	.	CDS	2445	3763	.	+	.	ID=ENSCAFT00000030093_cds2;Parent=ENSCAFT00000030093
Fox_ENSCAFG00000019436	.	promoter	1	219	.	+	.	ID=pIRAK1;Parent=ENSCAFG00000019436
Fox_ENSCAFG00000019436	.	gene	220	9363	.	+	.	ID=ENSCAFG00000019436;Name=IRAK1;Note=ENSCAFT00000030910
Fox_ENSCAFG00000019436	.	mRNA	220	9363	.	+	.	ID=ENSCAFT00000030910;Parent=ENSCAFG00000019436
Fox_ENSCAFG00000019436	.	exon	220	294	.	+	.	ID=ENSCAFT00000030910_e1;Parent=ENSCAFT00000030910
Fox_ENSCAFG00000019436	.	exon	1879	1939	.	+	.	ID=ENSCAFT00000030910_e2;Parent=ENSCAFT00000030910
Fox_ENSCAFG00000019436	.	exon	2036	2139	.	+	.	ID=ENSCAFT00000030910_e3;Parent=ENSCAFT00000030910
Fox_ENSCAFG00000019436	.	exon	2309	2497	.	+	.	ID=ENSCAFT00000030910_e4;Parent=ENSCAFT00000030910
Fox_ENSCAFG00000019436	.	exon	2721	2785	.	+	.	ID=ENSCAFT00000030910_e5;Parent=ENSCAFT00000030910
Fox_ENSCAFG00000019436	.	exon	2984	3098	.	+	.	ID=ENSCAFT00000030910_e6;Parent=ENSCAFT00000030910
Fox_ENSCAFG00000019436	.	exon	3867	3985	.	+	.	ID=ENSCAFT00000030910_e7;Parent=ENSCAFT00000030910
Fox_ENSCAFG00000019436	.	exon	4594	4801	.	+	.	ID=ENSCAFT00000030910_e8;Parent=ENSCAFT00000030910
Fox_ENSCAFG00000019436	.	exon	5214	5279	.	+	.	ID=ENSCAFT00000030910_e9;Parent=ENSCAFT00000030910
Fox_ENSCAFG00000019436	.	exon	6966	7202	.	+	.	ID=ENSCAFT00000030910_e10;Parent=ENSCAFT00000030910
Fox_ENSCAFG00000019436	.	exon	7783	8205	.	+	.	ID=ENSCAFT00000030910_e11;Parent=ENSCAFT00000030910
Fox_ENSCAFG00000019436	.	exon	8666	8768	.	+	.	ID=ENSCAFT00000030910_e12;Parent=ENSCAFT00000030910
Fox_ENSCAFG00000019436	.	exon	9302	9363	.	+	.	ID=ENSCAFT00000030910_e13;Parent=ENSCAFT00000030910
Fox_ENSCAFG00000019436	.	CDS	220	294	.	+	.	ID=ENSCAFT00000030910_cds1;Parent=ENSCAFT00000030910
Fox_ENSCAFG00000019436	.	CDS	1879	1939	.	+	.	ID=ENSCAFT00000030910_cds2;Parent=ENSCAFT00000030910
Fox_ENSCAFG00000019436	.	CDS	2036	2139	.	+	.	ID=ENSCAFT00000030910_cds3;Parent=ENSCAFT00000030910
Fox_ENSCAFG00000019436	.	CDS	2309	2497	.	+	.	ID=ENSCAFT00000030910_cds4;Parent=ENSCAFT00000030910
Fox_ENSCAFG00000019436	.	CDS	2721	2785	.	+	.	ID=ENSCAFT00000030910_cds5;Parent=ENSCAFT00000030910
Fox_ENSCAFG00000019436	.	CDS	2984	3098	.	+	.	ID=ENSCAFT00000030910_cds6;Parent=ENSCAFT00000030910
Fox_ENSCAFG00000019436	.	CDS	3867	3985	.	+	.	ID=ENSCAFT00000030910_cds7;Parent=ENSCAFT00000030910
Fox_ENSCAFG00000019436	.	CDS	4594	4801	.	+	.	ID=ENSCAFT00000030910_cds8;Parent=ENSCAFT00000030910
Fox_ENSCAFG00000019436	.	CDS	5214	5279	.	+	.	ID=ENSCAFT00000030910_cds9;Parent=ENSCAFT00000030910
Fox_ENSCAFG00000019436	.	CDS	6966	7202	.	+	.	ID=ENSCAFT00000030910_cds10;Parent=ENSCAFT00000030910
Fox_ENSCAFG00000019436	.	CDS	7783	8205	.	+	.	ID=ENSCAFT00000030910_cds11;Parent=ENSCAFT00000030910
Fox_ENSCAFG00000019436	.	CDS	8666	8768	.	+	.	ID=ENSCAFT00000030910_cds12;Parent=ENSCAFT00000030910
Fox_ENSCAFG00000019436	.	CDS	9302	9363	.	+	.	ID=ENSCAFT00000030910_cds13;Parent=ENSCAFT00000030910
Fox_ENSCAFG00000019605	.	gene	164884	179080	.	+	.	ID=ENSCAFG00000019605;Name=IKBKG;Note=ENSCAFT00000031166
Fox_ENSCAFG00000019605	.	mRNA	164884	179080	.	+	.	ID=ENSCAFT00000031166;Parent=ENSCAFG00000019605
Fox_ENSCAFG00000019605	.	exon	164884	165070	.	+	.	ID=ENSCAFT00000031166_e1;Parent=ENSCAFT00000031166
Fox_ENSCAFG00000019605	.	exon	167830	168041	.	+	.	ID=ENSCAFT00000031166_e2;Parent=ENSCAFT00000031166
Fox_ENSCAFG00000019605	.	exon	173831	173949	.	+	.	ID=ENSCAFT00000031166_e3;Parent=ENSCAFT00000031166
Fox_ENSCAFG00000019605	.	exon	175850	176002	.	+	.	ID=ENSCAFT00000031166_e4;Parent=ENSCAFT00000031166
Fox_ENSCAFG00000019605	.	exon	176524	176620	.	+	.	ID=ENSCAFT00000031166_e5;Parent=ENSCAFT00000031166
Fox_ENSCAFG00000019605	.	exon	177739	177882	.	+	.	ID=ENSCAFT00000031166_e6;Parent=ENSCAFT00000031166
Fox_ENSCAFG00000019605	.	exon	178143	178285	.	+	.	ID=ENSCAFT00000031166_e7;Parent=ENSCAFT00000031166
Fox_ENSCAFG00000019605	.	exon	178669	178730	.	+	.	ID=ENSCAFT00000031166_e8;Parent=ENSCAFT00000031166
Fox_ENSCAFG00000019605	.	exon	178938	179080	.	+	.	ID=ENSCAFT00000031166_e9;Parent=ENSCAFT00000031166
Fox_ENSCAFG00000019605	.	CDS	164884	165070	.	+	.	ID=ENSCAFT00000031166_cds1;Parent=ENSCAFT00000031166
Fox_ENSCAFG00000019605	.	CDS	167830	168041	.	+	.	ID=ENSCAFT00000031166_cds2;Parent=ENSCAFT00000031166
Fox_ENSCAFG00000019605	.	CDS	173831	173949	.	+	.	ID=ENSCAFT00000031166_cds3;Parent=ENSCAFT00000031166
Fox_ENSCAFG00000019605	.	CDS	175850	176002	.	+	.	ID=ENSCAFT00000031166_cds4;Parent=ENSCAFT00000031166
Fox_ENSCAFG00000019605	.	CDS	176524	176620	.	+	.	ID=ENSCAFT00000031166_cds5;Parent=ENSCAFT00000031166
Fox_ENSCAFG00000019605	.	CDS	177739	177882	.	+	.	ID=ENSCAFT00000031166_cds6;Parent=ENSCAFT00000031166
Fox_ENSCAFG00000019605	.	CDS	178143	178285	.	+	.	ID=ENSCAFT00000031166_cds7;Parent=ENSCAFT00000031166
Fox_ENSCAFG00000019605	.	CDS	178669	178730	.	+	.	ID=ENSCAFT00000031166_cds8;Parent=ENSCAFT00000031166
Fox_ENSCAFG00000019605	.	CDS	178938	179080	.	+	.	ID=ENSCAFT00000031166_cds9;Parent=ENSCAFT00000031166
Fox_ENSCAFG00000023201	.	gene	605	4599	.	+	.	ID=ENSCAFG00000023201;Name=TLR9;Note=ENSCAFT00000035532
Fox_ENSCAFG00000023201	.	mRNA	605	4599	.	+	.	ID=ENSCAFT00000035532;Parent=ENSCAFG00000023201
Fox_ENSCAFG00000023201	.	exon	605	607	.	+	.	ID=ENSCAFT00000035532_e2;Parent=ENSCAFT00000035532
Fox_ENSCAFG00000023201	.	exon	1504	4599	.	+	.	ID=ENSCAFT00000035532_e3;Parent=ENSCAFT00000035532
Fox_ENSCAFG00000023201	.	promoter	1	604	.	+	.	ID=pTLR9;Parent=ENSCAFG00000023201
Fox_ENSCAFG00000023201	.	CDS	605	607	.	+	.	ID=ENSCAFT00000035532_cds2;Parent=ENSCAFT00000035532
Fox_ENSCAFG00000023201	.	CDS	1504	4599	.	+	.	ID=ENSCAFT00000035532_cds3;Parent=ENSCAFT00000035532
Fox_ENSCAFG00000023498	.	gene	1501	4617	.	+	.	ID=ENSCAFG00000023498;Name=TLR8;Note=ENSCAFT00000036159
Fox_ENSCAFG00000023498	.	mRNA	1501	4617	.	+	.	ID=ENSCAFT00000036159;Parent=ENSCAFG00000023498
Fox_ENSCAFG00000023498	.	exon	1501	4617	.	+	.	ID=ENSCAFT00000036159_e1;Parent=ENSCAFT00000036159
Fox_ENSCAFG00000023498	.	promoter	1	1500	.	+	.	ID=pTLR8;Parent=ENSCAFG00000023498
Fox_ENSCAFG00000023498	.	CDS	1501	4617	.	+	.	ID=ENSCAFT00000036159_cds1;Parent=ENSCAFT00000036159
Fox_ENSCAFG00000023677	.	gene	20053	23009	.	+	.	ID=ENSCAFG00000023677;Name=CD1A6;Note=ENSCAFT00000018159
Fox_ENSCAFG00000023677	.	mRNA	20053	23009	.	+	.	ID=ENSCAFT00000018159;Parent=ENSCAFG00000023677
Fox_ENSCAFG00000023677	.	exon	20053	20164	.	+	.	ID=ENSCAFT00000018159_e1;Parent=ENSCAFT00000018159
Fox_ENSCAFG00000023677	.	exon	20724	20990	.	+	.	ID=ENSCAFT00000018159_e2;Parent=ENSCAFT00000018159
Fox_ENSCAFG00000023677	.	exon	21670	21764	.	+	.	ID=ENSCAFT00000018159_e3;Parent=ENSCAFT00000018159
Fox_ENSCAFG00000023677	.	exon	21846	21948	.	+	.	ID=ENSCAFT00000018159_e4;Parent=ENSCAFT00000018159
Fox_ENSCAFG00000023677	.	exon	22116	22394	.	+	.	ID=ENSCAFT00000018159_e5;Parent=ENSCAFT00000018159
Fox_ENSCAFG00000023677	.	exon	22728	22818	.	+	.	ID=ENSCAFT00000018159_e6;Parent=ENSCAFT00000018159
Fox_ENSCAFG00000023677	.	exon	22964	23009	.	+	.	ID=ENSCAFT00000018159_e7;Parent=ENSCAFT00000018159
Fox_ENSCAFG00000023677	.	promoter	18553	20052	.	+	.	ID=pCD1A6;Parent=ENSCAFG00000023677
Fox_ENSCAFG00000023677	.	CDS	20053	20164	.	+	.	ID=ENSCAFT00000018159_cds1;Parent=ENSCAFT00000018159
Fox_ENSCAFG00000023677	.	CDS	20724	20990	.	+	.	ID=ENSCAFT00000018159_cds2;Parent=ENSCAFT00000018159
Fox_ENSCAFG00000023677	.	CDS	21670	21764	.	+	.	ID=ENSCAFT00000018159_cds3;Parent=ENSCAFT00000018159
Fox_ENSCAFG00000023677	.	CDS	21846	21948	.	+	.	ID=ENSCAFT00000018159_cds4;Parent=ENSCAFT00000018159
Fox_ENSCAFG00000023677	.	CDS	22116	22394	.	+	.	ID=ENSCAFT00000018159_cds5;Parent=ENSCAFT00000018159
Fox_ENSCAFG00000023677	.	CDS	22728	22818	.	+	.	ID=ENSCAFT00000018159_cds6;Parent=ENSCAFT00000018159
Fox_ENSCAFG00000023677	.	CDS	22964	23009	.	+	.	ID=ENSCAFT00000018159_cds7;Parent=ENSCAFT00000018159
Fox_ENSCAFG00000024010	.	gene	1512	3884	.	+	.	ID=ENSCAFG00000024010;Name=TLR1;Note=ENSCAFT00000037196
[truncated: 139 more rows]
