# Supplementary material for: Development of a genotype‐by‐sequencing immunogenetic assay as exemplified by screening for variation in red fox with and without endemic rabies exposure
Source: Ecol Evol. 2017 Dec 2;8(1):572–83. doi: 10.1002/ece3.3583 (PMC5756825; doi:10.1002/ece3.3583)
Supplement: Supplementary file 4 [file ECE3-8-572-s004.xlsx]

## Sheet: Table S1
Sample ID	Region	Location	Species	Sex (field-based)	Downstream analyses	Sex (amelogenin-based)	Accession Number1
KH1340	Seward Peninsula	Kotzebue area	red fox	Unknown	y	F	UAM:Mamm:115994
KH1342	Seward Peninsula	Kotzebue area	red fox	Unknown	y	M	UAM:Mamm:115996
KH1354	Seward Peninsula	Kotzebue area	red fox	Unknown	y	M	UAM:Mamm:115950
KH1357	Seward Peninsula	Kotzebue area	red fox	Unknown	y	M	UAM:Mamm:115953
KH1359	Seward Peninsula	Kotzebue area	red fox	Unknown	y	M	UAM:Mamm:115955
KH1419	Seward Peninsula	Nome area	red fox	Unknown	y	F	UAM:Mamm:115860
KH1421	Seward Peninsula	Nome area	red fox	Unknown	y	M	UAM:Mamm:115862
KH1422	Seward Peninsula	Nome area	red fox	Unknown	y	M	UAM:Mamm:115863
KH1426	Seward Peninsula	Nome area	red fox	Unknown	y	F	UAM:Mamm:115867
KH1427	Seward Peninsula	Nome area	red fox	Unknown	y	F	UAM:Mamm:115868
KH1429	Seward Peninsula	Nome area	red fox	Unknown	y	M	UAM:Mamm:115870
KH1436	Seward Peninsula	Nome area	red fox	Unknown	y	M	UAM:Mamm:115877
KH911	Seward Peninsula	rabies-positive2	red fox	Unknown	n	M	DNA sample only, no tissue sample available for deposition
KH913	Seward Peninsula	rabies-positive2	red fox	Unknown	n	M	DNA sample only, no tissue sample available for deposition
KH914	Seward Peninsula	rabies-positive2	red fox	Unknown	n	F	DNA sample only, no tissue sample available for deposition
KH1118	North Slope	Teshekpuk Lake area	red fox	M	y	M	UAM:Mamm:116151
KH1459	North Slope	Prudhoe Bay area	red fox	M	y	M	UAM:Mamm:133356
KH880	North Slope	Prudhoe Bay area	red fox	F	y	M3	UAM:Mamm:116131
KH889	North Slope	Prudhoe Bay area	red fox	M	y	M	UAM:Mamm:116133
KH936	North Slope	rabies-positive2	red fox	Unknown	n	M	DNA sample only, no tissue sample available for deposition
KH288	Southwest	Bethel	red fox	M	y	M	UAM:Mamm:112443
KH299	Southwest	Bethel	red fox	M	y	M	UAM:Mamm:112510
KH303	Southwest	Bethel	red fox	M	y	M	UAM:Mamm:112394
KH304	Southwest	Bethel	red fox	M	y	M	UAM:Mamm:112451
KH310	Southwest	Bethel	red fox	M	y	M	UAM:Mamm:112392
KH311	Southwest	Bethel	red fox	M	y	M	UAM:Mamm:112389
KH314	Southwest	Bethel	red fox	F	y	F	UAM:Mamm:112413
KH912	Southwest	rabies-positive2	red fox	Unknown	n	M	DNA sample only, no tissue sample available for deposition
KH916	Southwest	rabies-positive2	red fox	Unknown	n	M	DNA sample only, no tissue sample available for deposition
KH917	Southwest	rabies-positive2	red fox	Unknown	n	F	DNA sample only, no tissue sample available for deposition
KH946	Southwest	rabies-positive2	red fox	Unknown	n	M	DNA sample only, no tissue sample available for deposition
KH1156	Southcentral	Anchorage	red fox	M	y	M	UAM:Mamm:114077
KH1157	Southcentral	Anchorage	red fox	M	y	M	UAM:Mamm:114078
KH1158	Southcentral	Anchorage	red fox	F	y	F	UAM:Mamm:114133
KH1174	Southcentral	Palmer	red fox	M	y	M	UAM:Mamm:114094
KH1176	Southcentral	Palmer	red fox	M	y	F3	UAM:Mamm:114096
KH1177	Southcentral	Palmer	red fox	F	y	F	UAM:Mamm:114097
KH1178	Southcentral	Palmer	red fox	F	y	M3	UAM:Mamm:114098
KH987	Southcentral	Anchorage	red fox	F	y	M3	UAM:Mamm:114000
KH988	Southcentral	Anchorage	red fox	M	y	M	UAM:Mamm:114001
KH989	Southcentral	Anchorage	red fox	F	n	Undetermined4	UAM:Mamm:114002
KH1527	Island	Shemya Island	Arctic fox	F	n	M3	DNA sample only, no tissue sample available for deposition
1University of Alaska Museum of the North accession number
2Locations of rabies-positive samples not available to public
3Field-based sex information conflicts with amelogenin-based sex determination
4Poor sequence coverage of amelogenin locus
