# Supplementary material for: Development of a genotype‐by‐sequencing immunogenetic assay as exemplified by screening for variation in red fox with and without endemic rabies exposure
Source: Ecol Evol. 2017 Dec 2;8(1):572–83. doi: 10.1002/ece3.3583 (PMC5756825; doi:10.1002/ece3.3583)
Supplement: Supplementary file 5 [file ECE3-8-572-s005.xlsx]

## Sheet: Table S2
Gene	Dog Transcript ID	In-house Fox Reference Sequence	Feature	Start	Stop	Exon Count	Gene Length	Protein Length	BLASTp Hit Description	BLASTp Hit Accession	BLASTp E-value	CDS Full	CDS Start	CDS Stop	Regulatory Region Note	Regulatory Region Length	Pathway
B2M	ENSCAFT00000038089	Fox_ENSCAFG00000013633	gene	1501	6553	3	5053	126	beta-2-microglobulin precursor [Canis lupus familiaris]	NP_001271408	1.27567e-68	Y	Y	Y	Y	1500	PCR CONTROL & Ensemble MHC Search?
C2	ENSCAFT00000001072	Fox_ENSCAFG00000000686	gene	1405	12557	18	11153	781	complement C2 [Canis lupus familiaris]	XP_013973817	0	Y	Y	Y	P	1404	Antigen presenting cell
C3	ENSCAFT00000029568	Fox_ENSCAFG00000018625	gene	1501	36002	40	34502	1637	complement C3 [Canis lupus familiaris]	XP_005633285	0	Y	Y	Y	Y	1500	INNATE: Other; Humoral Immunity; Inflamatory Response
C5AR1	ENSCAFT00000044621	Fox_ENSCAFG00000004175	gene	1570	43157	2	41588	364	C5a anaphylatoxin chemotactic receptor 1 isoform X1 [Canis lupus familiaris]	XP_013969534	0	Y	Y	Y	Y	1500	INNATE: Other; Humoral Immunity; Defense Response to Bacteria
CAMP	ENSCAFT00000020477	Fox_ENSCAFG00000012896	gene	1502	3359	4	1858	173	cathelicidin antimicrobial peptide precursor [Canis lupus familiaris]	NP_001003359	1.63371e-94	Y	Y	Y	Y	1500	Defense Response to Bacteria
CASP4	ENSCAFT00000023587	Fox_ENSCAFG00000014860	gene	908	15896	9	14989	405	caspase-1 [Canis lupus familiaris]	NP_001003125	0	Y	Y	Y	P	907	INNATE: Other
CCL2	ENSCAFT00000029149	Fox_ENSCAFG00000018349	gene	663	2112	3	1450	102	C-C motif chemokine 2 precursor [Canis lupus familiaris]	NP_001003297	1.55931e-48	Y	Y	Y	P	662	INNATE: Cytokines; ADAPTIVE: Cytokines; Humoral Immunity
CCL3	ENSCAFT00000028854	Fox_ENSCAFG00000018167	gene	1501	3027	3	1527	94	C-C motif chemokine 3 precursor [Canis lupus familiaris]	NP_001005251	1.27803e-60	Y	Y	Y	Y	1500	INNATE: Cytokines; ADAPTIVE: Cytokines; Inflammatory Response
CCL5	ENSCAFT00000028857	Fox_ENSCAFG00000018171	gene	1501	7190	3	5690	92	C-C motif chemokine 5 precursor [Canis lupus familiaris]	NP_001003010	7.79625e-48	Y	Y	Y	Y	1500	INNATE: Cytokines; ADAPTIVE: Cytokines; Inflammatory Response
CCR4	ENSCAFT00000007493	Fox_ENSCAFG00000004658	gene	1501	2583	1	1083	361	C-C chemokine receptor type 4 [Canis lupus familiaris]	NP_001003020	0	Y	Y	Y	Y	1500	ADAPTIVE: Th2 Markers & Immune Response; ADAPTIVE: Treg Markers
CCR5	ENSCAFT00000021879	Fox_ENSCAFG00000013783	gene	1502	2560	1	1059	353	C-C chemokine receptor type 5 [Canis lupus familiaris]	NP_001012342	0	Y	Y	Y	Y	1500	ADAPTIVE: Th1 Markers & Immune Response
CCR6	ENSCAFT00000046313	Fox_ENSCAFG00000030966	gene	1396	2624	2	1229	377	C-C chemokine receptor type 6 [Canis lupus familiaris]	XP_851110	0	Y	Y	Y	Y	1395	ADAPTIVE: Th17 Markers; Humoral Immunity
CCR8	ENSCAFT00000008186	Fox_ENSCAFG00000005094	gene	1506	2573	1	1068	356	C-C chemokine receptor type 8 [Canis lupus familiaris]	XP_542719	0	Y	Y	Y	Y	1500	ADAPTIVE: Th2 Markers & Immune Response; ADAPTIVE: Treg Markers
CD1A6	ENSCAFT00000018159	Fox_ENSCAFG00000023677	gene	20053	23009	7	2957	331	T-cell surface glycoprotein CD1a6 precursor [Canis lupus familiaris]	NP_001122309	1.08936e-170	Y	Y	Y	Y	1500	INNATE: Other
CD209	ENSCAFT00000047747	Fox_ENSCAFG00000018314	gene	1501	4370	8	2870	250	CD209 antigen [Canis lupus familiaris]	NP_001124304	7.72781e-149	Y	Y	Y	Y	1500	INNATE: Other
CD28	ENSCAFT00000046704	Fox_ENSCAFG00000012872	gene	66590	73911	4	7322	255	T-cell-specific surface glycoprotein CD28 precursor [Canis lupus familiaris]	NP_001003087	4.36671e-146	Y	Y	Y	N	0	INNATE: Other; ADAPTIVE: Other; Humoral Immunity
CD40	ENSCAFT00000015892	Fox_ENSCAFG00000009994	gene	1501	11597	9	10097	275	tumor necrosis factor receptor superfamily member 5 precursor [Canis lupus familiaris]	NP_001002982	1.5891e-171	Y	Y	Y	Y	1500	INNATE: Other; ADAPTIVE: Other; Defense Response to Viruses
CD40LG	ENSCAFT00000030091	Fox_ENSCAFG00000018945	gene	1502	12610	5	11109	261	CD40 ligand [Canis lupus familiaris]	NP_001002981	0	Y	Y	Y	Y	1500	INNATE: Other; ADAPTIVE: Other
CD80	ENSCAFT00000017493	Fox_ENSCAFG00000010997	gene	1502	20600	5	19099	305	T-lymphocyte activation antigen CD80 precursor [Canis lupus familiaris]	NP_001003147	0	Y	Y	Y	Y	1500	ADAPTIVE: Th1 Markers & Immune Response; ADAPTIVE: T-Cell Activation
CD86	ENSCAFT00000018667	Fox_ENSCAFG00000011751	gene	1514	30089	5	28576	276	T-lymphocyte activation antigen CD86 isoform X2 [Canis lupus familiaris]	XP_013965613	0	N	N (Sequence starts in exon 2 with frame=+3 because of large intron that puts exon 1 on different fox contig)	Y	N	0	ADAPTIVE: Th2 Markers & Immune Response; ADAPTIVE: T-Cell Activation; Defense Response to Viruses
CD8A	ENSCAFT00000011952	Fox_ENSCAFG00000007464	gene	1501	5803	6	4303	240	T-cell surface glycoprotein CD8 alpha chain precursor [Canis lupus familiaris]	NP_001002935	1.6855e-114	Y	Y	Y	Y	1500	INNATE: Other; ADAPTIVE: Other; Defense Response to Viruses
CFB	ENSCAFT00000001075	Fox_ENSCAFG00000000686	gene	13419	19347	18	5929	768	complement factor B [Canis lupus familiaris]	XP_003431724	0	Y	Y	Y	Y	1500	Antigen presenting cell
CRP	ENSCAFT00000018706	Fox_ENSCAFG00000011787	gene	1501	2945	2	1445	249	C-reactive protein precursor [Canis lupus familiaris]	NP_001301045	6.08872e-153	Y	Y	Y	Y	1500	INNATE: Other; ADAPTIVE: Other; Humoral Immunity; Inflammatory Response
CSF2	ENSCAFT00000001284	Fox_ENSCAFG00000000820	gene	1502	3455	4	1954	155	granulocyte-macrophage colony-stimulating factor precursor [Canis lupus familiaris	NP_001003245	1.29132e-87	Y	Y	Y	Y	1500	INNATE: Cytokines; ADAPTIVE: Cytokines
CXCL10	ENSCAFT00000036612	Fox_ENSCAFG00000008584	gene	1501	3036	4	1536	99	C-X-C motif chemokine 10 precursor [Canis lupus familiaris]	NP_001010949	5.8943e-60	Y	Y	Y	Y	1500	INNATE: Cytokines; ADAPTIVE: Cytokines; Defense Response to Viruses
CXCL8	ENSCAFT00000004871	Fox_ENSCAFG00000003029	gene	1502	3680	4	2179	102	interleukin-8 precursor [Canis lupus familiaris]	NP_001003200	4.1294e-55	Y	Y	Y	Y	1500	INNATE: Cytokines; ADAPTIVE: Cytokines
CXCR3	ENSCAFT00000027154	Fox_ENSCAFG00000017146	gene	1501	2625	1	1125	375	C-X-C chemokine receptor type 3 [Canis lupus familiaris]	NP_001011887	0	Y	Y	Y	Y	1500	ADAPTIVE: Th1 Markers & Immune Response
DCTN2	ENSCAFT00000000369	Fox_ENSCAFG00000000233	gene	1505	2737	3	1233	374	dynactin subunit 2 isoform X3 [Canis lupus familiaris]	XP_859072	0	Y	Y	Y	Y	1500	Toll-like receptor signalling and innate immunity
DDX58	ENSCAFT00000002841	Fox_ENSCAFG00000001807	gene	1501	36665	18	35165	930	probable ATP-dependent RNA helicase DDX58 [Canis lupus familiaris]	XP_005626758	0	Y	Y	Y	Y	1500	INNATE: Pattern Recognition Receptors (PPRs); Defense Response to Viruses
DLA-12	ENSCAFT00000036086	Fox_ENSCAFG00000032222	gene	2300	3563	3	1264	180	MHC class I DLA-88 precursor [Canis lupus familiaris]	NP_001014767	3.85496e-109	N	N (Ns in sequence remove exons 1,2,6,7,8)	N (Ns in sequence remove exons 1,2,6,7,8)	N	0	Antigen presenting cell
DLA-12	ENSCAFT00000036086	Fox_ENSCAFG00000032483_1	gene	1471	4269	4	2799	468	MHC class I DLA-88 precursor [Canis lupus familiaris]	NP_001014767	4.80112e-119	Y	Y	Y	P	1470	Antigen presenting cell
DLA-64F	ENSCAFT00000036073	Fox_ENSCAFG00000000500F	gene	1503	4479	8	2977	362	major histocompatibility complex, class I, B isoform X7 [Homo sapiens]	XP_011546176	8.37384e-159	Y	Y	Y	Y	1500	Antigen presenting cell
DLA-64R	ENSCAFT00000036073	Fox_ENSCAFG00000000500R	gene	1501	4480	8	2980	362	major histocompatibility complex, class I, B isoform X7 [Homo sapiens]	XP_011546176	4.12716e-160	Y	Y	Y	Y	1500	Antigen presenting cell
DLA-79	ENSCAFT00000013073	Fox_ENSCAFG00000008234	gene	1510	4677	8	3168	380	MHC class Ib precursor [Canis lupus familiaris]	NP_001018646	0	Y	Y	Y	Y	1500	Antigen presenting cell
DLA-88	ENSCAFT00000000775	Fox_ENSCAFG00000000487	gene	1498	4396	7	2899	378	major histocompatibility complex, class I, B isoform X7 [Homo sapiens]	XP_011546724	2.73784e-157	N	Y	N (No stop codon matches missense mutation in Dog Genome)	P	1497	Antigen presenting cell
DLA-DMA	ENSCAFT00000001328	Fox_ENSCAFG00000000848	gene	1503	4806	5	3304	271	major histocompatibility complex, class II, DM alpha isoform X1 [Canis lupus familiaris]	XP_005627125	1.16276e-172	Y	Y	Y	Y	1500	Antigen presenting cell
DLA-DMB	ENSCAFT00000043628	Fox_ENSCAFG00000032102	gene	1517	6597	6	5081	264	major histocompatibility complex, class II, DM beta precursor [Canis lupus familiaris]	NP_001257999	1.87511e-168	Y	Y	Y	Y	1500	Antigen presenting cell
DLA-DOA	ENSCAFT00000001394	Fox_ENSCAFG00000000896	gene	1503	4193	5	2691	251	HLA class II histocompatibility antigen, DO alpha chain-like precursor [Canis lupus familiaris]	NP_001300716	2.70734e-180	Y	Y	Y	Y	1501	Antigen presenting cell
DLA-DOB	ENSCAFT00000036056	Fox_ENSCAFG00000000819	gene	1502	7440	7	5939	263	major histocompatibility complex, class II, DO beta precursor [Canis lupus familiaris]	NP_001041592	6.03531e-178	Y	Y	Y	Y	1500	Antigen presenting cell
DLA-DQA	ENSCAFT00000047258	Fox_ENSCAFG00000000812	gene	1502	7012	4	5511	257	major histocompatibility complex, class II, DQ alpha precursor [Canis lupus familiaris]	NP_001011726	2.64921e-157	Y	Y	Y	Y	1500	Antigen presenting cell
DLA-DQBC1	ENSCAFT00000001279	Fox_ENSCAFG00000000814	gene	1501	6833	6	5333	270	HLA class II histocompatibility antigen, DQ beta 2 chain-like [Canis lupus familiaris]	XP_003639463	3.58511e-165	Y	Y	Y	Y	1500	Antigen presenting cell
DLA-DRA1	ENSCAFT00000001254	Fox_ENSCAFG00000000803	gene	1501	5046	4	3546	255	MHC class II DR alpha chain precursor [Canis lupus familiaris]	NP_001011723	5.48476e-169	Y	Y	Y	Y	1500	Antigen presenting cell
DLA-DRB1	ENSCAFT00000001264	Fox_ENSCAFG00000000806	gene	1538	13491	6	11954	316	DLA class II histocompatibility antigen, DR-1 beta chain precursor [Canis lupus familiaris]	NP_001014768	5.32426e-151	Y	Y	Y	Y	1500	Antigen presenting cell
FASLG	ENSCAFT00000023306	Fox_ENSCAFG00000014678	gene	1502	8937	4	7436	289	tumor necrosis factor ligand superfamily member 6 [Canis lupus familiaris]	NP_001274082	1.20773e-145	Y	Y	Y	Y	1500	ADAPTIVE: Other
FOXP3	ENSCAFT00000025243	Fox_ENSCAFG00000015934	gene	1502	8370	11	6869	431	forkhead box protein P3 [Canis lupus familiaris]	NP_001161933	0	Y	Y	Y	Y	1500	ADAPTIVE: Treg Markers; Inflammatory Response
GATA3	ENSCAFT00000008065	Fox_ENSCAFG00000005019	gene	1502	19333	5	17832	445	trans-acting T-cell-specific transcription factor GATA-3 isoform X1 [Canis lupus familiaris]	XP_849153	0	Y	Y	Y	Y	1500	ADAPTIVE: Th2 Markers & Immune Response
HLA-DPB1	ENSCAFT00000001396	Fox_ENSCAFG00000000900	gene	13882	18222	4	4341	240	HLA class II histocompatibility antigen, DP beta 1 chain-like [Panthera tigris altaica]	XP_007093298	7.76787e-31	Y	Y	Y	N	0	Antigen presenting cell
ICAM1	ENSCAFT00000028361	Fox_ENSCAFG00000031460	gene	1501	9364	7	7864	532	intercellular adhesion molecule 1 precursor [Canis lupus familiaris]	NP_001003291	0	Y	Y	Y	Y	1500	ADAPTIVE: T-Cell Activation
IFNB1	ENSCAFT00000002595	Fox_ENSCAFG00000001653	gene	1532	2092	1	561	187	interferon beta precursor [Canis lupus familiaris]	NP_001129259	7.81716e-110	Y	Y	Y	Y	1500	INNATE: Cytokines; ADAPTIVE: Th2 Markers & Immune Response; Humoral Immunity; Defense Response to Bacteria; Defense Response to Viruses
IFN-GAMMA	ENSCAFT00000000643	Fox_ENSCAFG00000000408	gene	1501	5516	4	4016	167	interferon gamma precursor [Canis lupus familiaris]	NP_001003174	3.14711e-116	Y	Y	Y	Y	1500	ADAPTIVE: Th1 Markers & Immune Response; ADAPTIVE: T-Cell Activation; ADAPTIVE: Cytokines; Humoral Immunity; Defense Response to Bacteria
IFNGR1	ENSCAFT00000000413	Fox_ENSCAFG00000000260	gene	1502	23768	7	22267	476	interferon gamma receptor 1 [Canis lupus familiaris]	XP_003638806	0	Y	Y	Y	Y	1500	ADAPTIVE: Other
IKBKG	ENSCAFT00000031166	Fox_ENSCAFG00000019605	gene	164884	179080	9	14197	420	NF-kappa-B essential modulator isoform X5 [Canis lupus familiaris]	XP_003640286	0	Y	Y	Y	N	0	Toll-like receptor signalling and innate immunity
IL10	ENSCAFT00000018154	Fox_ENSCAFG00000011443	gene	1501	5108	5	3608	180	interleukin-10 [Odobenus rosmarus divergens]	XP_004417638	8.00904e-96	Y	Y	Y	Y	1500	ADAPTIVE: Th2 Markers & Immune Response; ADAPTIVE: Treg Markers; ADAPTIVE: Cytokines
IL12A	ENSCAFT00000022543	Fox_ENSCAFG00000014200	gene	45	7637	7	7593	524	interleukin-12 subunit alpha isoform X1 [Canis lupus familiaris]	XP_013965819	2.25476e-136	Y	Y	Y	P	44	Cytokine cascade and inflamatory response
IL12B	ENSCAFT00000027382	Fox_ENSCAFG00000017287	gene	1501	11038	6	9538	332	interleukin-12 subunit beta isoform X1 [Canis lupus familiaris]	XP_013968241	0	Y	Y	Y	Y	1500	Cytokine cascade and inflamatory response
IL12RB1	ENSCAFT00000023847	Fox_ENSCAFG00000015028	gene	1501	24667	17	23167	753	interleukin-12 receptor subunit beta-1 isoform X1 [Canis lupus familiaris]	XP_013977233	0	Y	Y	Y	Y	1500	Cytokine cascade and inflamatory response
IL12RB2	ENSCAFT00000029433	Fox_ENSCAFG00000018539	gene	1501	61460	15	59960	860	interleukin-12 receptor subunit beta-2 isoform X1 [Canis lupus familiaris]	XP_005619585	0	Y	Y	Y	Y	1500	Cytokine cascade and inflamatory response
IL13	ENSCAFT00000001364	Fox_ENSCAFG00000000878	gene	1532	3586	4	2055	132	interleukin-13 precursor [Canis lupus familiaris]	NP_001003384	2.4971e-90	Y	Y	Y	Y	1500	ADAPTIVE: Th2 Markers & Immune Response; ADAPTIVE: Cytokines
IL15	ENSCAFT00000005832	Fox_ENSCAFG00000003626	gene	405	12753	6	12349	163	interleukin-15 [Canis lupus familiaris]	NP_001184117	1.5324e-96	Y	Y	Y	P	404	ADAPTIVE: Th2 Markers & Immune Response
IL-17A	ENSCAFT00000049325	Fox_ENSCAFG00000028874	gene	1501	9013	3	7513	156	interleukin-17A precursor [Canis lupus familiaris]	NP_001159350	4.95787e-106	Y	Y	Y	Y	1500	ADAPTIVE: Th17 Markers; ADAPTIVE: Cytokines
IL18	ENSCAFT00000049831	Fox_ENSCAFG00000030180	gene	1503	12001	5	10499	196	interleukin-18 isoform X1 [Canis lupus familiaris]	XP_005619540	3.14171e-135	N	N (Sequence starts in exon 2 with frame=+3 because of large intron that puts exon 1 on different fox contig)	Y	N	0	INNATE: Cytokines; ADAPTIVE: Th1 Markers & Immune Response; ADAPTIVE: Th2 Markers & Immune Response; ADAPTIVE: Cytokines
IL1A	ENSCAFT00000011604	Fox_ENSCAFG00000007245	gene	1502	9676	6	8175	266	interleukin-1 alpha precursor [Canis lupus familiaris]	NP_001003157	0	Y	Y	Y	Y	1500	INNATE: Cytokines; Inflammatory Response
IL1B	ENSCAFT00000011613	Fox_ENSCAFG00000007249	gene	1502	6022	6	4521	266	interleukin-1 beta [Canis lupus familiaris]	NP_001033060	0	Y	Y	Y	Y	1500	INNATE: Cytokines; ADAPTIVE: Other; Inflammatory Response
IL1R1	ENSCAFT00000003381	Fox_ENSCAFG00000002147	gene	1502	19855	10	18354	573	interleukin-1 receptor type 1 isoform X2 [Canis lupus familiaris]	XP_538449	0	Y	Y	Y	Y	1500	INNATE: Other; ADAPTIVE: Other
IL2	ENSCAFT00000006417	Fox_ENSCAFG00000004008	gene	1502	6772	4	5271	156	interleukin-2 precursor [Canis lupus familiaris]	NP_001003305	1.10758e-93	Y	Y	Y	Y	1500	INNATE: Cytokines; ADAPTIVE: Cytokines
IL23A	ENSCAFT00000000198	Fox_ENSCAFG00000000120	gene	1502	3135	4	1634	189	interleukin-23 subunit alpha [Canis lupus familiaris]	XP_538231	7.4608e-85	Y	Y	Y	Y	1500	ADAPTIVE: Th1 Markers & Immune Response; ADAPTIVE: T-Cell Activation; ADAPTIVE: Cytokines; Defense Response to Bacteria; Defense Response to Viruses
IL23R	ENSCAFT00000029434	Fox_ENSCAFG00000018542	gene	1501	62574	10	61074	632	interleukin-23 receptor [Canis lupus familiaris]	XP_852151	0	Y	Y	Y	Y	1500	Cytokine cascade and inflamatory response
IL4	ENSCAFT00000001367	Fox_ENSCAFG00000000880	gene	1507	9987	4	8481	133	interleukin-4 precursor [Canis lupus familiaris]	NP_001003159	1.39769e-89	Y	Y	Y	Y	1500	ADAPTIVE: Th2 Markers & Immune Response; ADAPTIVE: Cytokines; Inflammatory Response
IL5	ENSCAFT00000001335	Fox_ENSCAFG00000000855	gene	1501	3084	4	1584	135	interleukin-5 precursor [Canis lupus familiaris]	NP_001006951	5.38517e-73	Y	Y	Y	Y	1500	ADAPTIVE: Th2 Markers & Immune Response; ADAPTIVE: Cytokines
IL6	ENSCAFT00000004340	Fox_ENSCAFG00000002733	gene	1502	5275	5	3774	208	interleukin-6 precursor [Canis lupus familiaris]	NP_001003301	1.91417e-142	Y	Y	Y	Y	1500	ADAPTIVE: Th2 Markers & Immune Response; ADAPTIVE: T-Cell Activation; ADAPTIVE: Cytokines; Humoral Immunity; Inflammatory Response; Defense Response to Bacteria; Defense Response to Viruses
IRAK1	ENSCAFT00000030910	Fox_ENSCAFG00000019436	gene	220	9363	13	9144	609	interleukin-1 receptor-associated kinase 1 [Canis lupus familiaris]	XP_549367	0	Y	Y	Y	P	219	INNATE: Other
IRAK4	ENSCAFT00000015411	Fox_ENSCAFG00000009700	gene	1501	19422	11	17922	461	interleukin-1 receptor-associated kinase 4 isoform X1 [Canis lupus familiaris]	XP_543727	0	Y	Y	Y	Y	1500	Toll-like receptor signalling and innate immunity
IRF3	ENSCAFT00000005783	Fox_ENSCAFG00000003594	gene	664	5361	7	4698	429	interferon regulatory factor 3 isoform X2 [Ailuropoda melanoleuca]	XP_002917881	0	Y	Y	Y	P	663	INNATE: Other; ADAPTIVE: Other; Defense Response to Viruses
IRF6	ENSCAFT00000019015	Fox_ENSCAFG00000011971	gene	1523	12959	7	11437	463	interferon regulatory factor 6 [Canis lupus familiaris]	XP_537138	0	Y	Y	Y	Y	1500	ADAPTIVE: Other
IRF7	ENSCAFT00000010569	Fox_ENSCAFG00000006557	gene	1388	2182	4	795	191	interferon regulatory factor 7 isoform X2 [Odobenus rosmarus divergens]	XP_012419005	2.08051e-90	Y	Y	Y	P	1387	INNATE: Other; ADAPTIVE: Other
ITGAM	ENSCAFT00000026735	Fox_ENSCAFG00000016881	gene	1501	59608	30	58108	1154	integrin alpha-M isoform X1 [Canis lupus familiaris]	XP_848527	0	Y	Y	Y	Y	1500	INNATE: Other; ADAPTIVE: Other
JAK2	ENSCAFT00000003337	Fox_ENSCAFG00000002102	gene	1501	69038	23	67538	1133	tyrosine-protein kinase JAK2 isoform X2 [Canis lupus familiaris]	XP_541301	0	Y	Y	Y	Y	1500	ADAPTIVE: Other
LBP	ENSCAFT00000039771	Fox_ENSCAFG00000008917	gene	1502	12332	6	10831	248	lipopolysaccharide-binding protein [Canis lupus familiaris]	XP_542993	4.02426e-138	Y	Y	Y	Y	1500	INNATE: Other; Defense Response to Bacteria
LTA	ENSCAFT00000000802	Fox_ENSCAFG00000000515	gene	1501	2443	3	943	205	lymphotoxin-alpha precursor [Canis lupus familiaris]	NP_001300778	8.63311e-135	Y	Y	Y	Y	1500	Antigen presenting cell
LTB	ENSCAFT00000049019	Fox_ENSCAFG00000030292	gene	1502	3235	4	1734	248	lymphotoxin-beta [Canis lupus familiaris]	NP_001028682	2.24135e-153	Y	Y	Y	Y	1500	Antigen presenting cell
LY96	ENSCAFT00000049046	Fox_ENSCAFG00000032483_2	gene	1501	24233	5	22733	161	lymphocyte antigen 96 isoform X1 [Canis lupus familiaris]	XP_853138	4.03206e-113	Y	Y	Y	Y	1500	INNATE: Other
LYZ	ENSCAFT00000000675	Fox_ENSCAFG00000000426	gene	1502	5881	4	4380	149	lysozyme C precursor [Canis lupus familiaris]	NP_001287805	3.79667e-95	Y	Y	Y	Y	1500	INNATE: Other; Defense Response to Bacteria
MAPK1	ENSCAFT00000035708	Fox_ENSCAFG00000015421	gene	1620	34324	7	32705	321	mitogen-activated protein kinase 1 [Capra hircus]	XP_013826293	0	N	N (Sequence starts in exon 2 with frame=+2 because of large intron that puts exon 1 on different fox contig)	Y	N	0	INNATE: Other
MAPK8	ENSCAFT00000010587	Fox_ENSCAFG00000006551	gene	1501	35409	10	33909	379	mitogen-activated protein kinase 8 isoform X2 [Orycteropus afer afer]	XP_007936793	0	N	Y	N (missing final AQVQQ that overlap splice site, 11th exon not in fox contig)	Y	1500	INNATE: Other; ADAPTIVE: Other
MPO	ENSCAFT00000027699	Fox_ENSCAFG00000017474	gene	2502	11056	8	8555	658	myeloperoxidase isoform X1 [Canis lupus familiaris]	XP_013972165	0	Y	Y	Y	Y	1500	INNATE: Other
MX1	ENSCAFT00000016155	Fox_ENSCAFG00000010172	gene	1600	21802	12	20203	626	interferon-induced GTP-binding protein Mx1 [Canis lupus familiaris]	NP_001003134	0	N	N (Sequence starts in exon 2 with frame=+1 because of large intron that puts exon 1 on different fox contig)	Y	N	0	INNATE: Other; ADAPTIVE: Other
MYD88	ENSCAFT00000007977	Fox_ENSCAFG00000004966	gene	1502	4246	5	2745	297	myeloid differentiation primary response protein MyD88 [Canis lupus familiaris]	XP_534223	0	Y	Y	Y	Y	1500	INNATE: Other; Defense Response to Bacteria
NFKB1	ENSCAFT00000017092	Fox_ENSCAFG00000010730	gene	1577	93617	23	92041	973	nuclear factor NF-kappa-B p105 subunit [Canis lupus familiaris]	NP_001003344	0	Y	Y	Y	Y	1500	INNATE: Other; ADAPTIVE: Other
NFKBIA	ENSCAFT00000021292	Fox_ENSCAFG00000013418	gene	1496	4090	6	2595	315	NF-kappa-B inhibitor alpha [Canis lupus familiaris]	XP_537413	0	Y	Y	Y	P	1495	INNATE: Other
NLRP3	ENSCAFT00000017002	Fox_ENSCAFG00000010686	gene	1502	67859	9	66358	1066	NACHT, LRR and PYD domains-containing protein 3 isoform X1 [Canis lupus familiaris]	XP_848377	0	Y	Y	Y	Y	1500	INNATE: Pattern Recognition Receptors (PPRs); Defense Response to Viruses
NOD1	ENSCAFT00000004933	Fox_ENSCAFG00000003074	gene	1534	42736	11	41203	954	nucleotide-binding oligomerization domain-containing protein 1 [Canis lupus familiaris]	XP_539499	0	Y	Y	Y	Y	1500	INNATE: Pattern Recognition Receptors (PPRs); Defense Response to Bacteria
NOD2	ENSCAFT00000015589	Fox_ENSCAFG00000009818	gene	1501	31562	11	30062	1014	nucleotide-binding oligomerization domain-containing protein 2 [Canis lupus familiaris]	NP_001273968	0	Y	Y	Y	Y	1500	INNATE: Pattern Recognition Receptors (PPRs); ADAPTIVE: Th2 Markers & Immune Response; Humoral Immunity; Defense Response to Bacteria
RAG1	ENSCAFT00000010954	Fox_ENSCAFG00000006808	gene	1502	4633	1	3132	1044	V(D)J recombination-activating protein 1 [Canis lupus familiaris]	XP_540538	0	Y	Y	Y	Y	1500	ADAPTIVE: Other
RELA	ENSCAFT00000021166	Fox_ENSCAFG00000013334	gene	892	8689	11	7798	543	transcription factor p65 isoform X4 [Canis lupus familiaris]	XP_540850	0	Y	Y	Y	P	891	Toll-like receptor signalling and innate immunity
RORC	ENSCAFT00000020479	Fox_ENSCAFG00000012884	gene	1502	22256	11	20755	519	nuclear receptor ROR-gamma isoform X1 [Canis lupus familiaris]	XP_005630882	0	Y	Y	Y	Y	1500	ADAPTIVE: Th17 Markers
SLC11A1	ENSCAFT00000023259	Fox_ENSCAFG00000014645	gene	737	7176	10	6440	380	natural resistance-associated macrophage protein 1 [Canis lupus familiaris]	NP_001013873	0	Y	Y	Y	P	736	ADAPTIVE: Th1 Markers & Immune Response; ADAPTIVE: T-Cell Activation; Defense Response to Bacteria
STAT1	ENSCAFT00000015587	Fox_ENSCAFG00000009797	gene	62771	142708	30	79938	1085	signal transducer and activator of transcription 1-alpha/beta [Galeopterus variegatus]	XP_008567891	0	Y	Y	Y	Y	1500	INNATE: Other; ADAPTIVE: Other
STAT3	ENSCAFT00000024171	Fox_ENSCAFG00000015213	gene	1502	31874	23	30373	771	signal transducer and activator of transcription 3 isoform X1 [Canis lupus familiaris]	XP_005624514	0	Y	Y	Y	Y	1500	ADAPTIVE: Th17 Markers; Inflammatory Response
STAT6	ENSCAFT00000000269	Fox_ENSCAFG00000000163	gene	1501	10952	21	9452	845	signal transducer and activator of transcription 6 [Canis lupus familiaris]	XP_003431490	0	Y	Y	Y	Y	1500	ADAPTIVE: Th2 Markers & Immune Response
TAP1	ENSCAFT00000001306	Fox_ENSCAFG00000000832	gene	1588	9141	11	7554	751	antigen peptide transporter 1 precursor [Canis lupus familiaris]	NP_001271425	0	Y	Y	Y	Y	1500	Antigen presenting cell
TBX21	ENSCAFT00000026451	Fox_ENSCAFG00000016705	gene	647	13330	7	12684	441	T-box transcription factor TBX21 [Canis lupus familiaris]	XP_548164	0	Y	Y	Y	P	646	ADAPTIVE: Th1 Markers & Immune Response
TICAM1	ENSCAFT00000030093	Fox_ENSCAFG00000018946	gene	1502	3763	2	2262	698	TIR domain-containing adapter molecule 1 [Canis lupus familiaris]	XP_005633080	0	Y	Y	Y	Y	1500	INNATE: Other; Defense Response to Viruses
TLR1	ENSCAFT00000037196	Fox_ENSCAFG00000024010	gene	1512	3884	1	2373	791	toll-like receptor 1 isoform X3 [Canis lupus familiaris]	XP_005618321	0	Y	Y	Y (Error in fox reference; remove an 'A' from 'AAAAAAAA' to yield 'EQAKK*')	Y	1500	INNATE: Pattern Recognition Receptors (PPRs); Defense Response to Bacteria
TLR2	ENSCAFT00000013259	Fox_ENSCAFG00000008351	gene	1502	3859	1	2358	786	toll-like receptor 2 isoform X1 [Canis lupus familiaris]	XP_005628886	0	Y	Y	Y	Y	1500	INNATE: Pattern Recognition Receptors (PPRs)
TLR3	ENSCAFT00000011868	Fox_ENSCAFG00000007406	gene	1502	8751	4	7250	906	toll-like receptor 3 [Canis lupus familiaris]	XP_005630024	0	Y	Y	Y	Y	1500	INNATE: Pattern Recognition Receptors (PPRs); Defense Response to Bacteria; Defense Response to Viruses
TLR4	ENSCAFT00000005653	Fox_ENSCAFG00000003518	gene	1501	11673	3	10173	834	toll-like receptor 4 precursor [Canis lupus familiaris]	NP_001002950	0	Y	Y	Y	Y	1500	INNATE: Pattern Recognition Receptors (PPRs); ADAPTIVE: Th1 Markers & Immune Response; Defense Response to Bacteria
TLR5	ENSCAFT00000018059	Fox_ENSCAFG00000011368	gene	2472	5805	3	3334	1060	toll-like receptor 5 precursor [Canis lupus familiaris]	NP_001184105	0	Y	Y	Y	Y	1500	INNATE: Pattern Recognition Receptors (PPRs)
TLR6	ENSCAFT00000025664	Fox_ENSCAFG00000016172	gene	1502	3892	1	2391	797	toll-like receptor 1 isoform X1 [Canis lupus familiaris]	XP_005618690	0	Y	Y	Y	Y	1500	INNATE: Pattern Recognition Receptors (PPRs); ADAPTIVE: Th1 Markers & Immune Response; Defense Response to Bacteria
TLR7	ENSCAFT00000018561	Fox_ENSCAFG00000011698	gene	1501	26507	2	25007	1122	toll-like receptor 7 isoform X1 [Canis lupus familiaris]	XP_005641060	0	Y	Y	Y	Y	1500	INNATE: Pattern Recognition Receptors (PPRs); Defense Response to Viruses
TLR8	ENSCAFT00000036159	Fox_ENSCAFG00000023498	gene	1501	4617	1	3117	1039	toll-like receptor 8 [Canis lupus familiaris]	XP_003435496	0	Y	Y	Y	Y	1500	INNATE: Pattern Recognition Receptors (PPRs); Defense Response to Viruses
TLR9	ENSCAFT00000035532	Fox_ENSCAFG00000023201	gene	605	4599	2	3995	1033	toll-like receptor 9 isoform X3 [Canis lupus familiaris]	XP_013977199	0	Y	Y	Y	P	604	INNATE: Pattern Recognition Receptors (PPRs); Defense Response to Bacteria
TNF	ENSCAFT00000000804	Fox_ENSCAFG00000000517	gene	1501	3213	4	1713	234	tumor necrosis factor [Canis lupus familiaris]	NP_001003244	1.72594e-156	Y	Y	Y	Y	1500	INNATE: Cytokines; ADAPTIVE: Cytokines; Humoral Immunity; Inflammatory Response; Defense Response to Bacteria
TRAF3	ENSCAFT00000028719	Fox_ENSCAFG00000018075	gene	1501	29186	10	27686	569	TNF receptor-associated factor 3 isoform X1 [Canis lupus familiaris]	XP_854615	0	Y	Y	Y	Y	1500	Toll-like receptor signalling and innate immunity
TRAF6	ENSCAFT00000010962	Fox_ENSCAFG00000006813	gene	1501	14759	7	13259	562	TNF receptor-associated factor 6 [Canis lupus familiaris]	XP_003432370	0	Y	Y	Y	Y	1500	INNATE: Other
TYK2	ENSCAFT00000028302	Fox_ENSCAFG00000017834	gene	1514	20527	23	19014	1180	LOW QUALITY PROTEIN: non-receptor tyrosine-protein kinase TYK2 [Canis lupus familiaris]	XP_013977700	0	Y	Y	Y	Y	1500	Defense Response to Viruses
UNKNOWN	ENSCAFT00000001104	Fox_ENSCAFG00000000701	gene	4268	15327	32	11060	1396	complement C4-A [Canis lupus familiaris]	XP_013973714	0	Y	Y	Y	Y	1500	Antigen presenting cell
