# Supplementary material for: Development of a genotype‐by‐sequencing immunogenetic assay as exemplified by screening for variation in red fox with and without endemic rabies exposure
Source: Ecol Evol. 2017 Dec 2;8(1):572–83. doi: 10.1002/ece3.3583 (PMC5756825; doi:10.1002/ece3.3583)
Supplement: Supplementary file 6 [file ECE3-8-572-s006.xlsx]

## Sheet: Table S3
Marker	In-house Fox Reference Sequence	In-house Fox Reference Start	In-house Fox Reference Stop	Marker Type (In-house Fox Reference Sequence)	Number of Repeats	Reference	Genbank Accession
AHTh171	FoxMicro_AHTh171	405	432	TG	14	An et al. (2010) Permanent Genetic Resources added to Molecular Ecology Resources Database. Molecular Ecology Resources. 10:404-408	Vulpes vulpes clone O-AHTh171 microsatellite sequence (GU179022.1)
AHT121	FoxMicro_AHT121	324	367	CA	22	An et al. (2010) Permanent Genetic Resources added to Molecular Ecology Resources Database. Molecular Ecology Resources. 10:404-408	Vulpes vulpes clone O-AHT-121 microsatellite sequence (GU179019.1)
CO1.424	FoxMicro_C01_424	325	346	CA	11	An et al. (2010) Permanent Genetic Resources added to Molecular Ecology Resources Database. Molecular Ecology Resources. 10:404-408	Vulpes vulpes clone O-C01.424 microsatellite sequence (GU179023.1)
CO4.140	FoxMicro_C04_140	352	393	AC	21	An et al. (2010) Permanent Genetic Resources added to Molecular Ecology Resources Database. Molecular Ecology Resources. 10:404-408	Vulpes vulpes clone O-C04.140 microsatellite sequence (GU179024.1)
CPH15	CanineMicro_CPH15	181	216	GT	18	Fredholm and Wintero (1995) Variation of short tandem repeats within and between species belonging to the Canidae family. Mammalian Genome. 6:11–18
CPH2	FoxMicro_CPH2	299	332	CA	17	An et al. (2010) Permanent Genetic Resources added to Molecular Ecology Resources Database. Molecular Ecology Resources. 10:404-408	Vulpes vulpes clone O-CPH2 microsatellite sequence (GU179026.1)
CPH3	FoxMicro_CPH3	300	331	AG	16	An et al. (2010) Permanent Genetic Resources added to Molecular Ecology Resources Database. Molecular Ecology Resources. 10:404-408	Vulpes vulpes clone O-CPH3 microsatellite sequence (GU179027.1)
CPH5	CanineMicro_CPH5	168	209	AC	21	Fredholm and Wintero (1995) Variation of short tandem repeats within and between species belonging to the Canidae family. Mammalian Genome. 6:11–18
CPH8	FoxMicro_CPH8	375	414	TG	20	An et al. (2010) Permanent Genetic Resources added to Molecular Ecology Resources Database. Molecular Ecology Resources. 10:404-408	Vulpes vulpes clone O-CPH8 microsatellite sequence (GU179030.1)
CPH9	FoxMicro_CPH9	231	274	CA	22	An et al. (2010) Permanent Genetic Resources added to Molecular Ecology Resources Database. Molecular Ecology Resources. 10:404-408Fredholm and Wintero (1995) Variation of short tandem repeats within and between species belonging to the Canidae family. Mammalian Genome. 6:11–18	Vulpes vulpes clone O-CPH9 microsatellite sequence (GU179031.1)
CXX140	CanineMicro_CXX140	160	201	AC	21	Ostrander et al. (1993) Identification and characterization of dinucleotide (CA)n markers for genetic mapping of dog. Genomics. 16:207-213
CXX147	CanineMicro_CXX147	227	248	TG	11	Ostrander et al. (1993) Identification and characterization of dinucleotide (CA)n markers for genetic mapping of dog. Genomics. 16:207-213
CXX173	CanineMicro_CXX173	141	162	CA	11	Ostrander et al. (1993) Identification and characterization of dinucleotide (CA)n markers for genetic mapping of dog. Genomics. 16:207-213
CXX250	CanineMicro_CXX250	135	174	AC	20	Ostrander et al. (1993) Identification and characterization of dinucleotide (CA)n markers for genetic mapping of dog. Genomics. 16:207-213
CXX671	CanineMicro_CXX671	255	280	CA	13	Mellersh et al. (1997) A linkage map of the canine genome. Genomics. 46:326–336
CXX733	CanineMicro_CXX733	136	161	TG	13	Mellersh et al. (1997) A linkage map of the canine genome. Genomics. 46:326–336
CXX745	CanineMicro_CXX745	320	353	TG	17	Mellersh et al. (1997) A linkage map of the canine genome. Genomics. 46:326–336
CXX758	CanineMicro_CXX758	156	201	CA	23	Mellersh et al. (1997) A linkage map of the canine genome. Genomics. 46:326–336
CXX771	CanineMicro_CXX771	141	162	TG	11	Mellersh et al. (1997) A linkage map of the canine genome. Genomics. 46:326–336
FH2004	FoxMicro_FH2004	246	260	GAAA	4	An et al. (2010) Permanent Genetic Resources added to Molecular Ecology Resources Database. Molecular Ecology Resources. 10:404-408	Vulpes vulpes clone O-FH2004 microsatellite sequence (GU179038.1)
FH2328	FoxMicro_FH2328	240	315	AAAG	19	An et al. (2010) Permanent Genetic Resources added to Molecular Ecology Resources Database. Molecular Ecology Resources. 10:404-408	Vulpes vulpes clone O-FH2328 microsatellite sequence (GU179044.1)
Ren 105	FoxMicro_REN105L03	235	268	TG	17	An et al. (2010) Permanent Genetic Resources added to Molecular Ecology Resources Database. Molecular Ecology Resources. 10:404-408	Vulpes vulpes clone O-REN105L03 microsatellite sequence (GU179052.1)
Ren 247	FoxMicro_REN247M23	225	254	AC	15	An et al. (2010) Permanent Genetic Resources added to Molecular Ecology Resources Database. Molecular Ecology Resources. 10:404-408	Vulpes vulpes clone O-REN247M23 microsatellite sequence (GU179055.1)
Sex	FoxMicro_K9AMELO	316	343	Y-chr= GCACAACAGCCCT; X-chr= GCCCAGCAGCCCTTCCAGCCCCAGCCCG	Using primers (in reference) amplification for Y-chr allele is 205bp and X-chr allele is 220bp	An et al. (2010) Permanent Genetic Resources added to Molecular Ecology Resources Database. Molecular Ecology Resources. 10:404-408 F-GTGCCAGCTCAGCAGCCCGTGGT, R-TCGGAGGCAGAGGTGGCTGTGGC; K9-AMELO is a sex marker and does not contain microsatellites; Y-chromosome allele is 202bp and X-chromosome allele is 216 bp.	Vulpes vulpes clone O-K9-AMELO microsatellite sequence (GU179058.1)
