# Supplementary material for: Development of a genotype‐by‐sequencing immunogenetic assay as exemplified by screening for variation in red fox with and without endemic rabies exposure
Source: Ecol Evol. 2017 Dec 2;8(1):572–83. doi: 10.1002/ece3.3583 (PMC5756825; doi:10.1002/ece3.3583)
Supplement: Supplementary file 7 [file ECE3-8-572-s007.xlsx]

## Sheet: Table S4
Total DNA (ng)	Adapter and Water Volume	Post-Ligation Cleanup	Pre LM-PCR
1000	5 µL of 10 µM adapter stock & 30 µL PCR-grade water	Standard Protocola	7 cycles
100	3 µL of 10 µM adapter stock & 32 µL PCR-grade water	Standard Protocola	9 cycles
10	3 µL of 10 µM adapter stock & 32 µL PCR-grade water	Alternate Protocolb	9 cycles
1	3 µL of 10 µM adapter stock & 32 µL PCR-grade water	Alternate Protocolb	12 cycles
aSPRI bead cleanup followed by dual-SPRI size selection
bSPRI bead cleanup followed by a second SPRI bead cleanup.
