# Supplementary material for: Development of a genotype‐by‐sequencing immunogenetic assay as exemplified by screening for variation in red fox with and without endemic rabies exposure
Source: Ecol Evol. 2017 Dec 2;8(1):572–83. doi: 10.1002/ece3.3583 (PMC5756825; doi:10.1002/ece3.3583)
Supplement: Supplementary file 8 [file ECE3-8-572-s008.xlsx]

## Sheet: Table S5
Sample library	Region	Total reads obtained from sequencing	Total reads not mapped to in-house fasta sequence	Total reads mapped to in-house fasta sequence by BWA	Total mapped reads (%)	Total mapped reads filtered by GATK	Total mapped reads filtered by GATK (%)	Total mapped reads filtered by GATK as duplicates (%)	Total mapped reads filtered by GATK based on mapping quality (%)	Total mapped reads filtered by GATK based on primary alignment (%)	Total mapped reads passing GATK filters	Total mapped reads hitting primary target	Target enrichment % (proportion of mapped reads hitting primary target out of the total reads obtained from sequencing)
KH288	SW	251120	16429	234691	0.934577	40499	0.172563	0.0267501	0.143542	0.00227107	194192	151819	0.604568
KH299	SW	253908	15624	238284	0.938466	39026	0.163779	0.0274378	0.133412	0.00292928	199258	156818	0.617617
KH303	SW	295866	17503	278363	0.940841	48548	0.174405	0.0336072	0.136408	0.00438995	229815	184599	0.623928
KH304	SW	308770	20825	287945	0.932555	54409	0.188956	0.05367	0.132907	0.00237893	233536	187442	0.60706
KH310	SW	227740	15635	212105	0.931347	38375	0.180925	0.0482591	0.13061	0.00205559	173730	139167	0.611078
KH311	SW	224250	15044	209206	0.932914	33737	0.161262	0.0247794	0.134279	0.00220357	175469	135727	0.605249
KH314	SW	225828	15355	210473	0.932006	34768	0.16519	0.0244212	0.138583	0.00218555	175705	134568	0.595887
KH912	SW	463024	22796	440228	0.950767	73238	0.166364	0.0370058	0.125501	0.00385709	366990	307407	0.663912
KH916	SW	276206	17781	258425	0.935624	43435	0.168076	0.0289523	0.136283	0.00284028	214990	169025	0.611953
KH917	SW	211480	15462	196018	0.926887	35864	0.182963	0.0248957	0.15343	0.00463733	160154	126145	0.596487
KH946	SW	273052	18928	254124	0.93068	51504	0.202673	0.0701783	0.130314	0.00218004	202620	166750	0.61069
KH1340	SP	230370	14959	215411	0.935065	35784	0.16612	0.0259458	0.138094	0.00207975	179627	138750	0.602292
KH1342	SP	211086	14251	196835	0.932487	32508	0.165154	0.0256458	0.137308	0.00219981	164327	126919	0.601267
KH1354-1000a	SP	296376	16671	279705	0.943751	41938	0.149937	0.0321696	0.114031	0.00373608	237767	197795	0.667379
KH1354-100a	SP	214300	13890	200410	0.935184	33285	0.166085	0.0231475	0.140931	0.00200589	167125	128874	0.601372
KH1354-10a	SP	294130	19064	275066	0.935185	48776	0.177325	0.0409247	0.134073	0.00232671	226290	180230	0.612756
KH1354-1a	SP	341176	19290	321886	0.94346	50593	0.157177	0.0341487	0.120434	0.00259409	271293	221912	0.650433
KH1357	SP	248014	17287	230727	0.930298	40913	0.177322	0.0444508	0.130752	0.00211939	189814	150288	0.605966
KH1359	SP	182702	12237	170465	0.933022	28393	0.166562	0.0247558	0.139776	0.00202974	142072	109812	0.601044
KH1419	SP	312764	18971	293793	0.939344	50320	0.171277	0.0342929	0.133829	0.00315528	243473	194718	0.622572
KH1421	SP	250124	16398	233726	0.934441	39158	0.167538	0.0286404	0.136557	0.00234035	194568	151431	0.605424
KH1422	SP	247754	16122	231632	0.934927	37947	0.163825	0.0270774	0.134627	0.00211974	193685	150417	0.607122
KH1426	SP	206822	13432	193390	0.935055	31833	0.164605	0.0232846	0.138761	0.00255959	161557	125505	0.606826
KH1427	SP	239578	17101	222477	0.92862	39729	0.178576	0.0431191	0.133259	0.00219798	182748	144035	0.601203
KH1429	SP	308758	20644	288114	0.933139	53070	0.184198	0.0460096	0.135929	0.00225952	235044	186914	0.605374
KH1436	SP	502068	33475	468593	0.933326	79722	0.170131	0.0301776	0.137648	0.00230477	388871	302983	0.60347
KH911	SP	242436	16208	226228	0.933145	37092	0.163958	0.0266634	0.134974	0.00232067	189136	147239	0.607331
KH913	SP	474584	26216	448368	0.94476	67226	0.149935	0.0330398	0.112996	0.00389858	381142	319156	0.672496
KH914	SP	224934	15139	209795	0.932696	35948	0.171348	0.0260111	0.142582	0.00275507	173847	134619	0.598482
KH1118	NS	273734	18400	255334	0.932781	43986	0.172268	0.0308811	0.139249	0.00213838	211348	164697	0.601668
KH1459	NS	168930	11585	157345	0.931421	26660	0.169437	0.0272522	0.140144	0.0020401	130685	100898	0.597277
KH880	NS	302864	19681	283183	0.935017	49089	0.173347	0.0335825	0.137469	0.00229534	234094	183625	0.606295
KH889	NS	279448	18312	261136	0.934471	44933	0.172067	0.0335649	0.136404	0.00209852	216203	169386	0.606145
KH936	NS	309010	19767	289243	0.936031	59151	0.204503	0.0763994	0.125825	0.00227836	230092	193799	0.627161
KH1156	SC	320720	19493	301227	0.939221	50176	0.166572	0.0321419	0.131087	0.00334299	251051	200671	0.625689
KH1157	SC	416820	20602	396218	0.950573	65845	0.166184	0.0336709	0.128432	0.00408109	330373	277742	0.666336
KH1158	SC	289184	17409	271775	0.9398	43768	0.161045	0.0290571	0.129092	0.00289578	228007	182694	0.631757
KH1174	SC	291982	19862	272120	0.931975	52027	0.191191	0.0529656	0.135973	0.00225268	220093	176839	0.60565
KH1176	SC	373730	18796	354934	0.949707	56516	0.15923	0.0346515	0.119741	0.00483752	298418	249140	0.666631
KH1177	SC	227058	15674	211384	0.930969	35888	0.169776	0.0276085	0.139921	0.0022471	175496	134621	0.592893
KH1178	SC	223986	14622	209364	0.934719	34802	0.166227	0.0249374	0.138754	0.00253625	174562	135708	0.605877
KH987	SC	349136	24180	324956	0.930743	66679	0.205194	0.0760626	0.12726	0.00187102	258277	215084	0.616046
KH988	SC	182218	12276	169942	0.93263	39751	0.233909	0.0926022	0.139183	0.00212425	130191	109793	0.602537
KH989	SC	98466	9322	89144	0.905328	41909	0.470127	0.325911	0.141939	0.00227721	47235	57460	0.583552
KH1527	Arctic Fox	207144	13620	193524	0.934249	32402	0.167431	0.0237852	0.141579	0.00206693	161122	124108	0.599139
aSerial dilution of DNA input into KAPA library preparation using 1000ng, 100ng, 10ng, or 1ng of sample KH1354 DNA.
