# Supplementary material for: Development of a genotype‐by‐sequencing immunogenetic assay as exemplified by screening for variation in red fox with and without endemic rabies exposure
Source: Ecol Evol. 2017 Dec 2;8(1):572–83. doi: 10.1002/ece3.3583 (PMC5756825; doi:10.1002/ece3.3583)
Supplement: Supplementary file 9 [file ECE3-8-572-s009.xlsx]

## Sheet: Table S6
Sample Library	Primary Target Total (bp)	Mean Primary Target Coverage
KH288	15444319	45.23
KH299	16105437	47.17
KH303	18556430	54.35
KH304	18398289	53.88
KH310	13799674	40.41
KH311	13838400	40.53
KH314	13783787	40.37
KH912	30669525	89.82
KH916	17130744	50.17
KH917	12933368	37.88
KH946	16090850	47.12
KH1340	14208271	41.61
KH1342	12900872	37.78
KH1354-1000a	19885904	58.24
KH1354-100a	13267786	38.86
KH1354-10a	18003504	52.73
KH1354-1a	22734225	66.58
KH1357	14945127	43.77
KH1359	11196835	32.79
KH1419	19755881	57.86
KH1421	15388112	45.07
KH1422	15339345	44.92
KH1426	12890552	37.75
KH1427	14371765	42.09
KH1429	18590656	54.45
KH1436	30675728	89.84
KH911	14969774	43.84
KH913	31972802	93.64
KH914	13806166	40.43
KH1118	16679775	48.85
KH1459	10242318	30
KH880	18546052	54.32
KH889	17083503	50.03
KH936	18635529	54.58
KH1156	20295621	59.44
KH1157	27125386	79.44
KH1158	18523257	54.25
KH1174	17334613	50.77
KH1176	24917687	72.98
KH1177	13690068	40.09
KH1178	13904576	40.72
KH987	20454564	59.9
KH988	10212936	29.91
KH989	3536165	10.36
KH1527	12620561	36.96
aSerial dilution of DNA input into KAPA library preparation using 1000ng, 100ng, 10ng, or 1ng of sample KH1354 DNA.
