# Supplementary material for: Development of a genotype‐by‐sequencing immunogenetic assay as exemplified by screening for variation in red fox with and without endemic rabies exposure
Source: Ecol Evol. 2017 Dec 2;8(1):572–83. doi: 10.1002/ece3.3583 (PMC5756825; doi:10.1002/ece3.3583)
Supplement: Supplementary file 10 [file ECE3-8-572-s010.xlsx]

## Sheet: Table S7
Primary Target	Gene	KH1118	KH1156	KH1157	KH1158	KH1174	KH1176	KH1177	KH1178	KH1340	KH1342	KH1354-1000a	KH1354-100a	KH1354-10a	KH1354-1a	KH1357	KH1359	KH1419	KH1421	KH1422	KH1426	KH1427	KH1429	KH1436	KH1459	KH1527	KH288	KH299	KH303	KH304	KH310	KH311	KH314	KH880	KH889	KH911	KH912	KH913	KH914	KH916	KH917	KH936	KH946	KH987	KH988	KH989	Mean
Fox_ENSCAFG00000000120	IL23A	49.1326	67.6304	94.4074	54.7257	61.059	74.7987	41.4881	45.4702	48.0871	42.2908	60.5012	43.4896	62.2869	75.0392	53.3532	35.6391	62.6996	48.8099	53.3982	38.6715	40.2206	60.7083	104.341	33.1132	44.8181	53.8732	50.4843	60.2671	64.7063	52.7973	41.4901	45.8853	61.7257	52.3101	48.4112	111.353	137.228	43.7194	51.4828	42.5868	56.12	52.2646	91.5278	35.5597	11.9574	56.9318
Fox_ENSCAFG00000000233	DCTN2	61.6589	73.4236	90.7967	65.126	60.0287	80.7488	46.9978	45.3201	45.8692	48.0029	69.119	45.1831	55.7757	73.5525	55.1643	40.2431	65.2361	52.8895	51.5838	38.9193	51.4247	67.9945	96.9348	36.0007	42.2505	54.5982	51.5816	59.537	72.3945	55.0037	49.4924	44.4895	60.7256	62.9341	54.1971	101.306	93.2494	47.6217	58.5768	46.5764	63.3131	59.5934	72.716	33.6777	14.3971	58.1383
Fox_ENSCAFG00000000260	IFNGR1	50.0533	59.2111	75.2869	54.0222	50.2486	72.6714	35.1124	41.3531	44.9898	36.4546	51.1148	41.86	57.1861	75.2439	44.7391	36.9259	56.7688	45.6209	49.8238	39.7664	41.1585	57.4406	97.11	28.29	36.6035	44.7234	47.012	57.4085	52.1472	39.8453	41.8378	41.3419	56.846	53.3846	49.0632	93.2746	78.6769	41.5427	49.1626	37.2742	57.4016	44.429	60.0512	29.8118	11.0297	50.3404
Fox_ENSCAFG00000000426	LYZ	52.5152	58.2054	50.3077	55.7031	45.3688	60.7771	40.5691	39.5758	41.0878	37.2609	57.453	42.9409	53.0673	65.0349	42.963	33.9635	54.7406	50.2101	43.7021	37.2928	39.7391	54.4099	93.662	27.5398	39.7452	38.8505	43.5172	50.9933	49.6117	38.6374	43.0699	39.4484	57.2614	48.999	41.4309	68.622	53.0688	41.6256	47.2753	40.282	56.3719	46.132	50.8721	27.1489	11.0642	46.9359
Fox_ENSCAFG00000000487	DLA-88	25.7631	31.5128	42.1605	27.9843	23.027	32.3994	21.4321	21.285	22.6607	17.8976	28.5048	22.7471	27.2756	42.5893	23.011	16.8805	32.7447	25.7748	24.323	20.381	19.0597	30.333	46.3113	15.0851	18.1835	25.8278	26.7407	29.9853	25.0367	22.3684	20.1768	21.0691	28.8235	27.2339	20.4271	49.4344	62.7541	22.2466	26.4474	21.6914	26.4308	22.4101	38.3227	14.7064	6.671	26.6251
Fox_ENSCAFG00000000500F	DLA-64F	22.4066	33.4592	45.3893	32.7808	26.7484	33.6401	20.7511	20.9857	24.1608	17.93	29.1616	23.9142	25.9347	39.8218	19.6355	18.2822	35.0247	29.3104	24.8991	20.7522	19.2934	28.7932	48.5651	12.1647	18.9455	26.9273	26.489	30.8442	25.6471	24.3881	20.3313	18.4005	28.3699	27.1519	21.5446	47.886	68.6529	23.2787	23.8709	22.3827	27.7677	23.993	43.1825	14.6703	7.77116	27.2511
Fox_ENSCAFG00000000806	DLA-DRB1	50.7749	59.761	89.7824	53.764	54.3735	74.1375	43.1079	39.448	42.7151	40.3908	64.0049	39.0962	52.6009	65.3427	41.7572	33.3318	56.3826	45.2274	46.0045	38.8952	42.8422	56.2995	91.153	30.7422	40.3814	48.1759	47.1714	50.8936	55.5731	39.3029	43.7332	37.6208	60.2894	53.392	43.0169	98.0207	72.6494	42.8628	54.0988	37.522	58.0646	52.0691	53.8335	31.3367	11.8835	50.7517
Fox_ENSCAFG00000000812	DLA-DQA	157.288	127.263	155.457	107.326	122.315	154.551	80.4513	95.0995	118.332	79.4901	161.032	98.8877	103.672	131.472	66.5641	65.2294	120.382	92.6499	107.376	72.5187	80.4562	114.868	176.394	62.0903	73.797	83.1708	115.926	158.563	80.4399	72.3201	85.6081	98.328	169.509	120.475	110.599	178.498	178.362	77.6896	107.251	38.3474	142.012	92.3184	102.603	58.2061	19.8331	107
Fox_ENSCAFG00000000819	DLA-DOB	41.8089	51.4297	58.9268	43.0873	41.1022	59.6381	31.3498	34.322	33.134	28.7928	45.8355	29.7642	45.1418	53.2703	33.53	28.9538	50.5934	38.6584	34.9792	32.3184	30.8347	44.3745	73.9181	26.3357	33.5045	33.499	34.2378	41.5272	43.6345	29.3678	37.3843	33.5292	52.1108	42.6761	37.1579	72.1199	54.2863	34.2707	42.0427	30.658	45.3102	39.8958	43.1747	25.096	9.93811	40.1671
Fox_ENSCAFG00000000820	CSF2	49.0533	57.88	96.6105	49.4966	53.283	72.583	37.5748	36.5546	41.0983	36.5246	61.4449	41.9136	46.6255	70.5122	46.2669	31.9348	57.9715	41.5199	44.1542	38.3357	46.3663	51.5691	88.0781	28.0533	38.1655	46.193	45.6368	52.9477	57.6296	38.1428	43.9747	43.224	47.4423	50.1169	40.3435	96.6441	100.316	40.9948	53.4594	37.8334	53.7538	50.702	62.0238	32.2085	11.4656	50.4138
Fox_ENSCAFG00000000832	TAP1	42.5652	58.0532	84.6087	50.1212	48.6616	64.8412	33.451	38.9353	41.4374	36.7211	51.2211	34.3133	51.0894	71.8538	39.2404	34.7273	59.8003	47.9176	47.1608	34.9721	36.6275	49.2542	84.8379	26.0503	35.379	43.3212	42.9612	51.4309	42.4064	36.5748	36.1457	34.2719	50.5459	46.2594	41.4724	95.5941	122.882	39.0594	46.4875	38.8128	48.4716	41.6629	61.3081	29.9476	8.80214	48.0502
Fox_ENSCAFG00000000848	DLA-DMA	54.7521	58.9391	86.2362	52.1827	61.5963	66.348	45.6868	45.9178	44.0666	41.5607	63.4197	39.2331	57.4428	74.5876	57.2862	35.9952	63.1849	43.3806	47.2157	41.0887	43.2571	59.2484	104.525	32.8695	38.0261	46.3536	49.6546	55.314	68.9578	54.1322	43.7334	46.0174	59.1479	52.3902	49.9556	93.9957	83.9413	41.2418	52.9826	42.2949	61.5759	55.1348	84.1179	28.9513	11.8043	54.2165
Fox_ENSCAFG00000000878	IL13	44.6786	52.3209	87.283	46.1934	43.8108	70.6916	39.2592	32.8077	32.8175	33.8896	54.5848	34.5542	49.4023	59.4137	33.3126	31.169	47.3328	41.283	40.452	33.5832	37.3764	48.9679	80.4298	25.3795	31.6947	42.1576	45.9373	57.6361	45.7009	34.0353	34.4303	33.548	50.296	42.282	44.6636	86.4479	127.209	36.6579	44.9917	34.1519	48.7361	43.4738	50.8186	26.1348	9.79108	46.0397
Fox_ENSCAFG00000000880	IL4	51.09	61.9242	76.9263	54.6051	56.2633	72.1811	42.2127	40.2675	42.8225	40.3913	62.3433	44.2212	52.0116	65.8162	44.8341	33.8526	60.3802	45.8373	47.4081	38.0295	44.4197	57.1385	93.3117	30.4839	39.3518	46.8404	53.7646	52.8473	55.9721	44.2823	44.9958	43.3228	55.5334	57.8784	49.4971	82.5498	69.2786	42.3312	52.753	38.5413	59.3549	46.306	60.1401	31.8383	8.21959	50.986
Fox_ENSCAFG00000000896	DLA-DOA	52.4634	64.259	91.3424	55.6803	54.1171	78.1437	41.9916	40.8328	47.5477	42.6417	66.7109	41.4931	57.447	67.4962	54.4457	36.1871	59.4284	45.4417	49.5548	36.3388	42.122	62.1064	106.14	33.3827	44.1525	46.957	52.1113	53.9322	66.3756	45.1197	46.6962	48.4435	59.8137	53.9508	46.3854	100.484	84.5016	38.2585	56.2235	41.8572	56.3743	51.2288	63.3078	34.137	11.5428	53.9815
Fox_ENSCAFG00000001653	IFNB1	48.1116	65.8619	42.2175	57.7183	49.9531	66.3607	39.5996	38.9348	40.3021	40.3051	53.8161	41.948	51.3281	64.2145	40.7351	30.3439	59.3041	49.4244	45.592	38.5099	38.7952	54.8859	102.379	32.9475	38.1172	42.9139	40.1105	51.9384	55.0688	32.2797	45.1447	37.2043	57.0132	53.5838	45.6133	55.9114	46.3943	42.7534	49.7708	40.9037	49.5115	44.5293	47.1284	28.4656	9.63016	46.835
Fox_ENSCAFG00000002147	IL1R1	48.6698	60.4473	67.9428	53.6328	52.4753	71.7568	37.8847	38.283	41.7695	38.891	56.1724	39.1559	55.8947	66.0568	43.7484	34.1125	60.0991	45.8531	44.6325	35.9664	44.8245	52.5287	94.406	29.8304	37.8624	44.6698	43.2585	53.2961	55.0158	39.3302	41.1976	39.6685	55.2659	55.1165	44.7987	84.2808	58.5005	41.0419	48.9655	37.2957	61.4374	49.205	56.2237	32.3914	9.13141	48.9553
Fox_ENSCAFG00000002733	IL6	44.2128	63.4487	93.0537	54.1017	54.0301	74.6229	39.8719	43.5038	40.7448	39.1766	53.339	35.1808	50.5603	69.1139	40.3395	38.4543	62.2726	47.1831	45.9581	38.1996	46.4572	59.3814	93.1121	29.4944	35.056	51.7707	48.7726	64.0301	54.4134	45.8672	41.4807	39.9567	55.1907	49.9289	45.6827	96.7542	92.6389	37.315	51.2533	36.8484	60.9929	47.5546	54.8084	28.2801	11.9831	51.2531
Fox_ENSCAFG00000003029	CXCL8	49.0592	58.3488	30.8826	54.0819	56.0083	66.464	43.4734	39.665	42.1074	43.6717	53.8007	36.5587	49.0587	63.7757	43.9978	36.2713	64.1667	46.7913	47.9208	38.0581	46.6501	54.0592	91.8976	32.0055	38.5808	45.5233	45.4712	45.0183	62.4313	44.6058	44.8195	39.4358	61.108	54.99	45.1357	53.273	36.0869	41.1528	50.3876	35.2243	58.479	53.2885	54.8206	29.9341	9.97896	47.5227
Fox_ENSCAFG00000003074	NOD1	42.4999	51.7816	79.2378	50.8239	45.02	70.5329	36.5345	35.3761	35.5904	33.0118	52.0933	34.5185	50.8755	58.2753	33.6341	29.8198	50.6457	43.096	39.3431	34.4291	40.6551	51.2765	84.2371	27.7691	35.7804	45.2658	42.3759	50.1352	48.4792	33.9201	38.142	36.3258	47.3229	45.253	38.7588	88.0614	112.866	34.5986	45.7452	32.5841	50.7752	41.9684	43.742	26.2576	9.76359	45.76
Fox_ENSCAFG00000003626	IL15	44.4804	55.0918	59.5274	51.1624	53.2284	72.2531	40.3236	36.5398	37.7861	37.9742	59.7021	38.1534	53.8275	57.4591	44.561	31.5263	55.1568	41.5666	43.2632	32.2934	46.1635	51.7704	96.2486	27.9462	38.57	41.6025	41.5442	51.869	54.0616	41.1982	42.9518	34.9272	53.6999	49.1221	42.29	84.6596	62.5174	39.6394	49.6551	37.6159	56.0829	50.1389	48.5957	30.1064	8.54087	47.2754
Fox_ENSCAFG00000004008	IL2	54.2276	64.2185	46.4568	52.0549	55.9934	66.0483	39.7724	43.2779	37.0747	40.2718	54.7678	41.4151	53.2581	64.8633	51.5894	33.4441	64.4345	48.8303	47.0457	37.686	46.1585	60.1936	96.3186	26.8201	35.7266	43.1926	42.7901	48.3852	64.1972	45.6306	46.2307	42.7962	61.0158	54.0056	44.1936	67.8074	36.0803	42.2022	51.7282	33.532	56.6865	52.283	56.0361	30.0513	10.4614	48.6945
Fox_ENSCAFG00000004175	C5AR1	46.0711	62.3523	100.536	50.9684	46.9575	76.3361	40.2748	40.1271	45.235	36.7669	59.8199	39.4774	57.8316	73.1019	42.0207	36.2887	55.0038	47.2883	48.3045	44.1929	31.9556	56.1921	97.4154	28.7391	40.3395	46.7357	49.4421	61.0883	50.5812	44.1056	39.8064	40.8624	56.5812	51.8801	40.4722	109.688	145.818	42.0414	47.2075	41.0782	46.9342	42.9729	74.1259	32.4053	12.0143	52.8764
Fox_ENSCAFG00000004966	MYD88	39.637	50.8961	82.639	44.2466	42.0441	57.5808	32.8601	39.2223	39.3456	29.747	44.3884	32.6589	44.1459	69.9099	38.6653	26.6815	55.8646	43.2029	42.4563	37.4628	32.7045	45.5154	78.1645	25.2688	29.4107	40.8254	37.3278	57.7749	45.8072	34.5283	37.5016	34.62	45.8965	41.5036	37.2587	86.4018	120.769	34.9135	42.0311	33.4956	42.0348	41.177	58.7846	27.9875	9.56467	44.7761
Fox_ENSCAFG00000005019	GATA3	25.6384	38.3171	59.891	34.9658	29.6603	45.5256	23.9277	25.7196	23.6723	21.0561	37.0522	23.7859	33.1587	42.5344	25.1238	17.8011	34.8402	27.3496	24.5877	20.8162	24.279	29.4571	51.534	16.8409	21.224	26.5675	27.9608	31.3898	31.9965	23.3333	21.6755	22.5108	32.242	27.363	25.3235	64.8473	73.9362	25.376	29.8564	25.855	31.5358	26.9079	33.327	19.4176	5.95309	30.3585
Fox_ENSCAFG00000005094	CCR8	54.7734	58.5755	87.8053	56.4731	49.5681	71.9237	41.2991	39.1678	41.0121	39.0592	58.8719	38.8407	58.662	66.0604	44.3664	36.8349	57.0051	44.6534	44.3384	38.6016	45.6632	57.324	95.8244	33.0966	36.9369	44.5273	43.0537	56.257	58.5479	42.5802	41.0487	43.0288	54.7103	55.4677	44.1266	93.4751	64.4467	36.2667	53.016	37.2438	55.6772	47.5183	55.065	32.6994	11.1597	50.3701
Fox_ENSCAFG00000006557	IRF7	39.9004	61.1164	94.9698	50.7296	43.1818	69.9416	33.7063	35.2858	35.7949	32.4547	52.9896	33.4581	52.8529	67.1436	43.4641	31.0352	54.2387	39.2665	36.7147	38.6171	37	47.6518	80.2957	26.3487	33.0416	43.892	46.6662	59.9381	48.7677	38.0639	37.6008	31.8975	50.58	48.3214	35.8445	104.718	188.391	35.843	42.0778	36.2982	51.3739	47.5131	63.8484	26.0376	7.90441	49.2617
Fox_ENSCAFG00000006808	RAG1	48.1924	62.0602	85.476	56.2912	52.2968	70.5471	39.7459	41.4635	40.9585	38.4218	61.5835	38.131	52.8351	62.8802	48.7554	30.9028	51.1496	45.2573	45.3754	35.4028	46.0579	55.3741	87.0501	30.9456	36.8616	47.6675	47.3741	52.6351	58.679	44.1518	39.8117	40.5006	48.9557	50.8156	45.5162	87.5706	119.358	41.2485	51.1587	35.8912	57.0417	47.5361	75.1798	33.981	9.02958	51.0693
Fox_ENSCAFG00000007245	IL1A	54.9778	67.8085	69.4626	56.923	47.2198	77.349	41.3464	41.6828	42.6214	39.4996	54.1214	40.3338	55.8438	68.9822	48.3064	33.5474	61.8473	45.9156	48.0714	33.8573	42.8229	55.0252	96.1105	31.5574	38.6184	47.1784	47.8581	57.9913	62.1841	45.7802	39.8264	41.4708	59.5513	56.2393	45.6432	88.4574	55.8116	44.7054	55.3977	39.1432	60.7298	51.7707	70.7755	27.6271	10.4691	51.1658
Fox_ENSCAFG00000007249	IL1B	53.4669	63.8003	72.9282	58.8138	49.4452	73.3194	38.3912	39.7306	41.2846	42.7393	66.054	39.3412	53.0635	67.0809	44.7759	32.7132	60.5836	45.9852	43.7668	36.3481	43.9413	53.668	94.0783	32.51	36.0165	44.6301	44.4817	52.0052	54.1419	40.6915	43.292	45.1958	58.0209	55.3882	49.7633	87.7528	52.403	37.9243	55.9778	39.9334	56.3299	46.0696	51.6323	28.5379	9.03481	49.7123
Fox_ENSCAFG00000007406	TLR3	53.4777	59.3966	43.0284	52.1695	49.4047	68.1176	41.308	40.0446	41.1918	42.9424	54.591	38.1735	52.0026	64.0631	43.8988	31.3582	55.615	45.6679	46.5185	35.0033	45.261	56.0396	89.6138	29.2063	39.6579	42.0111	42.1984	54.5522	54.0839	42.4768	42.9979	43.8298	55.6069	48.256	42.0249	66.4481	46.2755	41.0529	53.7025	35.9825	59.0797	49.6932	53.8909	29.2769	9.25083	47.3432
Fox_ENSCAFG00000008351	TLR2	53.8027	62.0588	78.1382	54.8948	58.0415	78.3261	45.1698	41.865	41.6988	38.9673	63.5054	37.5293	57.0886	62.6724	42.7514	36.2838	60.21	47.9686	46.2623	41.5477	44.7921	57.2748	91.7621	32.45	38.8968	46.8463	46.7893	55.973	54.6672	40.7652	42.3989	41.3637	60.0132	51.6809	52.8134	89.7439	72.2509	43.0866	55.528	38.3909	61.7309	56.444	53.5464	32.6895	10.9248	51.5912
Fox_ENSCAFG00000008917	LBP	49.8387	60.5428	87.6306	56.0798	48.0236	72.9813	34.8217	42.861	41.3846	33.5432	60.8623	38.1288	51.5909	63.0441	36.828	32.2714	58.7567	43.7068	43.8815	33.6742	43.3886	52.1012	86.2963	34.2335	33.0628	41.5989	46.1907	56.3342	49.5027	37.7366	37.0365	37.3102	51.6912	49.316	46.627	96.0829	99.504	39.3258	56.877	44.1524	55.7068	53.7611	51.5548	27.082	8.64349	49.4571
Fox_ENSCAFG00000010686	NLRP3	51.6377	63.4836	91.0241	57.3227	52.3208	84.6894	41.8951	40.076	43.4161	38.4519	67.6271	38.6682	54.7112	64.8548	44.8161	34.1149	61.9121	47.5213	49.9934	36.7774	42.2969	56.1354	92.1235	32.0717	37.5051	45.1926	48.0292	50.6388	56.2131	36.7916	43.9691	39.381	58.1547	53.7946	46.2169	99.848	77.4851	42.0483	56.4025	44.3885	58.0077	50.4259	54.1628	30.7218	9.68008	51.7111
Fox_ENSCAFG00000010997	CD80	52.1039	66.7752	67.7482	54.0253	55.3176	72.9358	45.7582	41.4021	40.8062	42.347	60.8762	39.2414	56.9636	67.8149	49.8385	33.6629	58.0054	51.1901	47.446	34.7085	44.1155	57.1118	98.101	30.5938	35.3006	46.2455	48.06	55.1942	59.6857	38.142	40.1764	40.8936	59.6377	53.9275	48.5035	86.2861	66.2418	41.0497	58.7474	36.1983	61.0799	54.5598	58.2807	28.9288	10.6344	51.037
Fox_ENSCAFG00000011368	TLR5	42.8466	55.0678	87.4006	49.6241	48.3524	68.8451	34.8719	35.2324	35.7516	33.3052	57.8235	33.8568	49.506	59.9611	40.32	30.3732	43.8988	43.7191	42.7297	31.5536	36.4998	48.2611	81.8466	23.2701	32.9015	44.638	43.2657	49.5553	50.7553	37.5428	32.5445	33.9713	41.0767	43.1958	38.716	95.363	169.635	35.2378	45.5123	35.4459	48.6927	42.7281	62.1834	26.4235	10.8524	47.4479
Fox_ENSCAFG00000011971	IRF6	53.9341	66.4892	91.0531	61.5402	55.1508	84.431	40.5781	43.3391	43.5372	43.3144	63.4185	44.6562	56.8665	71.4517	51.1897	36.2965	60.2245	51.2282	49.0554	39.1599	45.9608	59.478	100.21	32.9848	40.6822	49.6721	48.5115	58.097	60.9966	44.4253	41.2576	42.6302	51.8911	56.8279	43.5467	102.976	80.8343	43.3783	59.1788	37.6457	60.283	53.9449	69.6396	32.1163	10.3962	54.0995
Fox_ENSCAFG00000012872	CD28	47.7577	57.0881	59.0787	50.926	52.9011	61.0642	36.7826	40.4339	34.1162	36.2929	55.6059	32.2348	51.8622	62.6631	40.9878	28.2034	51.9977	46.0764	43.7451	38.8491	40.2409	47.2484	86.4944	25.7526	32.3285	39.447	39.8885	45.4456	50.6771	36.0604	37.9944	37.4049	51.9128	45.2052	40.4306	65.6893	49.605	37.2235	52.0703	34.8482	47.5792	45.1664	51.1195	28.3519	9.23571	44.5797
Fox_ENSCAFG00000012884	RORC	48.388	58.2676	100.249	55.7498	55.8158	73.1168	39.0942	41.4177	38.3647	35.6991	53.668	37.1299	54.5577	71.3706	48.9418	32.5653	51.334	42.3153	43.0285	34.8626	39.3785	57.8394	85.4498	28.7782	36.1276	46.385	51.9957	55.9607	55.6111	47.1348	39.4167	38.2607	48.6578	50.8996	42.2064	103.298	127.751	38.4841	53.7141	39.2296	50.2247	48.5293	76.4262	33.0612	9.15473	51.5536
Fox_ENSCAFG00000012896	CAMP	50.049	63.5191	106.583	57.0579	44.469	82.8341	39.8683	37.995	33.4056	35.7306	70.6404	37.0307	54.2273	71.1412	36.2902	30.7959	60.6166	45.7415	44.4641	36.3522	37.0525	49.2368	89.475	31.3779	36.5671	46.4017	47.1714	49.7415	47.3185	32.8227	35.788	39.1184	56.9222	49.5785	44.2209	109.241	120.11	40.9505	57.3086	38.6934	47.0946	45.6563	48.2576	30.7841	8.51015	50.6269
Fox_ENSCAFG00000013418	NFKBIA	49.125	63.7053	86.1008	52.7787	53.8459	63.5131	38.1045	44.6279	59.232	36.3418	52.8365	43.3934	64.4635	90.1029	50.7709	43.5119	79.127	53.2455	52.325	48.5676	39.1406	58.7881	107.658	33.2668	41.6033	47.0004	48.9533	59.0873	58.8697	41.5848	46.1992	43.8701	61.1033	57.1234	45.7557	101.861	113.732	43.0377	48.5496	45.8623	48.9738	47.8783	88.1738	36.8008	10.6766	55.5838
Fox_ENSCAFG00000013783	CCR5	60.6624	72.39	97.7937	61.1872	59.0512	89.5186	47.8628	46.6964	46.4549	42.0109	74.8976	45.5893	62.6835	78.7073	51.5318	39.6194	62.7636	58.4623	50.7616	44.0782	53.9297	65.4486	106.082	34.5033	43.6932	54.6678	56.3017	60.0723	59.8921	45.2216	52.2095	47.492	65.3611	58.6823	52.9054	109.993	102.623	49.3103	62.0066	49.3365	66.2618	58.3322	68.6682	36.0852	12.2497	59.2011
Fox_ENSCAFG00000014645	SLC11A1	44.0798	57.7023	91.7389	48.3467	45.0369	65.1441	39.3919	35.4876	43.8038	39.4933	48.6842	34.1982	52.3403	80.6062	39.3177	30.5226	52.2535	44.0948	45.5366	37.5728	35.6622	52.9475	84.3604	27.2878	35.445	47.0671	46.2678	61.2316	51.0954	37.6784	34.1183	35.1549	46.3963	43.4062	38.5296	104.135	154.442	36.3826	45.0277	41.5649	45.6997	42.8327	68.6826	27.841	9.82061	49.5207
Fox_ENSCAFG00000014678	FASLG	49.9518	54.5665	86.1073	55.3676	46.0215	69.8517	40.7596	38.6033	38.2281	37.9518	56.6375	33.507	51.0393	63.0144	43.1128	30.1829	56.4094	43.0427	46.5534	36.4199	46.7051	58.1027	83.4989	33.4183	38.3274	42.2197	44.5703	54.4571	50.237	38.2226	39.9244	40.4267	53.2577	49.1643	41.0646	91.67	71.2632	43.3878	47.8792	39.0503	54.2142	51.3578	51.1922	30.2928	9.26785	48.4556
Fox_ENSCAFG00000014860	CASP4	54.6441	60.3057	82.0172	58.9128	55.5603	81.1259	40.0697	42.2747	40.4828	42.667	63.8037	39.7135	49.5418	67.3232	47.6354	33.4148	61.7993	47.365	45.666	36.2195	46.1458	57.3037	88.6801	31.8508	36.1953	47.9407	43.8094	54.9118	60.0795	44.43	42.5283	43.2848	56.269	52.0623	48.9027	92.8027	72.1434	41.603	56.8512	40.5461	67.1788	51.6269	55.8108	29.3741	10.5747	51.6322
Fox_ENSCAFG00000015213	STAT3	50.6947	60.8447	78.9515	56.2491	53.0962	73.5691	40.6625	37.625	41.2583	37.866	59.6779	37.502	52.7047	66.182	38.3745	35.149	56.6533	47.4416	43.6913	40.4097	37.4757	57.1605	93.8114	30.4702	40.0766	47.1261	46.876	57.6218	50.5117	38.0407	42.7259	40.0031	51.9974	48.401	45.5403	90.919	84.5539	43.556	48.8791	36.0997	50.5644	44.1608	52.2712	30.4251	10.2895	49.5147
Fox_ENSCAFG00000015934	FOXP3	25.1049	32.1493	54.2513	55.3462	32.1378	79.749	39.4808	39.1557	37.8604	16.5653	33.2155	35.9101	27.8203	35.0433	46.314	17.2474	53.7483	23.7358	22.6645	35.7848	41.933	26.7662	43.4715	13.7716	18.1472	22.6001	47.8271	29.5381	33.6896	27.5209	20.5331	42.0938	25.1006	27.4436	20.8224	55.3348	74.1744	38.7479	24.6806	39.2198	30.2556	26.6871	45.1586	15.681	4.68385	34.2037
Fox_ENSCAFG00000016172	TLR6	52.0146	62.7194	49.3647	59.9941	57.5687	70.1465	44.1033	44.9748	43.9149	39.5459	60.56	40.0825	55.5821	67.5808	44.5472	33.8748	65.0414	49.4266	47.1013	36.3387	46.9712	59.568	101.583	31.1038	40.4924	43.8396	47.7178	51.5942	60.3606	40.0717	45.6908	44.4675	59.0134	57.2524	49.3238	68.7371	43.0031	40.8556	55.6394	33.7877	59.3991	55.5734	51.1563	26.8746	10.3125	49.9749
Fox_ENSCAFG00000017474	MPO	45.3713	60.3564	106.499	55.5953	47.8656	80.5107	40.532	39.4177	40.5489	39.7691	61.9283	37.4873	48.5438	69.8923	42.0107	32.5915	50.2334	43.0348	43.0486	35.3112	41.6209	52.333	87.7588	27.2933	36.333	44.0556	45.3961	54.7982	54.439	39.7844	38.764	42.2522	50.9816	49.7778	42.0628	111.715	157.295	40.2432	50.7222	38.8955	50.293	47.2104	68.5104	30.5104	10.7358	51.874
Fox_ENSCAFG00000017834	TYK2	44.5542	57.3114	94.6281	50.673	48.845	73.7847	37.847	39.8638	42.6457	38.1151	58.3416	37.7817	54.8051	73.5866	45.2693	33.7796	53.4678	46.3231	46.8709	38.6951	39.1661	53.4221	90.8865	28.8482	39.5049	48.7197	46.0514	58.7667	55.6422	46.878	37.8717	37.927	51.2153	47.4326	42.1576	106.235	149.744	38.5154	46.0637	35.621	54.6443	45.9059	81.3994	30.7851	10.8834	52.0328
Fox_ENSCAFG00000018349	CCL2	43.563	66.845	90.7779	51.093	52.6209	65.4638	42.9411	38.8481	40.1591	34.439	56.1178	35.1932	49.8089	68.8729	48.3419	37.9783	60.0351	45.7934	44.0279	36.4081	40.3791	55.8295	92.9587	29.7076	36.9897	43.8192	48.5176	63.3719	56.9576	38.344	43.75	37.5444	61.1136	50.1756	45.2366	93.0537	94.4628	38.9979	50.8802	33.5806	49.8533	46.5196	49.7924	30.0258	10.9845	50.0483
Fox_ENSCAFG00000018945	CD40LG	24.862	31.7665	31.0403	55.5353	30.9168	74.869	40.8585	33.1038	36.0661	18.8484	30.1323	38.774	25.5318	29.0267	41.6163	16.7205	59.3609	19.0219	20.113	36.1616	45.8055	28.5212	44.0534	14.2466	19.7841	22.336	43.0666	22.9685	28.2768	21.523	21.7144	40.8428	26.4766	28.7604	22.1748	37.866	30.4547	38.1156	26.1371	36.9807	29.7705	24.3141	29.0184	14.0416	5.74332	31.0515
Fox_ENSCAFG00000018946	TICAM1	38.3781	51.4135	87.9296	40.9201	42.4157	59.5097	34.1845	34.6127	38.7426	35.601	46.3372	31.4513	50.5768	71.9702	39.9318	30.727	46.1349	38.9046	45.195	35.4126	35.4029	50.3728	82.5022	26.1057	34.5526	42.7682	43.1889	49.3467	48.0651	38.99	34.3879	32.1093	43.1689	41.182	36.3114	90.6146	158.743	34.6881	39.9446	36.3027	42.6413	37.3381	71.1822	28.759	11.0938	46.4469
Fox_ENSCAFG00000019605	IKBKG	22.8805	28.9112	48.2659	52.8994	27.0315	72.2305	38.3203	36.3361	38.5401	17.612	26.1929	34.7126	26.4893	30.8468	46.0884	14.9019	47.6278	23.4477	23.029	37.024	40.6213	24.0734	46.5351	14.2767	17.7341	25.2609	52.1199	28.5172	32.8991	26.3701	19.8429	39.898	21.4162	24.923	19.7888	55.6124	95.9746	35.6764	22.389	35.495	27.8497	23.1478	42.3858	17.1732	4.41625	33.0619
Fox_ENSCAFG00000024010	TLR1	52.0114	58.6909	48.1428	55.0212	49.6561	74.2856	42.0806	38.3816	37.7441	37.9985	56.9719	40.5303	53.4234	67.4712	40.5425	35.0137	60.5068	48.8089	45.5972	34.048	45.6891	59.1381	91.1738	35.733	37.8965	45.8164	44.5745	49.5092	60.2231	43.0336	45.0594	38.9182	56.9977	53.3279	47.7643	71.9504	42.8613	41.4165	52.0893	34.1206	64.9442	52.3328	52.8812	33.0922	8.53653	48.5779
Fox_ENSCAFG00000030180	IL18	53.4124	55.5789	51.1234	52.022	46.3962	66.2096	38.5158	38.6067	35.1617	35.255	54.5799	38.8062	51.634	67.1297	37.5818	33.277	59.5742	45.0464	43.9732	37.2856	42.1718	56.7914	90.6612	33.6172	35.399	42.2608	40.3043	48.6555	53.5431	36.4024	44.9943	43.8751	61.4129	52.1096	47.4359	68.3923	38.8411	36.5775	49.0928	33.067	54.1584	46.122	47.3373	28.6823	7.79139	46.2415
Fox_ENSCAFG00000030292	LTB	47.5294	61.4193	78.5085	47.172	41.32	61.3832	39.4501	41.676	40.9118	34.9046	52.3195	39.6529	53.443	66.7277	40.18	31.2393	61.1622	47.1127	43.8837	38.7139	37.6488	52.2117	92.5709	27.3997	39.0624	47.0824	44.6939	54.4363	53.3498	37.7117	40.5472	34.8717	50.4773	44.5922	37.9844	95.2692	123.017	35.4015	47.0022	37.93	49.0192	41.2852	53.6386	31.1742	10.3583	48.6099
Fox_ENSCAFG00000030966	CCR6	46.7704	56.6108	79.5238	49.1663	55.23	67.8781	37.599	36.8432	42.4406	43.0966	58.671	38.154	54.5851	63.9204	41.0289	29.1762	53.8828	42.2154	44.7268	37.9089	43.0946	53.6429	82.8939	27.9378	35.0079	44.232	42.158	50.4485	54.5491	38.331	36.1033	36.5091	44.8975	46.4323	45.4525	87.2328	69.3246	41.8357	49.5657	35.3618	55.88	44.0432	51.4636	28.3618	10.0788	47.4282
Fox_ENSCAFG00000032102	DLA-DMB	50.2873	62.7681	88.2424	55.9869	54.4476	76.4306	41.8218	40.5297	44.4031	40.121	57.3611	37.1336	55.5017	67.3563	49.4341	34.545	64.4817	44.9437	43.9087	40.2371	43.0969	55.831	95.9428	33.8328	38.4559	47.2921	49.9301	62.8633	57.4066	44.9777	42.8983	41.2048	54.7886	51.5083	44.8934	97.8419	77.4039	43.4917	48.3838	35.1061	57.3245	53.7651	67.1332	33.99	9.4345	51.972
Fox_ENSCAFG00000032483_1	DLA-12	46.6772	63.7217	75.4615	56.2719	45.6728	56.933	41.637	41.8972	42.2592	38.3888	54.3359	38.2207	59.581	81.3841	42.8845	35.7904	58.3908	49.7652	47.5908	40.6658	41.7971	48.8681	95.3436	31.6001	42.1507	44.8054	47.5365	54.4916	53.5563	48.4792	43.6835	38.8938	54.9699	47.6577	40.4273	102.65	133.436	44.2575	48.4601	34.8155	49.6755	54.0931	74.0054	33.926	12.859	51.9993
Fox_ENSCAFG00000000515	LTA	44.9177	55.4998	94.2515	55.0761	43.8426	66.1749	35.5707	34.1853	37.8113	37.8534	52.7499	39.0322	53.6511	65.9366	41.5579	31.1896	51.6563	40.2898	41.8463	37.3026	37.6156	49.9697	85.7045	28.5972	37.5144	44.8463	44.426	51.0113	49.5012	39.9239	35.6407	38.0591	47.5934	43.8345	42.4189	103.478	127.321	34.5518	48.6908	31.8634	50.2544	42.9574	58.5551	29.878	8.65626	48.2946
Fox_ENSCAFG00000019436	IRAK1	11.1812	16.508	25.1538	27.5152	15.3585	38.2715	19.6082	20.4872	19.949	9.55989	13.9279	17.2974	15.9574	18.4315	22.3495	9.83135	25.0164	12.5733	14.1195	19.7277	20.9124	13.6061	24.2285	7.63737	10.9467	13.8903	23.379	15.301	16.9547	13.354	10.3427	18.9464	12.5709	12.4502	11.2458	28.056	60.2572	20.4175	11.9839	17.5298	14.3224	11.6669	25.7393	9.90554	4.13498	17.8356
Fox_ENSCAFG00000023201	TLR9	45.9422	59.8744	99.9403	50.1056	54.8661	72.3743	39.3303	41.7494	42.8796	33.8922	60.5825	34.6797	54.4145	73.468	50.6754	34.3035	51.8212	48.3894	47.8704	34.7294	39.4121	54.8817	89.283	28.0095	36.6727	47.2455	49.4958	55.5514	59.8752	48.949	38.0284	40.7667	47.4531	46.2241	41.2487	102.181	178.781	35.451	48.818	37.4143	54.0945	51.9309	77.9638	29.7237	11.6235	52.9548
Fox_ENSCAFG00000023498	TLR8	26.5911	33.4813	39.8921	55.4436	28.8495	81.4733	41.5484	40.5322	41.5776	22.4531	31.8261	41.2159	30.4897	33.8261	41.5439	18.3242	53.6073	24.2081	23.7756	40.6907	43.3689	33.9731	50.7942	17.0754	20.8458	25.3004	47.3474	28.4466	28.5053	19.1824	20.8813	43.1193	28.3262	27.7841	23.9402	46.8627	41.0866	40.2376	28.1276	37.909	27.6383	23.554	28.2118	17.4488	5.76825	33.4908
Fox_ENSCAFG00000023677	CD1A6	143.667	179.937	256.367	156.696	152.664	191.929	119.928	117.35	105.182	113.203	163.13	108.733	144.39	180.412	109.646	91.5821	164.291	135.507	119.994	104.082	115.708	163.257	245.638	88.5519	105.538	134.941	131.149	151.538	144.053	102.606	116.841	119.168	157.942	146.558	122.613	264.054	250.907	122.159	146.012	121.534	155.87	127.548	132.972	87.2791	34.1693	141.051
Fox_ENSCAFG00000028874	IL-17A	28.6712	35.7612	44.2978	36.7256	27.2515	48.4553	22.8669	22.8933	26.7597	21.6631	38.1052	23.7114	32.6159	41.2012	25.9004	20.6977	37.4258	31.2668	28.815	24.4451	26.686	35.1352	57.2546	18.3775	24.9858	30.909	27.3974	33.0351	31.8841	20.5574	30.4568	25.0767	39.4228	33.6032	29.7515	57.969	33.5615	28.7149	36.6092	25.4593	35.281	31.5584	32.8872	19.6839	5.33841	30.9139
Fox_ENSCAFG00000000517	TNF	42.4419	56.4941	95.8211	45.0286	44.5781	69.5073	37.2543	33.0736	34.094	33.2339	51.2906	33.1726	48.5441	60.2639	38.055	32.2738	50.7561	36.9328	37.8992	30.6671	33.0527	46.1353	71.4478	29.7039	30.2743	41.6444	44.2434	55.2984	45.5931	35.391	36.3883	34.8579	44.9323	40.4691	36.0045	94.9623	111.742	35.5095	48.2489	36.9973	42.5023	40.5668	48.1889	26.3878	8.54087	45.1214
Fox_ENSCAFG00000031460	ICAM1	39.0407	52.27	79.0804	47.0071	38.1198	57.7568	31.0675	34.7574	35.9063	29.3324	48.062	31.1069	47.5161	60.771	34.8983	27.3543	50.8291	39.3275	39.0013	31.6282	34.5242	45.8653	76.6114	23.8107	31.2487	43.1744	42.7112	45.5568	51.2035	35.6392	31.8992	31.6318	45.0401	37.8081	33.0953	96.271	142.306	34.2054	40.4118	35.1932	45.1114	40.3075	55.8382	29.1347	10.0604	44.2998
Fox_ENSCAFG00000032222	DLA-12	63.0113	74.7324	71.872	62.9483	63.7779	80.5938	52.3007	50.7825	54.4765	48.5023	66.8912	53.4078	69.8236	84.8097	54.3127	44.3375	77.1509	56.8147	53.6601	47.9712	50.313	77.3515	130.394	39.1558	49.1552	59.3037	51.2808	70.5113	63.4884	53.7135	50.0448	47.4712	71.82	66.8816	57.1979	84.693	93.0017	48.9234	61.2377	29.1913	69.5706	57.6074	83.5756	39.5255	15.0564	61.1698
Fox_ENSCAFG00000032483_2	LY96	57.0524	62.531	47.6248	47.5063	53.6142	67.4619	45.8033	37.5789	47.0025	40.6354	63.1493	39.7252	56.8805	65.2168	48.9627	36.5169	63.1109	45.9496	50.6596	43.0055	45.1069	62.5623	101.625	34.2385	41.4115	44.3525	44.1957	53.6652	61.0898	40.1967	42.4327	44.1694	65.4922	51.4574	45.8311	66.1962	43.7105	45.4771	48.7121	34.9783	53.119	45.9102	65.123	33.5265	11.8079	49.9195
Fox_ENSCAFG00000000686	CFB/C2	47.0919	58.3416	93.4112	53.9231	49.6848	74.3567	38.3885	42.6335	41.6759	38.0762	60.3005	37.4298	52.5529	66.4446	44.0058	31.9671	53.4172	44.9813	43.752	37.7562	40.5903	54.767	91.4431	28.6426	37.4303	45.9646	48.5041	56.2394	55.9769	40.7061	37.55	37.6757	51.7771	50.6974	43.5962	98.815	119.094	40.3166	50.2372	39.6881	55.0865	46.5976	62.567	30.7046	12.2664	50.825
Fox_ENSCAFG00000000701	UNKNOWN	49.7175	62.3861	103.483	54.0635	52.9313	76.8005	40.76	40.8831	40.0362	38.5353	60.4167	37.9829	54.1853	69.5309	44.9281	34.9144	57.0663	47.1893	43.7648	35.7403	44.8637	54.7115	88.4787	30.2792	36.8523	48.1195	50.2298	58.6681	56.8745	44.2618	38.0102	36.6558	51.413	48.1188	42.5438	109.173	159.133	38.7627	48.8449	43.6239	55.529	47.9346	67.9233	31.3738	12.4926	53.1153
Fox_ENSCAFG00000000803	DLA-DRA1	47.5797	56.8645	72.1589	54.7731	50.894	71.5921	41.4834	40.9329	40.2366	37.777	62.8949	36.0238	53.7263	64.7113	41.3572	31.6194	64.2901	45.0177	41.4547	35.1342	43.8296	53.1351	95.1245	26.7876	34.9311	45.7483	49.2662	53.6865	48.7938	36.8238	44.6534	37.0053	61.2706	51.5514	45.9558	84.5448	63.7978	43.7792	54.3885	37.5832	59.3969	53.4344	54.3673	28.0071	10.9921	49.0973
Fox_ENSCAFG00000000814	DLA-DQBC1	130.977	114.73	136.617	106.408	113.76	121.217	71.4104	89.6429	107.213	72.087	128.044	84.2524	94.984	122.766	59.5636	59.6667	111.541	80.645	103.968	68.3576	79.6134	102.432	166.783	58.5338	63.9186	85.0736	106.195	145.884	76.2139	68.5684	80.0714	93.1736	152.778	108.084	103.345	151.369	173.168	73.1091	89.4403	37.6762	130.317	90.4948	93.0165	51.1355	17.9299	97.2483
Fox_ENSCAFG00000000163	STAT6	50.9772	61.6446	106.606	55.1898	60.686	74.2332	41.2322	45.9522	45.3599	40.2369	60.7237	39.7348	57.7306	71.4555	59.1688	36.1048	55.3033	43.7599	50.3888	39.9953	40.9539	57.8927	96.714	32.4235	39.741	50.5822	51.2577	61.9239	66.2605	51.9504	40.2823	40.2253	54.1492	51.4939	46.2104	110.261	154.667	39.9279	50.0949	40.2835	53.7465	48.6297	99.1522	34.8406	11.2307	56.0306
Fox_ENSCAFG00000000855	IL5	51.4478	59.5512	54.9916	51.0388	44.1853	62.5622	40.653	38.3895	39.0409	42.8504	54.2031	40.3732	54.3853	60.7323	42.0215	30.8031	55.2241	43.5333	43.1186	37.5601	40.9659	55.4031	93.6042	31.3727	38.9092	44.7491	42.3696	49.0331	52.8031	37.2971	40.694	38.4651	55.9816	51.4572	47.3391	69.3885	44.4	37.8446	49.9874	29.3218	52.9654	47.3654	51.2724	33.252	12.1302	46.5564
Fox_ENSCAFG00000000900	HLA-DPB1	57.7021	67.2965	120.322	48.1194	47.0702	87.9835	33.6051	33.7437	46.4284	46.1579	74.5304	38.2518	69.6297	43.4826	41.2097	40.8019	52.0707	24.0698	53.4575	46.6458	49.1623	51.3564	110.779	38.7308	50.0702	45.2384	54.2326	63.3721	60.9132	49.8202	46.0523	39.8462	63.4893	47.2692	42.1118	127.33	117.405	35.386	69.4884	52.5586	69.8005	54.0255	60.7151	38.4191	15.1105	56.1169
Fox_ENSCAFG00000001807	DDX58	51.7366	58.5249	59.3182	52.4082	54.804	70.9219	37.8916	39.4765	41.3597	35.7664	55.2373	38.3818	52.1872	67.0408	44.5016	32.9625	58.0517	45.031	45.8725	39.1769	42.5834	53.7291	93.5909	32.1918	38.5091	47.3951	45.0569	53.7732	59.4042	38.7718	41.6189	37.6189	55.889	50.5373	45.5618	73.8238	62.7981	40.9949	50.2002	36.2175	56.4727	47.7079	57.3576	29.2865	8.96177	48.4601
Fox_ENSCAFG00000002102	JAK2	48.8916	54.7453	45.0002	48.5905	49.2345	71.9596	36.6961	37.3591	36.4013	36.1466	52.9175	35.9343	48.2141	65.1478	40.4115	30.444	54.8275	41.5734	40.9771	34.2974	40.246	54.5587	89.5032	28.6246	36.1727	40.6483	41.9778	50.7826	56.3799	35.1021	42.4397	37.2064	54.4901	51.4415	43.5228	65.0486	40.7516	40.6211	49.3315	31.1335	55.9528	47.0904	47.784	27.0451	8.5793	45.0267
Fox_ENSCAFG00000003518	TLR4	52.944	62.3791	65.8781	52.9235	58.5167	75.5727	41.2924	41.5055	39.596	40.7349	60.2204	40.2861	55	68.975	50.2666	33.9358	68.0635	50.3601	46.6317	39.1439	46.8213	62.2251	94.6619	32.6122	35.1647	47.5542	51.0585	53.7154	65.0805	41.7604	45.4448	42.7516	58.096	56.6982	50.518	93.8078	69.1347	41.3266	50.9035	37.2121	61.7229	51.2749	63.0585	29.3978	10.3168	51.9232
Fox_ENSCAFG00000003594	IRF3	46.1741	61.4571	104.175	52.0979	51.7398	80.2648	38.9379	49.4491	42.3741	38.7619	52.3749	38.9581	52.6491	73.9337	54.2286	31.2918	56.9078	49.1722	52.0518	39.8922	42.0587	56.4491	97.245	32.7291	35.907	46.0857	49.8941	64.0469	64.7996	53.2015	38.1059	39.6644	51.1638	45.6891	42.9211	116.835	151.579	40.4865	47.7512	41.2118	49.8785	48.7524	88.5912	26.8796	10.5916	54.4313
Fox_ENSCAFG00000004658	CCR4	53.2242	60.3999	82.8676	60.5838	46.1491	81.8734	43.9241	39.4708	33.5161	39.0798	67.9353	40.4948	51.0643	64.7859	35.3113	34.2733	61.3593	47.4173	43.933	39.0619	41.9841	56.6214	94.5439	31.0561	36.5052	47.8297	46.5579	49.1827	49.0085	38.7844	42.1514	35.6152	56.8448	51.4576	48.8893	97.8285	79.398	42.9319	59.6129	43.1862	50.8517	49.381	53.5277	28.5412	9.35153	50.4082
Fox_ENSCAFG00000006551	MAPK8	49.3776	61.3499	52.5531	52.7005	53.4735	70.8306	40.771	37.1808	40.3628	39.6274	53.2058	38.7847	56.1691	65.3393	44.9572	30.2305	62.9329	46.8738	46.9814	39.961	44.9314	58.1782	98.1736	28.8764	36.5864	43.0462	44.8196	52.9651	57.5648	40.7854	49.359	42.4488	61.4636	55.0269	45.2987	67.5644	41.0072	42.4052	53.9401	35.0102	57.5614	46.1899	55.4556	28.931	9.91168	48.4703
Fox_ENSCAFG00000006813	TRAF6	49.3553	61.4021	63.6428	53.9363	54.5035	73.5289	39.9551	45.1139	44.425	39.1475	59.1507	40.5414	56.5308	66.7335	45.8977	36.581	59.7084	48.9931	49.9796	35.6874	38.2498	59.4382	95.6491	28.8258	39.097	43.2561	44.4922	51.3371	53.9488	40.4074	41.6899	39.8716	55.1368	51.7775	44.7731	80.3713	63.1547	38.2869	47.6758	36.8321	55.2112	51.3487	71.9014	32.3258	7.45763	49.7184
Fox_ENSCAFG00000000408	IFN-GAMMA	50.7526	66.6117	55.2214	50.073	54.3083	69.3983	39.4083	36.4108	45.4658	40.045	58.3473	35.5227	50.8166	60.3263	46.7361	33.9865	53.966	41.6277	46.2959	33.6432	44.8211	58.4903	87.019	29.0785	38.7836	40.7691	43.0935	48.7701	54.8471	42.081	43.982	41.7496	58.5767	53.6472	48.098	69.7206	43.2794	41.7311	52.7281	36.1014	57.9355	52.5547	56.3693	29.5932	9.78011	47.8347
Fox_ENSCAFG00000007464	CD8A	38.2532	53.4892	78.5878	46.7333	42.6572	60.2441	30.4338	38.4387	30.6991	30.6824	52.1901	32.0928	43.5455	60.2617	39.2243	25.7104	47.1946	36.8333	39.7009	29.8874	33.4482	47.1577	71.5703	28.2595	31.5468	38.9198	40.0468	48.6523	51.2905	34.0365	34.2757	36.4937	45.3901	40.5446	33.4266	80.5928	102.975	29.7541	43.9793	34.1212	44.6617	39.3968	55.936	24.373	8.91441	43.0361
Fox_ENSCAFG00000008234	DLA-79	49.0453	55.9958	76.8558	50.5995	49.023	64.0294	38.0906	41.1257	43.5255	37.9758	57.9456	35.4598	51.3722	69.997	39.664	29.4153	53.094	44.5364	44.0234	40.9354	43.7433	48.9709	86.4149	30.3575	36.4387	46.1155	45.7788	56.3375	54.8275	36.4847	42.7924	39.7871	51.8475	51.4862	46.7282	88.239	97.7191	38.5047	49.3847	38.7784	55.9086	48.5749	55.9732	31.1933	10.1721	49.006
Fox_ENSCAFG00000008584	CXCL10	46.5609	53.0523	32.8893	53.5838	49.64	57.0618	40.7746	40.1174	37.5554	36.9816	50.5136	34.4713	53.0718	58.6221	36.7869	32.1619	65.0946	44.9009	39.8236	30.6555	38.6956	56.6733	86.1864	28.7858	33.4925	39.2321	45.4797	48.0918	46.9599	33.6978	44.8236	39.4942	53.9588	51.7206	45.2209	49.5999	35.4747	40.9955	46.5081	32.6016	46.2193	46.0512	42.3161	27.9772	7.52588	43.6023
Fox_ENSCAFG00000009700	IRAK4	50.128	59.9955	50.4679	50.7652	51.179	67.5623	39.5886	40.095	42.266	37.0055	55.8307	38.0395	52.0132	61.4006	45.0108	35.5016	56.035	45.9556	44.4249	38.8384	38.6965	55.6126	97.8585	31.889	40.2137	44.2466	43.5227	49.9337	56.1086	43.2709	40.7173	39.7735	52.7634	51.2869	47.9736	63.1748	42.3451	39.9268	49.4492	39.2619	55.8127	47.6407	58.2667	32.768	10.7589	47.4528
Fox_ENSCAFG00000009797	STAT1	47.6788	55.7634	64.0287	51.8612	54.8757	70.7987	40.5528	37.832	39.3658	38.0395	55.4478	38.3499	52.1412	65.1181	44.4317	31.4716	51.0987	45.767	42.3902	37.0638	42.4893	57.4472	92.2873	30.1686	36.7696	44.5867	43.317	53.6571	54.1568	39.6691	39.7377	38.9392	50.7491	49.7034	45.0227	76.9761	83.8791	38.0335	48.9968	35.1201	54.1733	47.6014	61.9681	28.4696	10.1865	48.1818
Fox_ENSCAFG00000009818	NOD2	48.266	58.391	92.8098	52.8408	49.5995	70.4562	39.7318	40.3074	43.437	36.2248	54.5029	37.1402	51.4331	76.081	43.1625	34.5141	59.273	45.4051	43.3113	40.0205	42.7721	58.6753	90.93	29.1631	39.1303	45.9632	42.9701	58.2195	56.9619	44.0522	39.8593	39.245	53.4485	54.1129	42.3637	104.166	124.97	39.1328	50.3384	37.1458	53.1497	49.1935	74.7875	31.6678	11.8921	51.8049
Fox_ENSCAFG00000009994	CD40	47.2873	65.9763	103.59	60.0434	51.4615	70.4133	36.8916	41.3424	42.3957	36.7553	61.2731	37.2667	56.203	67.2434	48.4335	32.5798	57.6684	45.0753	47.84	37.5153	37.0194	56.7037	86.6009	29.274	38.7484	43.6619	49.8559	53.9222	51.7419	47.2568	40.5578	37.8288	57.1673	46.1789	45.2976	107.89	122.531	37.9273	50.0077	37.8477	56.6348	47.1931	69.9329	29.6581	9.89892	51.9687
Fox_ENSCAFG00000010172	MX1	50.9361	58.7404	88.3389	58.6801	52.8628	78.8634	39.5399	40.851	39.3075	41.6245	61.4347	41.0869	55.5387	68.7972	35.8941	35.4601	53.5878	43.5494	48.2963	36.5074	42.3885	57.4134	90.0367	29.1839	35.8533	46.6706	49.7333	54.003	53.5801	38.1348	43.5866	39.9829	52.6452	50.9598	44.6842	97.0479	127.535	40.7368	47.0585	34.3619	50.6895	46.9018	64.6517	30.4441	12.4902	51.3482
Fox_ENSCAFG00000010730	NFKB1	51.7613	60.2287	73.7008	52.4507	54.6113	71.2558	39.5884	40.0218	40.5212	39.9126	59.9611	39.3095	54.7982	67.4483	47.2247	33.0065	53.1313	45.3123	45.6029	35.9956	44.6821	55.4265	88.9511	30.6378	36.8247	46.7199	44.3397	53.7117	53.509	40.8325	43.9655	42.0327	53.9804	50.9697	47.7555	83.1279	68.7355	39.3586	49.7646	36.6521	55.9784	49.9017	62.4934	31.0087	9.66963	49.4861
Fox_ENSCAFG00000011443	IL10	46.377	60.2534	87.9441	50.5922	54.1127	67.999	39.1216	41.4495	36.777	40.8907	65.1485	38.1814	52.1137	70.3309	47.0167	32.8941	60.4078	45.2544	41.9368	34.7515	44.1387	60.0534	90.2549	30.7157	37.5725	45.4583	48.1471	56.2828	55.3779	41.7235	42.1696	37.7157	51.6985	48.7721	43.273	101.653	105.533	39.0985	54.7627	37.5627	54.775	54.425	55.177	30.4392	13.7485	50.9796
Fox_ENSCAFG00000011698	TLR7	27.1048	33.6264	40.0263	61.2696	26.3677	84.9383	43.7852	38.3222	41.4122	22.7735	32.9373	40.791	29.1973	33.9427	43.7244	16.0656	57.402	23.8929	24.9618	37.0783	48.404	30.5503	51.9704	18.2148	20.671	26.591	50.9429	27.523	28.6587	20.589	22.1778	40.5183	30.9684	27.8095	24.8376	46.3229	39.8666	43.3062	30.3109	42.2813	29.2187	24.5997	27.6163	15.9453	4.70366	34.0937
Fox_ENSCAFG00000011751	CD86	56.2983	63.203	72.9494	56.7103	55.1742	79.8348	39.6069	38.7833	39.5742	39.8768	64.0803	36.6597	50.7695	62.8506	45.088	30.427	64.8047	50.779	42.8648	34.6026	46.2571	58.8742	98.5146	32.8382	37.7614	44.4047	49.082	56.4545	58.1438	42.2421	45.1086	43.021	61.1116	48.6489	49.5446	86.685	60.6953	40.6412	52.1597	40.0794	64.8622	56.4322	61.2429	27.0627	9.47682	51.0285
Fox_ENSCAFG00000011787	CRP	48.798	57.8273	83.7294	53.3351	52.9595	75.1411	36.7931	44.3734	43.081	38.4117	61.4802	39.3044	53.3832	63.3992	43.4339	38.3231	56.7405	49.1019	49.8652	37.5857	44.2092	50.4335	94.9537	31.0125	40.7632	47.5189	46.749	54.5367	57.7957	41.2528	41.4891	39.947	50.4028	48.2968	42.7699	88.0814	88.6199	40.636	50.8976	43.2003	60.7859	54.9849	58.5309	31.7174	8.52603	50.7817
Fox_ENSCAFG00000013334	RELA	38.1167	52.0024	88.5425	50.298	41.1496	58.8016	32.6218	38.1865	41.1183	30.6274	49.2099	32.698	49.1119	73.4028	40.6516	31.152	47.4798	41.446	42.4512	36.2421	32.3881	40.9865	79.1873	25.8401	31.6734	43.7782	41.0671	52.8881	45.4032	38.8587	30.6611	31.9841	40.6333	38.746	35.5385	93.7234	123.714	32.0306	38.6722	33.8595	39.9397	37.323	61.3857	28.3091	10.9857	44.9975
Fox_ENSCAFG00000013633	B2M	46.2885	61.7018	71.3019	49.6681	47.4823	60.796	35.3539	38.8656	42.0316	37.462	51.371	36.2762	52.5942	67.7607	38.9759	33.5562	59.7179	46.743	45.7843	43.0771	34.0899	49.4748	88.8731	30.613	37.4309	42.5969	44.8892	55.1435	51.6815	39.9085	40.3266	35.0578	56.598	49.9963	42.7479	98.8442	91.3405	39.4572	48.258	39.7216	48.3244	40.3442	65.7655	27.7168	10.1777	48.3597
Fox_ENSCAFG00000014200	IL12A	27.3209	37.8105	52.1388	30.6584	30.5454	40.201	24.0406	21.5463	22.3269	22.4873	39.8783	20.0678	30.3518	38.9627	24.7335	18.0572	31.3379	25.9488	23.888	21.6362	25.9327	31.988	48.8598	18.4481	18.74	26.2771	25.5108	28.397	29.8594	22.343	23.5523	23.5145	28.4767	32.9848	23.6418	55.5791	88.7842	22.3237	27.4472	22.0249	33.6224	26.5648	31.0673	19.0881	4.80959	29.4172
Fox_ENSCAFG00000015028	IL12RB1	39.0431	52.5449	89.221	49.8946	44.2334	60.4718	34.7211	33.8623	35.813	36.8515	52.5831	34.1471	48.9795	62.6659	36.0428	31.7982	47.4689	40.2967	38.9437	30.8297	36.1059	46.9224	78.2786	27.3565	33.9698	40.9601	42.9871	48.6783	45.8297	35.5357	36.7607	34.5468	44.0598	40.2417	37.9995	93.9795	109.087	35.049	45.3732	32.0431	44.2096	36.5548	55.7246	27.3473	9.47103	44.8774
Fox_ENSCAFG00000015421	MAPK1	46.8799	50.1916	52.2403	51.239	45.3291	61.1238	36.804	39.5	36.7922	36.1717	51.4375	36.0138	51.2321	61.8933	31.026	29.3287	51.3511	43.2435	38.8324	38.1903	35.0503	50.722	87.8571	28.2768	33.263	42.7784	41.8945	50.3608	44.1392	34.806	34.1027	39.8835	49.3644	50.8892	41.8186	73.4002	58.0268	37.903	45.7325	34.3287	48.5008	41.7492	49.1323	28.3616	10.0296	44.0265
Fox_ENSCAFG00000016705	TBX21	39.5737	51.1064	73.0767	42.9102	37.368	64.3647	29.9018	34.9302	31.7379	32.268	48.9274	30.8392	40.6104	53.8951	30.2665	26.1534	43.487	37.2439	37.6407	28.3357	30.4347	43.7733	70.4588	22.4935	29.4365	38.0557	43.8053	46.9459	43.0308	30.9254	30.2878	29.2837	40.5689	38.9379	33.1059	84.5583	112.513	33.0233	41.969	32.9464	40.5935	37.7148	39.8974	25.1854	9.63837	40.9827
Fox_ENSCAFG00000016881	ITGAM	51.7428	66.769	96.7293	59.0161	49.2374	84.8996	42.4401	44.4049	42.3428	42.6203	64.9929	40.9651	57.552	74.3611	42.0101	34.0064	66.7563	46.7975	48.2179	41.3446	38.2175	59.9264	96.6334	34.3724	39.5786	50.049	50.3825	58.3982	50.6012	36.2398	44.8289	43.6961	61.9123	53.3819	50.9688	105.353	83.2354	45.395	59.0998	41.2001	58.1165	49.0538	48.7614	32.2692	9.89097	53.306
Fox_ENSCAFG00000017146	CXCR3	26.0701	33.011	57.5463	57.5314	25.0533	80.2091	38.5486	38.7444	35.8941	17.5787	30.184	34.8968	27.0453	33.5501	36.7211	15.421	57.672	20.7684	21.5783	35.1147	38.379	26.1806	36.7501	15.6796	19.0926	22.8926	53.1806	28.5398	19.6899	18.5688	17.1611	41.92	25.5474	21.7608	20.8453	54.6613	69.5703	39.2861	25.7017	41.1276	30.7844	24.0785	28.1996	12.3166	5.3821	32.4541
Fox_ENSCAFG00000017287	IL12B	52.3137	59.9599	79.0929	56.1767	60.0116	73.0913	43.1867	42.9539	41.5853	40.8089	59.7756	39.1034	54.1779	64.508	49.8033	34.0901	58.2143	48.4688	47.9395	37.1546	45.5349	58.0873	92.9463	34.6446	41.9832	47.742	48.5	49.9992	56.9283	44.8974	43.647	43.3057	59.3433	52.5877	44.8305	96.1835	61.8093	40.2179	50.9383	36.3874	66.22	54.0509	62.3353	30.3958	11.0897	51.4894
Fox_ENSCAFG00000000500R	DLA-64R	36.8755	47.4789	65.5435	45.3235	42.455	53.4148	30.4349	35.1183	36.2876	32.5624	44.8365	32.7275	48.0189	63.276	35.3769	28.9876	58.7596	38.2884	40.8245	30.9428	29.3518	42.1917	81.0363	25.4264	32.7445	38.5914	39.3692	43.0603	40.3181	36.443	32.3912	29.7661	43.9756	41.2428	35.9235	83.7859	92.6247	33.9505	40.5014	32.2787	44.4847	40.5091	53.6339	26.2586	10.373	42.1726
Fox_ENSCAFG00000018075	TRAF3	49.9242	59.7758	85.2513	53.0106	56.1706	75.6317	41.2192	39.7141	40.4016	41.4565	65.4892	36.8771	55.7518	69.5148	42.7926	33.7867	55.3174	49.3517	44.0667	36.9928	44.4967	55.7942	98.7783	30.3633	37.3795	49.5285	48.6046	51.8812	56.2336	43.2953	40.164	44.1911	53.5962	52.5482	46.6021	94.5126	85.4225	39.1054	49.2046	37.7771	56.1453	48.9158	68.9526	29.2432	13.5884	51.3071
Fox_ENSCAFG00000018167	CCL3	42.6066	57.4871	54.6425	45.9747	47.3154	56.2132	34.3754	33.0847	37.0067	30.8451	51.9792	28.5814	45.5511	57.6375	34.615	25.9461	58.1038	39.4315	38.193	33.8288	40.2576	48.5067	76.1055	25.7155	31.8378	38.6672	38.8462	42.349	44.8025	38.5146	34.0842	35.5572	49.1352	46.0505	40.2194	65.3519	45.3126	33.1016	45.6414	29.8563	48.6891	44.1582	49.4422	25.5718	10.0393	41.8052
Fox_ENSCAFG00000018171	CCL5	50.973	60.3519	79.2089	55.2804	46.603	65.3947	38.3142	38.7731	35.924	36.4685	52.7269	35.1819	50.402	60.0355	37.866	34.7624	52.2489	43.4989	41.6289	33.9977	36.0034	52.1233	83.92	30.5467	38.5096	46.223	39.6864	49.5349	54.4989	33.9555	39.5822	39.1053	51.9527	52.2461	45.4989	93.5524	99.585	33.71	48.6667	32.6774	50.857	41.7224	51.2534	30.4352	11.3232	47.4847
Fox_ENSCAFG00000018314	CD209	46.316	57.5298	75.4191	50.5676	49.0458	69.0267	40.7436	41.4004	39.6444	34.3227	55.0898	43.2293	48.4991	63.8484	40.6724	30.6093	53.6004	42.5027	43.5933	39.2893	38.0902	52.8898	90.4356	30.944	37.028	49.524	44.8671	57.9009	54.2102	41.4151	42.1471	40.3431	55.6307	48.7578	42.1724	80.9684	72.6191	37.6667	46.992	36.5924	47.236	42.6236	56.2329	30.9573	9.94044	47.8474
Fox_ENSCAFG00000018539	IL12RB2	49.8157	62.4809	67.339	51.788	51.4466	70.0216	40.5385	38.9846	40.4946	39.5054	59.3157	40.6456	52.0358	68.4787	44.5338	32.5968	61.2676	46.8228	42.3691	39.5091	46.127	58.1076	89.0208	31.4044	37.4801	44.2064	44.3902	52.7167	58.9846	41.9855	44.401	40.515	58.8804	51.9681	44.7395	79.7924	50.9576	40.4838	54.0007	35.3569	60.0333	52.0576	53.8468	29.7784	10.2895	49.1448
Fox_ENSCAFG00000018542	IL23R	52.6811	57.8298	36.0686	51.7898	55.1048	71.0559	42.51	41.0135	36.5872	39.8115	57.5645	39.1575	55.6284	67.3849	45.0707	36.4028	63.1552	44.9458	46.1016	37.967	41.6596	56.4856	99.394	33.8846	37.3507	45.6958	47.1708	50.7476	58.8062	41.6546	43.5878	40.631	61.1072	54.0789	48.0928	55.7029	36.2977	39.4597	55.2456	38.6496	55.1867	49.2574	54.992	31.5972	9.6066	48.0927
Fox_ENSCAFG00000018625	C3	48.8735	60.7	103.698	53.9094	51.2393	77.3744	41.3075	42.5714	40.4197	36.1573	63.2175	38.1479	53.7127	70.9609	43.925	31.9147	53.5244	45.0092	43.7423	38.1253	39.9341	57.1812	86.9096	29.7287	37.8882	48.3691	48.3485	59.085	55.6266	40.5358	39.2058	39.5007	50.8347	49.976	41.5894	103.623	131.159	39.8641	52.1989	40.4874	54.5525	46.8962	61.5261	29.6256	11.8592	51.8897
CanineMicro_CPH5	CPH5	42.1894	67.0303	107.098	48.1818	37.7045	81.447	24.9167	48.1515	38.8106	36.5985	49.9621	43.6061	52.4167	73.1212	25.1288	22.8561	54.5379	35.1667	42.3561	28.2424	53.1591	47.2121	77.053	25.8939	42.8333	37.8788	45.6818	49.3939	41.0076	25.447	30.7348	26.7803	60.0758	42.7576	29.6439	105.833	71.0455	39.2576	48.9773	29.4697	62.3258	48.1439	60.9545	26.6894	9.18182	46.599
CanineMicro_CPH15	CPH15	40.0974	52.1688	97.474	52.7273	46.1364	69.1494	31.8247	26.2403	32.6039	28.7922	46.5909	41.8766	54.5325	70.3312	37.0584	31.7662	49.0974	36.474	46.3506	25.987	36.5065	50.4805	78.1883	18.8117	25.0325	40.3052	41.6558	53.5714	42.6688	21.7013	27.5909	44.4675	51.5649	46.7078	30.2208	79.5	73.4416	32.039	47.5065	45.5325	38.1039	46.2987	44.6883	29.8831	12.7597	43.9224
CanineMicro_CXX140	CXX140	8.36364	15.4481	47.9221	18.0455	12.2597	35.2143	12.6948	12.8377	5.87662	6.96104	23.4481	5.16234	24.9221	14.3636	13.8571	10.3831	19.5909	12.5649	10.7662	10.0714	10.474	13.1169	23.3701	6.59091	9.53247	13.039	11.8506	15.5455	24.4805	7	11.0844	11.7468	14.2403	5.27922	7.98701	46.5065	33.961	13.1688	20.1818	12.6234	15.9416	14.2338	16.0455	8.81818	2.14286	15.327
CanineMicro_CXX147	CXX147	56.475	56.1562	62.25	45.6437	34.6625	74.0687	37.4875	32.8687	33.6938	32.3563	59.3625	39.9875	37.5	56.7812	39.55	28.325	52.75	33.375	41.85	47.075	38.2687	38.3375	89.6375	34.6437	31.7563	40.9688	43.6187	36.7125	57.3625	40.2812	45.5375	29.3938	48.35	52.2625	47.5063	84.8375	50.0312	32.8625	55.875	36.45	53.9	51.6562	52.3625	32.2625	4.30625	45.1422
CanineMicro_CXX173	CXX173	48.1885	66.7049	123.975	56.459	57.0902	68.7787	48.5	30.2705	41.582	33.6557	52.6148	37.877	47.0984	83.3115	47.9836	28.3115	62.8115	52.1803	45	37.4262	43.6148	53.0902	91.8934	31.1066	38.8525	39.4426	44.7869	56.6475	68.9344	47.6721	45.123	43.7541	61.7541	55.6557	39.082	111.287	28.9754	37.9672	71.5	50.3934	64.7541	41.8033	42.9508	27.041	9.0082	51.4869
CanineMicro_CXX250	CXX250	36.2239	58.5075	120.724	64.5075	39.709	84.1418	43.1269	44.709	32.8731	45.5149	64.7015	37.791	50.3657	73.9403	30.3358	30	52.6045	47.3582	48.9627	44.6343	32.5075	52.3582	84.8657	25.6045	23.3507	53.9552	54.6045	68.0746	51.1716	27.0373	45.9179	44.5597	46.4701	41.7761	35.4254	114.373	81.8209	46.2015	49.5896	37.3582	49.2761	37.3881	54.1716	27	12.2985	49.9531
CanineMicro_CXX671	CXX671	33.8039	40.4804	68.3137	44.1275	43.5637	60.0147	33.9804	27.2549	41.4363	35.5	46.0147	34.2353	45.0343	38.1422	31.1029	26.7696	40.5735	28.8676	38.7696	24.5098	29.5392	31.4265	77.7549	33.4167	31.2304	39.4461	31.1863	43.1863	41.4608	28.2549	31.1176	37.6225	48.8284	35.299	33.451	59.152	35.7353	36.7402	32.3824	26.9363	42.1569	42.4265	36.9412	22.3922	4.55882	37.6697
CanineMicro_CXX733	CXX733	31.7317	27.565	25.6423	35.1382	31.5691	36.4065	24.5366	24.6016	32.6789	18.5081	29.4106	27.1545	43.1951	38.6992	26.1667	23.187	34.3577	31.5325	34.0203	25.8862	32.9146	36.2154	57.9146	21.7358	28.6951	33.9675	19.3618	32.2195	44.3699	25.1179	33.8902	26.0854	37.874	35.187	29.6382	30.7764	31.3171	24.7683	38.9878	18.9837	33.7276	27.9593	42.3333	19.561	6.35366	30.4876
CanineMicro_CXX745	CXX745	43.7904	48.3603	40.2169	48.2022	37.875	81.4559	41.2831	27.1507	39.9449	43.4853	59.1507	28.2059	48.4375	57.8346	45.8015	30.3272	54.0331	46.9926	43.2353	34.5588	36.114	49.8676	67.0662	31.9081	32.7132	45.7978	34.0478	46.4853	47.0294	35.136	46.8346	31.864	41.8235	53.011	40.2868	58.6213	40.114	45.4338	47.0074	39.2096	45.5625	41.8676	48.9559	27.1507	8.83456	43.1797
CanineMicro_CXX758	CXX758	52.9167	51.0125	105.733	46.8417	45.45	90.6208	46.8583	34.6875	39.6875	39.3167	68.0458	42.2292	39.1875	62.9458	29.975	34.875	54.5667	41.4292	39.3083	40.925	34.7542	55.0125	80.4125	34.2542	33.6833	40.6042	46.1417	48.2292	46.9792	42.0375	45.6125	42.525	62.8333	52.4917	50.8583	97.1625	45.7958	38.7	48.9625	45.0208	67.6625	48.4375	48.475	31.3125	10.425	48.9999
CanineMicro_CXX771	CXX771	30.7692	53.0385	102.346	61.4359	44.7051	58.6667	32.4231	29.3718	24.0641	31.1795	59.7949	35.0897	53.1667	57.0128	42.3462	37.8333	43.1154	34.2308	42.5897	40.3718	40.5513	41.4231	83.1154	22.9872	38.2179	31.9231	45.7821	42.7179	37.0769	41.4359	33.641	37.5385	40.2436	43.7949	27.4872	95.9359	66.7308	39.9487	59.1538	40.5641	44.7436	33.8077	46.0256	28.1795	6	44.0573
FoxMicro_AHT121	AHT121	44.6777	58.7156	104.294	47.6825	48.4976	82.045	35.872	38.045	34.5332	35.7062	59.4005	39.5972	49.5711	72.8673	32.9408	29.7488	47.8057	53.7133	45.2938	34.5877	38.1777	49.1517	86.9479	30.4171	34.064	41.827	50.6469	54.8957	44.0877	33.5616	40.218	35.9052	49.6991	46.936	31.7062	103.133	104.445	40.4929	53.5664	43.9953	47.2038	34.5853	39.2133	30.4289	11.1848	48.2686
FoxMicro_AHTh171	AHTh171	51.9626	72.4967	118.51	55.0923	53.3385	98	38.3033	42.7341	41.5604	41.6681	63.4857	44.5868	53.3451	67.1758	51.0462	30.7011	50.8681	46.2967	57.3802	36.7407	42.1473	68.4967	104.218	36.0242	39.7143	44.9099	48.2374	61.1055	58.2835	52.1582	38.5604	42.356	60.9297	47.1341	44.0132	103.844	120.396	34.2725	48.8593	42.6681	59	46.2901	92.7736	35.9209	6.43516	55.4231
FoxMicro_C01_424	C01_424	51.4563	68.6004	73.6594	61.1266	47.6769	69.7686	34.3515	42.7009	38.8341	35.7271	66.4498	38.8144	64.4061	65.2664	45.4498	37.9782	61.0153	46.345	52.4148	35.0721	44.5786	54.5568	90.0415	34.1725	42.9672	51.8712	41.6266	47.5022	49.3079	44.9214	44.0044	46.6616	54.8035	47.5218	47.7402	87.3341	64.7707	39.714	50.7489	41.8537	51.7467	39.917	49.6965	32.1201	11.1528	49.9655
FoxMicro_C04_140	C04_140	43.8543	52.7513	85.5276	46.397	52.5126	63.294	42.2161	33.7613	28.5879	33.4899	67.3492	38.809	61.8518	63.9673	39.2563	31.6583	52.0176	41.1809	35.309	39.9146	40.8518	50.4447	89.9397	27.4045	33.5779	39.902	40.5452	43.8492	50.3693	44.7663	32.5754	42.3618	42.9749	39.7261	38.5427	92.8442	73.5226	40.3342	44.5603	34.8819	54.2814	45.392	52.1935	24.0528	9.27889	46.2862
FoxMicro_CPH2	CPH2	42.5582	60.4181	81.0828	43.0552	41.0355	71.1026	37.2032	37.9684	36.9862	33.7732	56.2505	41.6114	49.0237	57.8876	40.0651	29.0394	50.7337	44.1223	38.0572	33.6529	39.856	44.0197	84.3925	23.2426	30.8363	39.8639	37.57	45.288	45.0651	30.7199	36.6963	35.3688	53.0237	52.2761	42.9448	83.2781	73.5483	38.3964	46.5641	23.7239	45.2032	39.002	45.9191	26.1775	8.17949	44.373
FoxMicro_CPH3	CPH3	59.6516	58.2036	73.5385	55.7466	61.7127	89.0068	37.4819	47.6403	48.3258	35.5023	54.5249	43.9548	48.9299	48.1018	57.7511	33.5	51.8959	42.3959	47.4751	34.914	45.8846	53.0814	90.595	27.3077	35.6063	55.7738	45.6018	54.043	53.2534	39.1878	38.4299	42.1471	58.2036	57.4887	45.3869	97.3597	72.4118	40.6244	51.3167	36.1199	69.276	54.6516	70.9367	31.4593	8.47059	51.2194
FoxMicro_CPH8	CPH8	61.4198	75.4262	101.346	69.2553	72.5886	98.6308	47.711	49.4662	50.5949	45.2574	83.2764	46.5063	74.1857	84.7384	58.3713	38.0717	85.4451	59.1224	58.4409	40.9114	63.3797	60.9473	109.821	42.2637	51.6392	64.4198	54.3987	71.5949	87.8523	58.8186	59.6287	56.8755	76.6983	73.2553	61.9325	117.156	68.0781	58.4831	64.9283	45.8544	80.4958	73.6835	74.827	37.9641	11.4578	65.0493
FoxMicro_CPH9	CPH9	51.0099	57.4381	51.3787	55.3416	52.7005	67.9653	40.9381	43.7401	34.4802	40.1485	58.2228	38.7525	63.896	66.0173	40.3292	30.7698	61.3094	52.6757	36.9926	37.8812	46.5297	46.0767	98.2599	29.6386	42.401	45.0842	43.8639	42.8861	52.2426	46.6238	52.3911	36.8218	50.4728	57.1832	39.2129	64.2871	41.3243	41.3614	58.0767	35.9703	65.4975	46.745	65.1906	35.5718	8.68317	48.3196
FoxMicro_FH2004	FH2004	52.5188	52.1014	88.7942	65.4812	55.5768	79.7217	36.9362	34.2174	36.5478	41.7014	69.1275	44.3014	52.3971	61.6058	55.887	30.287	51.7681	40.4116	42.4783	32.1362	42.0464	61.8232	78.3652	35.5275	44.9739	41.2754	49.5043	46.1304	48.4638	50.6261	49.9623	37.0377	56.3826	50.3652	43.0058	68.1565	50.6029	46.1681	49.9246	40.4841	59.7304	45.0725	67.2696	32.4783	10.7942	49.5593
FoxMicro_FH2328	FH2328	62.6	63.374	54.168	44.992	50.072	72.69	42.774	35.968	49.41	38.986	52.942	41.684	44.232	61.336	51.37	27.76	56.228	38.542	42.4	30.806	46.248	63.222	93.09	30.5	42.784	47.528	42.742	48.18	56.83	44.428	43.524	38.818	55.666	45.852	40.578	84.562	66.26	50.64	58.85	38.518	57.974	50.61	62.502	34.684	9.674	49.2577
FoxMicro_REN105L03	REN105L03	50.1717	78.4485	95.2768	62.294	51.7339	83.5043	39.8219	35.9056	45.0773	47.4764	66.0536	32.7082	45.8391	65.8262	49.721	33.6502	60.0515	50.7511	47.6073	31.6373	43.2425	56.809	89.7854	37.2468	40.7618	50.8584	41.2532	53.6996	60.382	40.309	46.1781	40.8369	57.2318	53.191	39.9936	83.9421	53.1803	37.8498	48.7811	40.1545	63.6824	47.3927	59.3133	27.7511	10.8841	51.0726
FoxMicro_REN247M23	REN247M23	50.1476	56.341	71.5929	59.374	53.4478	78.0891	34.6794	41.2341	41.7176	42.3715	57.3079	35.0687	61.3562	64.5852	46.6285	29.9517	64.3639	43.9644	47.5038	38.4478	43.4326	57.7939	91.1476	29.2316	35.6641	49.4249	33.0025	53.7481	55.7608	50.5649	51.1374	46.2519	62.4453	54.6514	59.0356	94.5038	63.7277	46.2137	68.9771	42.4707	61.3766	54.6718	49.4936	27.8422	8.34351	51.313
FoxMicro_K9AMELO	K9AMELO	201.138	314.984	954.165	58.9062	295.527	96.7679	42.2344	50.7656	32.2076	235.792	530.946	49.1652	294.737	420.42	45.8192	215.598	56.2433	266.612	327.786	41.4487	51.3772	291.239	418.786	243.277	217.152	279.098	53.6763	423.542	358.984	282.48	320.56	42.2121	475.23	345.254	254.348	696.839	333.672	39.5558	340.578	43.875	405.246	178.605	270.538	176.214	63.5737	247.493
aSerial dilution of DNA input into KAPA library preparation using 1000ng, 100ng, 10ng, or 1ng of sample KH1354 DNA.
