# Supplementary material for: Development of a genotype‐by‐sequencing immunogenetic assay as exemplified by screening for variation in red fox with and without endemic rabies exposure
Source: Ecol Evol. 2017 Dec 2;8(1):572–83. doi: 10.1002/ece3.3583 (PMC5756825; doi:10.1002/ece3.3583)
Supplement: Supplementary file 11 [file ECE3-8-572-s011.xlsx]

## Sheet: Table S8
CHROM	POS	Gene	Type	Lositan-Het	Lositan-Fst	IAM-P (Simul Fst<sample Fst)	IAM-FDR	IAM-Outlier	SMM-P (Simul Fst<sample Fst)	SMM-FDR	SMM-Outlier	outFLANK-He	outFLANK-FST	outFLANK-T1	outFLANK-T2	outFLANK-FSTNoCorr	outFLANK-T1NoCorr	outFLANK-T2NoCorr	outFLANK-meanAlleleFreq	outFLANK-GoodH	outFLANK-qvalues	outFLANK-pvalues	outFLANK-pvaluesRightTail	outFLANK-OutlierFlag
Fox_ENSCAFG00000000120	240	IL23A	RR	0.161836	-0.031255	0.5	--		0.066668	--		0.144043	-0.0225849	-0.00162917	0.0721354	0.014496	0.00105312	0.0726488	0.921875	goodH	0.94784	0.737365	0.631317	FALSE
Fox_ENSCAFG00000000120	363	IL23A	RR	0.171498	0	0.000543	Outlier	Balancing	5e-06	Outlier	Balancing	0.194824	-0.00635653	-0.000625647	0.0984258	0.0282942	0.00280345	0.0990821	0.890625	goodH	0.94784	0.814969	0.407484	FALSE
Fox_ENSCAFG00000000120	828	IL23A	RR	0.171498	0	0.000543	Outlier	Balancing	5e-06	Outlier	Balancing	0.194824	-0.00635653	-0.000625647	0.0984258	0.0282942	0.00280345	0.0990821	0.890625	goodH	0.94784	0.814969	0.407484	FALSE
Fox_ENSCAFG00000000120	2384	IL23A	Intron	0.144928	-0.014902	0.923105	--		0.5	--		0.117188	0.00182921	0.00010891	0.0595393	0.0381462	0.0022871	0.0599562	0.9375	goodH	0.872035	0.596186	0.298093	FALSE
Fox_ENSCAFG00000000120	2393	IL23A	Intron	0.229469	-0.030464	0	Outlier	Balancing	0.299123	--		0.241699	-0.0273349	-0.00329549	0.12056	0.00694738	0.000843077	0.121352	0.859375	goodH	0.94784	0.39566	0.80217	FALSE
Fox_ENSCAFG00000000233	105	DCTN2	RR	0.065217	0.044444	-100	Outlier	Balancing	-100	Outlier	Balancing	0.095	-0.000899532	-4.34011e-05	0.0482485	0.0435203	0.00212665	0.0488658	0.95	lowH	0.872035	0.502722	0.251361	FALSE
Fox_ENSCAFG00000000233	136	DCTN2	RR	0.086957	0.066667	1	Outlier	Directional	0.5	--		0.124444	0.0161579	0.00103198	0.0638684	0.0584795	0.00378072	0.0646503	0.933333	goodH	0.6805	0.312746	0.156373	FALSE
Fox_ENSCAFG00000000233	144	DCTN2	RR	0.090909	0.069767	1	Outlier	Directional	0.5	--		0.124444	0.0255752	0.00164182	0.0641959	0.0638298	0.00413223	0.0647383	0.933333	goodH	0.677252	0.263917	0.131958	FALSE
Fox_ENSCAFG00000000233	363	DCTN2	RR	0.195652	-0.040668	0	Outlier	Balancing	0.000268	Outlier	Balancing	0.194824	-0.0363815	-0.00351953	0.0967396	2.99467e-05	2.91722e-06	0.0974138	0.890625	goodH	0.94784	0.00189947	0.99905	FALSE
Fox_ENSCAFG00000000233	367	DCTN2	RR	0.195652	-0.040668	0	Outlier	Balancing	0.000268	Outlier	Balancing	0.194824	-0.0363815	-0.00351953	0.0967396	2.99467e-05	2.91722e-06	0.0974138	0.890625	goodH	0.94784	0.00189947	0.99905	FALSE
Fox_ENSCAFG00000000233	754	DCTN2	RR	0.2343	0.126137	1	Outlier	Directional	1	Outlier	Directional	0.144043	0.215897	0.0180492	0.0836013	0.239266	0.0200967	0.0839932	0.921875	goodH	0.0599641	0.00100921	0.000504606	FALSE
Fox_ENSCAFG00000000233	790	DCTN2	RR	0.316425	0.072205	0.847291	--		0.826097	--		0.241699	0.111794	0.0146466	0.131014	0.138246	0.0182064	0.131695	0.859375	goodH	0.295773	0.0248897	0.0124449	FALSE
Fox_ENSCAFG00000000233	915	DCTN2	RR	0.316425	0.072205	0.847291	--		0.826097	--		0.241699	0.111794	0.0146466	0.131014	0.138246	0.0182064	0.131695	0.859375	goodH	0.295773	0.0248897	0.0124449	FALSE
Fox_ENSCAFG00000000233	924	DCTN2	RR	0.13285	-0.029091	0.003312	Outlier	Balancing	0.003407	Outlier	Balancing	0.144043	-0.0307521	-0.00220795	0.0717982	0.00681752	0.00049301	0.0723152	0.921875	goodH	0.94784	0.389036	0.805482	FALSE
Fox_ENSCAFG00000000233	986	DCTN2	RR	0.316425	0.072205	0.847291	--		0.826097	--		0.241699	0.111794	0.0146466	0.131014	0.138246	0.0182064	0.131695	0.859375	goodH	0.295773	0.0248897	0.0124449	FALSE
Fox_ENSCAFG00000000233	1037	DCTN2	RR	0.316425	0.072205	0.847291	--		0.826097	--		0.241699	0.111794	0.0146466	0.131014	0.138246	0.0182064	0.131695	0.859375	goodH	0.295773	0.0248897	0.0124449	FALSE
Fox_ENSCAFG00000000233	1042	DCTN2	RR	0.316425	0.072205	0.847291	--		0.826097	--		0.241699	0.111794	0.0146466	0.131014	0.138246	0.0182064	0.131695	0.859375	goodH	0.295773	0.0248897	0.0124449	FALSE
Fox_ENSCAFG00000000233	1045	DCTN2	RR	0.316425	0.072205	0.847291	--		0.826097	--		0.241699	0.111794	0.0146466	0.131014	0.138246	0.0182064	0.131695	0.859375	goodH	0.295773	0.0248897	0.0124449	FALSE
Fox_ENSCAFG00000000233	1056	DCTN2	RR	0.316425	0.072205	0.847291	--		0.826097	--		0.241699	0.111794	0.0146466	0.131014	0.138246	0.0182064	0.131695	0.859375	goodH	0.295773	0.0248897	0.0124449	FALSE
Fox_ENSCAFG00000000233	1109	DCTN2	RR	0.376812	0.067873	0.722853	--		0.771562	--		0.304688	0.100353	0.0164391	0.163812	0.12505	0.0205839	0.164606	0.8125	goodH	0.346219	0.0378325	0.0189162	FALSE
Fox_ENSCAFG00000000233	1343	DCTN2	RR	0.316425	0.072205	0.847291	--		0.826097	--		0.241699	0.111794	0.0146466	0.131014	0.138246	0.0182064	0.131695	0.859375	goodH	0.295773	0.0248897	0.0124449	FALSE
Fox_ENSCAFG00000000233	1420	DCTN2	RR	0.2343	0.126137	1	Outlier	Directional	1	Outlier	Directional	0.144043	0.215897	0.0180492	0.0836013	0.239266	0.0200967	0.0839932	0.921875	goodH	0.0599641	0.00100921	0.000504606	FALSE
Fox_ENSCAFG00000000233	1495	DCTN2	RR	0.2343	0.126137	1	Outlier	Directional	1	Outlier	Directional	0.144043	0.215897	0.0180492	0.0836013	0.239266	0.0200967	0.0839932	0.921875	goodH	0.0599641	0.00100921	0.000504606	FALSE
Fox_ENSCAFG00000000233	1523	DCTN2	Exon	0.376812	0.067873	0.722853	--		0.771562	--		0.304688	0.100353	0.0164391	0.163812	0.12505	0.0205839	0.164606	0.8125	goodH	0.346219	0.0378325	0.0189162	FALSE
Fox_ENSCAFG00000000233	1534	DCTN2	Exon	0.113527	-0.038298	0	Outlier	Balancing	0.5	--		0.117188	-0.0379135	-0.0022062	0.0581903	0.000796218	4.66755e-05	0.0586216	0.9375	goodH	0.94784	0.0498939	0.975053	FALSE
Fox_ENSCAFG00000000233	1545	DCTN2	Exon	0.311594	-0.030096	0	Outlier	Balancing	0.062041	--		0.32373	-0.0225276	-0.00364244	0.161688	0.00791048	0.00128649	0.162632	0.796875	goodH	0.94784	0.443945	0.778027	FALSE
Fox_ENSCAFG00000000233	1566	DCTN2	Exon	0.427536	0.014889	0.71778	--		0.865339	--		0.440918	0.0290443	0.00656705	0.226105	0.047835	0.010855	0.226925	0.671875	goodH	0.812849	0.438401	0.219201	FALSE
Fox_ENSCAFG00000000233	1652	DCTN2	Exon	0.5	-0.040523	0	Outlier	Balancing	0	Outlier	Balancing	NA	NA	NA	NA	NA	NA	NA	NA	NA	NA	NA	NA	NA
Fox_ENSCAFG00000000233	1655	DCTN2	Exon	0.5	-0.040523	0	Outlier	Balancing	0	Outlier	Balancing	NA	NA	NA	NA	NA	NA	NA	NA	NA	NA	NA	NA	NA
Fox_ENSCAFG00000000233	1718	DCTN2	Exon	0.306763	0.1044	0.945204	--		0.993308	Outlier	Directional	0.21875	0.159357	0.0194793	0.122237	0.183917	0.022591	0.122833	0.875	goodH	0.201776	0.00584371	0.00292186	FALSE
Fox_ENSCAFG00000000233	1778	DCTN2	Exon	0.454545	-0.038577	0.006226	Outlier	Balancing	0.001417	Outlier	Balancing	0.457856	-0.0167892	-0.00383538	0.228443	0.00200323	0.000459137	0.229198	0.645161	goodH	0.94784	0.123166	0.938417	FALSE
Fox_ENSCAFG00000000233	1780	DCTN2	Exon	0.3125	0.012713	0.689423	--		0.484035	--		0.339444	0.0143423	0.0024858	0.173319	0.0447761	0.0078125	0.174479	0.783333	goodH	0.862031	0.483084	0.241542	FALSE
Fox_ENSCAFG00000000233	1869	DCTN2	Exon	0.306763	0.1044	0.945204	--		0.993308	Outlier	Directional	0.21875	0.159357	0.0194793	0.122237	0.183917	0.022591	0.122833	0.875	goodH	0.201776	0.00584371	0.00292186	FALSE
Fox_ENSCAFG00000000233	1885	DCTN2	Exon	0.35119	-0.026581	0.11473	--		0.388256	--		0.366231	-0.0158819	-0.00291648	0.183635	0.0149804	0.00276803	0.184777	0.758621	goodH	0.94784	0.756622	0.621689	FALSE
Fox_ENSCAFG00000000233	1912	DCTN2	Exon	0.280193	0.006085	0.621131	--		0.400648	--		0.304688	0.00649195	0.00100508	0.154819	0.0362713	0.00564774	0.155708	0.8125	goodH	0.897926	0.632729	0.316364	FALSE
Fox_ENSCAFG00000000233	1997	DCTN2	Exon	0.5	-0.039557	0	Outlier	Balancing	0	Outlier	Balancing	0.499512	-0.00152063	-0.000379822	0.249779	0.000945571	0.000236295	0.249897	0.515625	goodH	0.94784	0.0591132	0.970443	FALSE
Fox_ENSCAFG00000000233	2006	DCTN2	Exon	0.5	-0.039557	0	Outlier	Balancing	0	Outlier	Balancing	0.499512	-0.00152063	-0.000379822	0.249779	0.000945571	0.000236295	0.249897	0.515625	goodH	0.94784	0.0591132	0.970443	FALSE
Fox_ENSCAFG00000000233	2030	DCTN2	Exon	0.2343	0.126137	1	Outlier	Directional	1	Outlier	Directional	0.144043	0.215897	0.0180492	0.0836013	0.239266	0.0200967	0.0839932	0.921875	goodH	0.0599641	0.00100921	0.000504606	FALSE
Fox_ENSCAFG00000000233	2035	DCTN2	Exon	0.5	-0.039557	0	Outlier	Balancing	0	Outlier	Balancing	0.499512	-0.00152063	-0.000379822	0.249779	0.000945571	0.000236295	0.249897	0.515625	goodH	0.94784	0.0591132	0.970443	FALSE
Fox_ENSCAFG00000000233	2096	DCTN2	Exon	0.5	-0.036658	0.165709	--		0.014632	--		0.498047	-0.000926543	-0.000231044	0.249361	0.00378698	0.00094518	0.249586	0.46875	goodH	0.94784	0.226439	0.88678	FALSE
Fox_ENSCAFG00000000233	2148	DCTN2	Exon	0.5	-0.040523	0	Outlier	Balancing	0	Outlier	Balancing	NA	NA	NA	NA	NA	NA	NA	NA	NA	NA	NA	NA	NA
Fox_ENSCAFG00000000233	2225	DCTN2	Exon	0.229469	-0.030464	0	Outlier	Balancing	0.299123	--		0.241699	-0.0273349	-0.00329549	0.12056	0.00694738	0.000843077	0.121352	0.859375	goodH	0.94784	0.39566	0.80217	FALSE
Fox_ENSCAFG00000000233	2297	DCTN2	Exon	0.358586	-0.016878	0.47345	--		0.350636	--		0.331426	-0.00197646	-0.000331159	0.167552	0.0273372	0.00460412	0.16842	0.790323	goodH	0.94784	0.840095	0.420047	FALSE
Fox_ENSCAFG00000000233	2321	DCTN2	Intron	0.362434	-0.021908	0.25879	--		0.234361	--		0.339444	-0.00744079	-0.00127326	0.171119	0.0221644	0.00381078	0.171932	0.783333	goodH	0.94784	0.989938	0.494969	FALSE
Fox_ENSCAFG00000000233	2334	DCTN2	Intron	0.34127	0.01001	0.738866	--		0.666631	--		0.299444	0.0291071	0.00449016	0.154263	0.0587207	0.00910179	0.155001	0.816667	goodH	0.6805	0.310362	0.155181	FALSE
Fox_ENSCAFG00000000233	2350	DCTN2	Intron	0.335749	0.022006	0.686814	--		0.752897	--		0.284668	0.0443781	0.00656705	0.14798	0.07295	0.010855	0.1488	0.828125	goodH	0.642623	0.197602	0.0988012	FALSE
Fox_ENSCAFG00000000233	2387	DCTN2	Exon	0.335749	0.022006	0.686814	--		0.752897	--		0.284668	0.0443781	0.00656705	0.14798	0.07295	0.010855	0.1488	0.828125	goodH	0.642623	0.197602	0.0988012	FALSE
Fox_ENSCAFG00000000233	2474	DCTN2	Exon	0.246377	-0.020531	0.442481	--		0.231098	--		0.263672	-0.0180863	-0.00239057	0.132176	0.0148262	0.00197204	0.133011	0.84375	goodH	0.94784	0.750525	0.624738	FALSE
Fox_ENSCAFG00000000233	2480	DCTN2	Exon	0.5	-0.033987	0.336505	--		0.402311	--		0.499512	0.00387386	0.000970657	0.250566	0.00615621	0.00154321	0.250675	0.515625	goodH	0.94784	0.354877	0.822562	FALSE
Fox_ENSCAFG00000000233	2481	DCTN2	Exon	0.5	-0.033987	0.336505	--		0.402311	--		0.499512	0.00387386	0.000970657	0.250566	0.00615621	0.00154321	0.250675	0.515625	goodH	0.94784	0.354877	0.822562	FALSE
Fox_ENSCAFG00000000233	2485	DCTN2	Exon	0.5	-0.040523	0	Outlier	Balancing	0	Outlier	Balancing	NA	NA	NA	NA	NA	NA	NA	NA	NA	NA	NA	NA	NA
Fox_ENSCAFG00000000233	2492	DCTN2	Exon	0.5	-0.039557	0	Outlier	Balancing	0	Outlier	Balancing	0.499512	-0.00152063	-0.000379822	0.249779	0.000945571	0.000236295	0.249897	0.515625	goodH	0.94784	0.0591132	0.970443	FALSE
Fox_ENSCAFG00000000233	2577	DCTN2	Intron	0.5	-0.040523	0	Outlier	Balancing	0	Outlier	Balancing	NA	NA	NA	NA	NA	NA	NA	NA	NA	NA	NA	NA	NA
Fox_ENSCAFG00000000233	2578	DCTN2	Intron	0.326087	0.04488	0.842142	--		0.944205	--		0.263672	0.0740896	0.0103425	0.139595	0.101847	0.0142944	0.140351	0.84375	goodH	0.463097	0.0789937	0.0394968	FALSE
Fox_ENSCAFG00000000233	2593	DCTN2	Intron	0.5	-0.040523	0	Outlier	Balancing	0	Outlier	Balancing	NA	NA	NA	NA	NA	NA	NA	NA	NA	NA	NA	NA	NA
Fox_ENSCAFG00000000233	2594	DCTN2	Intron	0.5	-0.040523	0	Outlier	Balancing	0	Outlier	Balancing	NA	NA	NA	NA	NA	NA	NA	NA	NA	NA	NA	NA	NA
Fox_ENSCAFG00000000233	2599	DCTN2	Intron	0.5	-0.040523	0	Outlier	Balancing	0	Outlier	Balancing	NA	NA	NA	NA	NA	NA	NA	NA	NA	NA	NA	NA	NA
Fox_ENSCAFG00000000233	2660	DCTN2	Exon	0.2343	0.126137	1	Outlier	Directional	1	Outlier	Directional	0.144043	0.215897	0.0180492	0.0836013	0.239266	0.0200967	0.0839932	0.921875	goodH	0.0599641	0.00100921	0.000504606	FALSE
Fox_ENSCAFG00000000233	2667	DCTN2	Exon	0.210145	0.003651	0.416218	--		0.156181	--		0.169922	0.0248966	0.00217741	0.0874582	0.0584595	0.00514598	0.0880264	0.90625	goodH	0.6805	0.312945	0.156473	FALSE
Fox_ENSCAFG00000000233	2690	DCTN2	Exon	0.285354	-0.002518	0.794367	--		0.674376	--		0.248179	0.0141003	0.00178839	0.126833	0.0462186	0.00589544	0.127556	0.854839	goodH	0.832248	0.461472	0.230736	FALSE
Fox_ENSCAFG00000000233	2696	DCTN2	Exon	0.285354	-0.002518	0.794367	--		0.674376	--		0.248179	0.0141003	0.00178839	0.126833	0.0462186	0.00589544	0.127556	0.854839	goodH	0.832248	0.461472	0.230736	FALSE
Fox_ENSCAFG00000000233	2733	DCTN2	Exon	0.270531	0.023529	0.979655	--		1	Outlier	Directional	0.21875	0.0489614	0.00558862	0.114143	0.0796728	0.0091484	0.114825	0.875	goodH	0.585831	0.159644	0.0798221	FALSE
Fox_ENSCAFG00000000260	13439	IFNGR1	Intron	0.485507	-0.035704	0	Outlier	Balancing	0	Outlier	Balancing	0.487793	-0.0332419	-0.00807039	0.242778	0.00430681	0.00105312	0.244524	0.578125	goodH	0.94784	0.255452	0.872274	FALSE
Fox_ENSCAFG00000000260	16256	IFNGR1	Intron	0.449275	-0.039848	0.03533	--		0.066585	--		0.451172	-0.0481331	-0.010761	0.223569	0.000465414	0.00010502	0.225648	0.65625	goodH	0.94784	0.0293174	0.985341	FALSE
Fox_ENSCAFG00000000260	18094	IFNGR1	Exon	0.108696	0.088889	1	Outlier	Directional	0.5	--		0.144043	0.0451236	0.00338689	0.0750581	0.0782014	0.00590737	0.0755405	0.921875	goodH	0.585831	0.167274	0.0836371	FALSE
Fox_ENSCAFG00000000260	18135	IFNGR1	Exon	0.113527	-0.038298	0	Outlier	Balancing	0.5	--		0.117188	-0.0379135	-0.0022062	0.0581903	0.000796218	4.66755e-05	0.0586216	0.9375	goodH	0.94784	0.0498939	0.975053	FALSE
Fox_ENSCAFG00000000260	18521	IFNGR1	Intron	0.13285	-0.029091	0.003312	Outlier	Balancing	0.003407	Outlier	Balancing	0.144043	-0.0307521	-0.00220795	0.0717982	0.00681752	0.00049301	0.0723152	0.921875	goodH	0.94784	0.389036	0.805482	FALSE
Fox_ENSCAFG00000000260	20733	IFNGR1	Intron	0.190217	-0.04	0	Outlier	Balancing	0	Outlier	Balancing	0.174818	-0.0828015	-0.00712246	0.0860185	0.00823686	0.000723653	0.0878555	0.903226	goodH	0.94784	0.459976	0.770012	FALSE
Fox_ENSCAFG00000000260	20734	IFNGR1	Intron	0.190217	-0.04	0	Outlier	Balancing	0	Outlier	Balancing	0.174818	-0.0828015	-0.00712246	0.0860185	0.00823686	0.000723653	0.0878555	0.903226	goodH	0.94784	0.459976	0.770012	FALSE
Fox_ENSCAFG00000000260	21391	IFNGR1	Intron	0.144928	-0.014902	0.923105	--		0.5	--		0.117188	0.00182921	0.00010891	0.0595393	0.0381462	0.0022871	0.0599562	0.9375	goodH	0.872035	0.596186	0.298093	FALSE
Fox_ENSCAFG00000000260	22008	IFNGR1	Intron	0.178744	-0.03911	0.5	--		0.5	--		0.169922	-0.0799967	-0.00670338	0.0837958	0.00342659	0.000291722	0.0851347	0.90625	goodH	0.94784	0.206043	0.896979	FALSE
Fox_ENSCAFG00000000426	760	LYZ	RR	0.5	0.076385	0.96857	--		0.968775	--		0.440918	0.0837245	0.019742	0.235797	0.120391	0.0285917	0.237491	0.671875	goodH	0.361353	0.0438601	0.0219301	FALSE
Fox_ENSCAFG00000000426	1011	LYZ	RR	0.468599	0.070952	0.787365	--		0.84296	--		0.404297	0.0936707	0.0202751	0.216451	0.118511	0.0257766	0.217504	0.71875	goodH	0.361353	0.0465554	0.0232777	FALSE
Fox_ENSCAFG00000000426	1099	LYZ	RR	0.210145	0.003651	0.416218	--		0.156181	--		0.169922	0.0248966	0.00217741	0.0874582	0.0584595	0.00514598	0.0880264	0.90625	goodH	0.6805	0.312945	0.156473	FALSE
Fox_ENSCAFG00000000426	1494	LYZ	RR	0.224638	-0.015939	0.14935	--		0	Outlier	Balancing	0.194824	-0.0155282	-0.00152804	0.098404	0.031991	0.00317685	0.0993046	0.890625	goodH	0.944684	0.724769	0.362384	FALSE
Fox_ENSCAFG00000000426	2733	LYZ	Intron	0.195652	0.031082	0.354836	--		0.199527	--		0.144043	0.0505779	0.00383498	0.0758232	0.0991317	0.00758769	0.0765415	0.921875	goodH	0.463941	0.0861017	0.0430509	FALSE
Fox_ENSCAFG00000000426	2906	LYZ	Intron	0.210145	0.003651	0.416218	--		0.156181	--		0.169922	0.0248966	0.00217741	0.0874582	0.0584595	0.00514598	0.0880264	0.90625	goodH	0.6805	0.312945	0.156473	FALSE
Fox_ENSCAFG00000000426	3264	LYZ	Intron	0.224638	-0.015939	0.14935	--		0	Outlier	Balancing	0.194824	-0.0155282	-0.00152804	0.098404	0.031991	0.00317685	0.0993046	0.890625	goodH	0.944684	0.724769	0.362384	FALSE
Fox_ENSCAFG00000000426	3435	LYZ	Intron	0.244318	-0.011249	0.582833	--		0.913242	--		0.206111	-0.00739381	-0.000774217	0.104711	0.0440517	0.0046649	0.105896	0.883333	goodH	0.872035	0.494316	0.247158	FALSE
Fox_ENSCAFG00000000426	4803	LYZ	Intron	0.130435	0.111111	1	Outlier	Directional	0.5	--		0.169922	0.0631423	0.00565007	0.0894816	0.0944882	0.00850662	0.0900284	0.90625	goodH	0.47097	0.0997698	0.0498849	FALSE
Fox_ENSCAFG00000000426	5335	LYZ	Intron	0.497283	-0.040802	0	Outlier	Balancing	0.079786	--		0.497919	-0.0432211	-0.0106661	0.24678	0.00332993	0.000830724	0.249472	0.532258	goodH	0.94784	0.200532	0.899734	FALSE
Fox_ENSCAFG00000000806	254	DLA-DRB1	RR	0.144928	-0.014902	0.923105	--		0.5	--		0.117188	0.00182921	0.00010891	0.0595393	0.0381462	0.0022871	0.0599562	0.9375	goodH	0.872035	0.596186	0.298093	FALSE
Fox_ENSCAFG00000000806	269	DLA-DRB1	RR	0.354497	-0.040451	0	Outlier	Balancing	0.034168	--		0.357778	-0.0289728	-0.00516053	0.178116	0.000703928	0.000125976	0.178962	0.766667	goodH	0.94784	0.044175	0.977912	FALSE
Fox_ENSCAFG00000000806	271	DLA-DRB1	RR	0.33631	-0.035744	0	Outlier	Balancing	0	Outlier	Balancing	0.3478	-0.0253828	-0.00440458	0.173526	0.00732781	0.00127994	0.174669	0.775862	goodH	0.94784	0.41491	0.792545	FALSE
Fox_ENSCAFG00000000806	287	DLA-DRB1	RR	0.146465	-0.017123	0.906122	--		0.5	--		0.120708	-0.00198268	-0.000121381	0.0612206	0.0349782	0.00215539	0.061621	0.935484	goodH	0.90806	0.659229	0.329615	FALSE
Fox_ENSCAFG00000000806	289	DLA-DRB1	RR	0.270202	-0.003196	0.843605	--		0.735845	--		0.291883	-0.00185363	-0.000273767	0.147692	0.0293923	0.00436499	0.148508	0.822581	goodH	0.94784	0.787063	0.393532	FALSE
Fox_ENSCAFG00000000806	290	DLA-DRB1	RR	0.270202	-0.003196	0.843605	--		0.735845	--		0.291883	-0.00185363	-0.000273767	0.147692	0.0293923	0.00436499	0.148508	0.822581	goodH	0.94784	0.787063	0.393532	FALSE
Fox_ENSCAFG00000000806	298	DLA-DRB1	RR	0.326087	0.04488	0.842142	--		0.944205	--		0.263672	0.0740896	0.0103425	0.139595	0.101847	0.0142944	0.140351	0.84375	goodH	0.463097	0.0789937	0.0394968	FALSE
Fox_ENSCAFG00000000806	302	DLA-DRB1	RR	0.434783	-0.038954	0	Outlier	Balancing	0	Outlier	Balancing	0.429688	-0.0205295	-0.00439684	0.214172	0.00195301	0.00042008	0.215094	0.6875	goodH	0.94784	0.120173	0.939914	FALSE
Fox_ENSCAFG00000000806	303	DLA-DRB1	RR	0.326087	0.04488	0.842142	--		0.944205	--		0.263672	0.0740896	0.0103425	0.139595	0.101847	0.0142944	0.140351	0.84375	goodH	0.463097	0.0789937	0.0394968	FALSE
Fox_ENSCAFG00000000806	307	DLA-DRB1	RR	0.164141	-0.033168	0	Outlier	Balancing	0.001617	Outlier	Balancing	0.148283	-0.0252966	-0.00187679	0.0741912	0.0123383	0.000921462	0.0746833	0.919355	goodH	0.94784	0.647894	0.676053	FALSE
Fox_ENSCAFG00000000806	323	DLA-DRB1	RR	0.469697	-0.02758	0.356868	--		0.303014	--		0.474506	-0.0028899	-0.000688705	0.238314	0.0120097	0.00286961	0.23894	0.612903	goodH	0.94784	0.633725	0.683137	FALSE
Fox_ENSCAFG00000000806	326	DLA-DRB1	RR	0.39899	-0.015048	0.47219	--		0.700798	--		0.412071	-0.00159307	-0.000331159	0.207874	0.0220565	0.00460412	0.208742	0.709677	goodH	0.94784	0.993334	0.496667	FALSE
Fox_ENSCAFG00000000806	330	DLA-DRB1	RR	0.462121	-0.034132	0.143914	--		0.047434	--		0.466701	-0.0109258	-0.00255098	0.233481	0.00600445	0.00140611	0.234177	0.629032	goodH	0.94784	0.346936	0.826532	FALSE
Fox_ENSCAFG00000000806	331	DLA-DRB1	RR	0.227273	-0.019152	0	Outlier	Balancing	0	Outlier	Balancing	0.200312	-0.00680421	-0.000688705	0.101217	0.0281767	0.00286961	0.101843	0.887097	goodH	0.94784	0.818013	0.409006	FALSE
Fox_ENSCAFG00000000806	334	DLA-DRB1	RR	0.462121	-0.034132	0.143914	--		0.047434	--		0.466701	-0.0109258	-0.00255098	0.233481	0.00600445	0.00140611	0.234177	0.629032	goodH	0.94784	0.346936	0.826532	FALSE
Fox_ENSCAFG00000000806	336	DLA-DRB1	RR	0.419192	-0.036293	0	Outlier	Balancing	0	Outlier	Balancing	0.425078	-0.0194156	-0.00411904	0.212151	0.00383179	0.000816243	0.213019	0.693548	goodH	0.94784	0.228959	0.885521	FALSE
Fox_ENSCAFG00000000806	342	DLA-DRB1	RR	0.214286	-0.003348	-100	Outlier	Balancing	-100	Outlier	Balancing	0.18	0.0140672	0.00129576	0.0921121	0.0489596	0.00453515	0.0926304	0.9	goodH	0.798733	0.423034	0.211517	FALSE
Fox_ENSCAFG00000000806	347	DLA-DRB1	RR	0.144444	-0.023669	0.810288	--		0.5	--		0.157551	-0.0261363	-0.00206219	0.0789013	0.0124484	0.000987654	0.0793401	0.913793	goodH	0.94784	0.652608	0.673696	FALSE
Fox_ENSCAFG00000000806	371	DLA-DRB1	RR	0.305556	-0.026903	0	Outlier	Balancing	0.086022	--		0.285375	-0.0152082	-0.00218221	0.14349	0.0180888	0.00260802	0.144179	0.827586	goodH	0.94784	0.873401	0.5633	FALSE
Fox_ENSCAFG00000000806	388	DLA-DRB1	RR	0.5	-0.031526	0.431218	--		0.509926	--		0.495317	0.00231548	0.0005759	0.248718	0.00933391	0.00232438	0.249025	0.548387	goodH	0.94784	0.51266	0.74367	FALSE
Fox_ENSCAFG00000000806	435	DLA-DRB1	RR	0.294686	-0.014465	0.617603	--		0.217636	--		0.263672	-0.00056513	-7.54588e-05	0.133525	0.0313555	0.00421247	0.134345	0.84375	goodH	0.944684	0.739531	0.369766	FALSE
Fox_ENSCAFG00000000806	438	DLA-DRB1	RR	0.330918	-0.039158	0	Outlier	Balancing	0	Outlier	Balancing	0.32373	-0.0285929	-0.00460707	0.161126	0.0021779	0.000352984	0.162076	0.796875	goodH	0.94784	0.133539	0.933231	FALSE
Fox_ENSCAFG00000000806	440	DLA-DRB1	RR	0.306763	-0.026494	0	Outlier	Balancing	0.090393	--		0.284668	-0.0147955	-0.0021146	0.142921	0.0170616	0.00245338	0.143795	0.828125	goodH	0.94784	0.836078	0.581961	FALSE
Fox_ENSCAFG00000000806	454	DLA-DRB1	RR	0.306763	0.1044	0.945204	--		0.993308	Outlier	Directional	0.21875	0.159357	0.0194793	0.122237	0.183917	0.022591	0.122833	0.875	goodH	0.201776	0.00584371	0.00292186	FALSE
Fox_ENSCAFG00000000806	466	DLA-DRB1	RR	0.326087	0.04488	0.842142	--		0.944205	--		0.263672	0.0740896	0.0103425	0.139595	0.101847	0.0142944	0.140351	0.84375	goodH	0.463097	0.0789937	0.0394968	FALSE
Fox_ENSCAFG00000000806	477	DLA-DRB1	RR	0.161836	-0.031255	0.5	--		0.066668	--		0.144043	-0.0225849	-0.00162917	0.0721354	0.014496	0.00105312	0.0726488	0.921875	goodH	0.94784	0.737365	0.631317	FALSE
Fox_ENSCAFG00000000806	481	DLA-DRB1	RR	0.471014	-0.039879	0.003233	Outlier	Balancing	0.110593	--		0.46875	-0.0157084	-0.00367181	0.233748	0.000796218	0.000186702	0.234486	0.625	goodH	0.94784	0.0498939	0.975053	FALSE
Fox_ENSCAFG00000000806	482	DLA-DRB1	RR	0.471014	-0.025701	0.262473	--		0.547622	--		0.476074	-0.0063927	-0.00152804	0.239029	0.0132408	0.00317685	0.23993	0.609375	goodH	0.94784	0.686063	0.656968	FALSE
Fox_ENSCAFG00000000806	504	DLA-DRB1	RR	0.136364	-0.027562	0	Outlier	Balancing	0	Outlier	Balancing	0.148283	-0.0295013	-0.00218354	0.074015	0.0083874	0.000624936	0.0745089	0.919355	goodH	0.94784	0.467314	0.766343	FALSE
Fox_ENSCAFG00000000806	508	DLA-DRB1	RR	0.159091	-0.012403	-100	Outlier	Balancing	-100	Outlier	Balancing	0.124444	0.0100433	0.000638743	0.0635987	0.0493189	0.00316374	0.0641486	0.933333	goodH	0.79776	0.418238	0.209119	FALSE
Fox_ENSCAFG00000000806	509	DLA-DRB1	RR	0.102273	-0.04522	0.0001	Outlier	Balancing	0	Outlier	Balancing	0.095	-0.0403911	-0.00190412	0.0471421	0.00305271	0.000145274	0.0475885	0.95	lowH	0.94784	0.184634	0.907683	FALSE
Fox_ENSCAFG00000000806	519	DLA-DRB1	RR	0.086957	0.066667	1	Outlier	Directional	0.5	--		0.120708	0.0222311	0.0013811	0.0621249	0.0603113	0.00378072	0.0626867	0.935484	goodH	0.6805	0.295088	0.147544	FALSE
Fox_ENSCAFG00000000806	529	DLA-DRB1	RR	0.102273	-0.04522	0.0001	Outlier	Balancing	0	Outlier	Balancing	0.095	-0.0403911	-0.00190412	0.0471421	0.00305271	0.000145274	0.0475885	0.95	lowH	0.94784	0.184634	0.907683	FALSE
Fox_ENSCAFG00000000806	535	DLA-DRB1	RR	0.102273	-0.04522	0.0001	Outlier	Balancing	0	Outlier	Balancing	0.095	-0.0403911	-0.00190412	0.0471421	0.00305271	0.000145274	0.0475885	0.95	lowH	0.94784	0.184634	0.907683	FALSE
Fox_ENSCAFG00000000806	543	DLA-DRB1	RR	0.160714	-0.014996	-100	Outlier	Balancing	-100	Outlier	Balancing	0.128419	0.00533114	0.000349059	0.0654756	0.0453574	0.00299391	0.066007	0.931034	goodH	0.851115	0.474257	0.237128	FALSE
Fox_ENSCAFG00000000806	621	DLA-DRB1	RR	0.217172	-0.036427	0.5	--		0.5	--		0.224766	-0.0328578	-0.00367573	0.111868	0.00283241	0.000318845	0.11257	0.870968	goodH	0.94784	0.1719	0.91405	FALSE
Fox_ENSCAFG00000000806	637	DLA-DRB1	RR	0.246032	-0.034387	0.158928	--		0.119081	--		0.231111	-0.0258141	-0.00298294	0.115554	0.0097561	0.00113379	0.116213	0.866667	goodH	0.94784	0.532451	0.733775	FALSE
Fox_ENSCAFG00000000806	693	DLA-DRB1	RR	0.470109	0.022351	0.704561	--		0.499746	--		0.425078	0.0358104	0.00789118	0.22036	0.0702144	0.0155992	0.222165	0.693548	goodH	0.662664	0.21552	0.10776	FALSE
Fox_ENSCAFG00000000806	694	DLA-DRB1	RR	0.144928	-0.014902	0.923105	--		0.5	--		0.117188	0.00182921	0.00010891	0.0595393	0.0381462	0.0022871	0.0599562	0.9375	goodH	0.872035	0.596186	0.298093	FALSE
Fox_ENSCAFG00000000806	708	DLA-DRB1	RR	0.270531	0.023529	0.979655	--		1	Outlier	Directional	0.21875	0.0377568	0.00430037	0.113897	0.0796728	0.0091484	0.114825	0.875	goodH	0.585831	0.159644	0.0798221	FALSE
Fox_ENSCAFG00000000806	735	DLA-DRB1	RR	0.224638	-0.015939	0.14935	--		0	Outlier	Balancing	0.194824	-0.00243076	-0.000239796	0.0986506	0.031991	0.00317685	0.0993046	0.890625	goodH	0.944684	0.724769	0.362384	FALSE
Fox_ENSCAFG00000000806	944	DLA-DRB1	RR	0.335749	0.022006	0.686814	--		0.752897	--		0.284668	0.0270572	0.00399056	0.147486	0.07295	0.010855	0.1488	0.828125	goodH	0.642623	0.197602	0.0988012	FALSE
Fox_ENSCAFG00000000806	2001	DLA-DRB1	Intron	0.159091	-0.012403	-100	Outlier	Balancing	-100	Outlier	Balancing	0.124444	-0.0139594	-0.000883172	0.0632673	0.0493189	0.00316374	0.0641486	0.933333	goodH	0.79776	0.418238	0.209119	FALSE
Fox_ENSCAFG00000000806	7845	DLA-DRB1	Intron	0.301136	0.118473	0.954266	--		0.991585	Outlier	Directional	0.339444	0.0701993	0.0127155	0.181134	0.120636	0.0220978	0.183177	0.783333	goodH	0.361353	0.04352	0.02176	FALSE
Fox_ENSCAFG00000000806	7882	DLA-DRB1	Intron	0.23913	0.06398	-100	Outlier	Balancing	-100	Outlier	Balancing	0.152778	0.118167	0.00997881	0.0844464	0.170103	0.0145876	0.0857574	0.916667	goodH	0.206058	0.00905814	0.00452907	FALSE
Fox_ENSCAFG00000000806	8155	DLA-DRB1	Intron	0.13285	-0.029091	0.003312	Outlier	Balancing	0.003407	Outlier	Balancing	0.144043	-0.0307521	-0.00220795	0.0717982	0.00681752	0.00049301	0.0723152	0.921875	goodH	0.94784	0.389036	0.805482	FALSE
Fox_ENSCAFG00000000806	8201	DLA-DRB1	Intron	0.5	0.00682	0.836157	--		0.865826	--		0.476074	0.00293338	0.000712385	0.242855	0.0472716	0.0115784	0.244934	0.609375	goodH	0.812849	0.446309	0.223154	FALSE
Fox_ENSCAFG00000000806	8276	DLA-DRB1	Exon	0.463768	0.063726	0.953578	--		0.947438	--		0.46875	0.0478105	0.0117498	0.245757	0.0911541	0.022591	0.247833	0.375	goodH	0.503767	0.110903	0.0554513	FALSE
Fox_ENSCAFG00000000806	8315	DLA-DRB1	Exon	0.504831	-0.003715	0.526061	--		0.508303	--		0.499512	0.00809379	0.00205353	0.253717	0.0346045	0.00882459	0.255013	0.515625	goodH	0.91105	0.667092	0.333546	FALSE
Fox_ENSCAFG00000000806	8317	DLA-DRB1	Exon	0.509662	0.000781	0.649637	--		0.645386	--		0.495605	0.00401688	0.00101266	0.252102	0.040003	0.0101548	0.253852	0.546875	goodH	0.872035	0.562076	0.281038	FALSE
Fox_ENSCAFG00000000806	8322	DLA-DRB1	Exon	0.44686	-0.004197	0.665039	--		0.596719	--		0.41748	0.0164336	0.0034958	0.212722	0.0383597	0.00819447	0.213622	0.703125	goodH	0.872035	0.592161	0.29608	FALSE
Fox_ENSCAFG00000000806	8333	DLA-DRB1	Exon	0.504831	-0.003715	0.526061	--		0.508303	--		0.499512	0.00809379	0.00205353	0.253717	0.0346045	0.00882459	0.255013	0.515625	goodH	0.91105	0.667092	0.333546	FALSE
Fox_ENSCAFG00000000806	8341	DLA-DRB1	Exon	0.5	0.00682	0.836157	--		0.865826	--		0.476074	0.0345505	0.00844185	0.244334	0.0472716	0.0115784	0.244934	0.609375	goodH	0.812849	0.446309	0.223154	FALSE
Fox_ENSCAFG00000000806	8349	DLA-DRB1	Exon	0.502415	-0.028054	0.024838	--		0	Outlier	Balancing	0.5	-0.00309858	-0.000777926	0.251059	0.0118645	0.00298723	0.25178	0.5	goodH	0.94784	0.627414	0.686293	FALSE
Fox_ENSCAFG00000000806	8351	DLA-DRB1	Exon	0.23913	-0.029115	-100	Outlier	Balancing	-100	Outlier	Balancing	0.21875	-0.0194114	-0.0021284	0.109647	0.0152236	0.00168032	0.110376	0.875	goodH	0.94784	0.766181	0.61691	FALSE
Fox_ENSCAFG00000000806	8352	DLA-DRB1	Exon	0.384058	-0.037366	0	Outlier	Balancing	0	Outlier	Balancing	0.375	-0.0234339	-0.00438128	0.186963	0.00397355	0.000746809	0.187945	0.75	goodH	0.94784	0.236907	0.881546	FALSE
Fox_ENSCAFG00000000806	8379	DLA-DRB1	Exon	0.108696	0.088889	1	Outlier	Directional	0.5	--		0.144043	0.0451236	0.00338689	0.0750581	0.0782014	0.00590737	0.0755405	0.921875	goodH	0.585831	0.167274	0.0836371	FALSE
Fox_ENSCAFG00000000806	8418	DLA-DRB1	Exon	0.190821	0.017721	1	Outlier	Directional	0.995901	Outlier	Directional	0.21875	0.00859976	0.000958404	0.111446	0.0416168	0.00466755	0.112155	0.875	goodH	0.872035	0.53402	0.26701	FALSE
Fox_ENSCAFG00000000806	8426	DLA-DRB1	Exon	0.21256	-0.037433	0.205386	--		0.029916	--		0.21875	-0.0337645	-0.00367181	0.108748	0.00170526	0.000186702	0.109486	0.875	goodH	0.94784	0.105338	0.947331	FALSE
Fox_ENSCAFG00000000806	8438	DLA-DRB1	Exon	0.282609	-0.04002	0	Outlier	Balancing	0.24916	--		0.284668	-0.032678	-0.00462263	0.14146	0.00018444	2.6255e-05	0.14235	0.171875	goodH	0.94784	0.0116701	0.994165	FALSE
Fox_ENSCAFG00000000806	8445	DLA-DRB1	Exon	0.113527	-0.038298	0	Outlier	Balancing	0.5	--		0.117188	-0.0379135	-0.0022062	0.0581903	0.000796218	4.66755e-05	0.0586216	0.9375	goodH	0.94784	0.0498939	0.975053	FALSE
Fox_ENSCAFG00000000806	8470	DLA-DRB1	Exon	0.178744	-0.03911	0.5	--		0.5	--		0.169922	-0.0335794	-0.00283865	0.0845355	0.00342659	0.000291722	0.0851347	0.90625	goodH	0.94784	0.206043	0.896979	FALSE
Fox_ENSCAFG00000000806	8471	DLA-DRB1	Exon	0.178744	-0.03911	0.5	--		0.5	--		0.169922	-0.0335794	-0.00283865	0.0845355	0.00342659	0.000291722	0.0851347	0.90625	goodH	0.94784	0.206043	0.896979	FALSE
Fox_ENSCAFG00000000806	8472	DLA-DRB1	Exon	0.422705	-0.033949	0.081563	--		0	Outlier	Balancing	0.429688	-0.0289622	-0.00620162	0.214128	0.00541382	0.00116689	0.215539	0.3125	goodH	0.94784	0.315665	0.842168	FALSE
Fox_ENSCAFG00000000806	8473	DLA-DRB1	Exon	0.178744	-0.03911	0.5	--		0.5	--		0.169922	-0.0335794	-0.00283865	0.0845355	0.00342659	0.000291722	0.0851347	0.90625	goodH	0.94784	0.206043	0.896979	FALSE
Fox_ENSCAFG00000000806	8489	DLA-DRB1	Exon	0.519324	0.038249	0.725123	--		0.689493	--		0.498047	0.0387977	0.0100438	0.258876	0.0752388	0.0196154	0.260708	0.53125	goodH	0.621934	0.18376	0.0918802	FALSE
Fox_ENSCAFG00000000806	8507	DLA-DRB1	Exon	0.439614	0.029864	0.892302	--		0.856737	--		0.451172	0.0223342	0.00518954	0.232358	0.0610607	0.0142944	0.234101	0.34375	goodH	0.6805	0.288154	0.144077	FALSE
Fox_ENSCAFG00000000806	8508	DLA-DRB1	Exon	0.31401	0.039276	0.917065	--		0.758398	--		0.341797	0.022355	0.00393864	0.176186	0.0631484	0.0112138	0.177579	0.78125	goodH	0.677252	0.269685	0.134842	FALSE
Fox_ENSCAFG00000000806	8514	DLA-DRB1	Exon	0.195652	-0.040668	0	Outlier	Balancing	0.000268	Outlier	Balancing	0.194824	-0.0498251	-0.00480777	0.0964931	2.99467e-05	2.91722e-06	0.0974138	0.890625	goodH	0.94784	0.00189947	0.99905	FALSE
Fox_ENSCAFG00000000806	8719	DLA-DRB1	Intron	0.181818	-0.04028	0.5	--		0.5	--		0.174818	-0.0351249	-0.00305432	0.0869559	0.00233135	0.000204061	0.0875289	0.903226	goodH	0.94784	0.142605	0.928698	FALSE
Fox_ENSCAFG00000000806	8742	DLA-DRB1	Intron	0.161836	-0.031255	0.5	--		0.066668	--		0.144043	-0.0225849	-0.00162917	0.0721354	0.014496	0.00105312	0.0726488	0.921875	goodH	0.94784	0.737365	0.631317	FALSE
Fox_ENSCAFG00000000806	10865	DLA-DRB1	Intron	0.515873	0.051959	0.86761	--		0.904459	--		0.499444	0.0288011	0.00750459	0.260566	0.0872845	0.0229592	0.263039	0.483333	goodH	0.531133	0.125391	0.0626953	FALSE
Fox_ENSCAFG00000000806	10866	DLA-DRB1	Intron	0.328042	-0.039385	0.231715	--		0	Outlier	Balancing	0.32	-0.0466253	-0.00741461	0.159025	0.00314367	0.000503905	0.160292	0.8	goodH	0.94784	0.189866	0.905067	FALSE
Fox_ENSCAFG00000000806	11026	DLA-DRB1	Intron	0.21256	-0.037433	0.205386	--		0.029916	--		0.21875	-0.0457143	-0.00496005	0.108501	0.00170526	0.000186702	0.109486	0.875	goodH	0.94784	0.105338	0.947331	FALSE
Fox_ENSCAFG00000000806	11070	DLA-DRB1	Intron	0.485507	-0.029031	0.05766	--		0	Outlier	Balancing	0.476074	-0.0351689	-0.00835512	0.237571	0.0116953	0.00280345	0.239707	0.609375	goodH	0.94784	0.620027	0.689987	FALSE
Fox_ENSCAFG00000000806	11147	DLA-DRB1	Intron	0.144928	-0.014902	0.923105	--		0.5	--		0.117188	0.00182921	0.00010891	0.0595393	0.0381462	0.0022871	0.0599562	0.9375	goodH	0.872035	0.596186	0.298093	FALSE
Fox_ENSCAFG00000000806	11187	DLA-DRB1	Exon	0.195652	-0.040668	0	Outlier	Balancing	0.000268	Outlier	Balancing	0.194824	-0.0363815	-0.00351953	0.0967396	2.99467e-05	2.91722e-06	0.0974138	0.890625	goodH	0.94784	0.00189947	0.99905	FALSE
Fox_ENSCAFG00000000806	11599	DLA-DRB1	Intron	0.504831	-0.020265	0.237348	--		0.210974	--		0.499512	-0.0285613	-0.00715089	0.25037	0.0194076	0.00490385	0.252677	0.515625	goodH	0.94784	0.919569	0.540216	FALSE
Fox_ENSCAFG00000000806	11922	DLA-DRB1	Intron	0.161836	-0.031255	0.5	--		0.066668	--		0.144043	-0.0225849	-0.00162917	0.0721354	0.014496	0.00105312	0.0726488	0.921875	goodH	0.94784	0.737365	0.631317	FALSE
Fox_ENSCAFG00000000806	11935	DLA-DRB1	Intron	0.39372	-0.04013	0	Outlier	Balancing	0	Outlier	Balancing	0.390137	-0.0457518	-0.00884988	0.193432	0.000732469	0.000142944	0.195154	0.734375	goodH	0.94784	0.0459453	0.977027	FALSE
Fox_ENSCAFG00000000806	11936	DLA-DRB1	Intron	0.39372	-0.04013	0	Outlier	Balancing	0	Outlier	Balancing	0.390137	-0.0457518	-0.00884988	0.193432	0.000732469	0.000142944	0.195154	0.734375	goodH	0.94784	0.0459453	0.977027	FALSE
Fox_ENSCAFG00000000806	12098	DLA-DRB1	Intron	0.442029	-0.040501	0	Outlier	Balancing	0	Outlier	Balancing	0.440918	-0.0506698	-0.0110639	0.218352	0.000119084	2.6255e-05	0.220475	0.671875	goodH	0.94784	0.00754262	0.996229	FALSE
Fox_ENSCAFG00000000806	12419	DLA-DRB1	Intron	0.492754	0.004844	0.449819	--		0.436937	--		0.492188	-0.0119975	-0.00299657	0.249766	0.0416168	0.010502	0.25235	0.4375	goodH	0.872035	0.53402	0.26701	FALSE
Fox_ENSCAFG00000000806	12524	DLA-DRB1	Intron	0.144928	-0.014902	0.923105	--		0.5	--		0.117188	0.00182921	0.00010891	0.0595393	0.0381462	0.0022871	0.0599562	0.9375	goodH	0.872035	0.596186	0.298093	FALSE
Fox_ENSCAFG00000000806	12550	DLA-DRB1	Intron	0.492754	-0.040369	0.055029	--		0.038328	--		0.492188	-0.0406848	-0.00993567	0.244211	0.000189644	4.66755e-05	0.246122	0.5625	goodH	0.94784	0.0119984	0.994001	FALSE
Fox_ENSCAFG00000000806	12975	DLA-DRB1	Intron	0.13285	-0.029091	0.003312	Outlier	Balancing	0.003407	Outlier	Balancing	0.144043	-0.0307521	-0.00220795	0.0717982	0.00681752	0.00049301	0.0723152	0.921875	goodH	0.94784	0.389036	0.805482	FALSE
Fox_ENSCAFG00000000806	13006	DLA-DRB1	Intron	0.195652	-0.040668	0	Outlier	Balancing	0.000268	Outlier	Balancing	0.194824	-0.0363815	-0.00351953	0.0967396	2.99467e-05	2.91722e-06	0.0974138	0.890625	goodH	0.94784	0.00189947	0.99905	FALSE
Fox_ENSCAFG00000000806	13137	DLA-DRB1	Intron	0.178744	-0.03911	0.5	--		0.5	--		0.169922	-0.0335794	-0.00283865	0.0845355	0.00342659	0.000291722	0.0851347	0.90625	goodH	0.94784	0.206043	0.896979	FALSE
Fox_ENSCAFG00000000806	13187	DLA-DRB1	Intron	0.294686	-0.014465	0.617603	--		0.217636	--		0.263672	-0.010232	-0.0013637	0.133278	0.0313555	0.00421247	0.134345	0.84375	goodH	0.944684	0.739531	0.369766	FALSE
Fox_ENSCAFG00000000806	13388	DLA-DRB1	Exon	0.178744	-0.03911	0.5	--		0.5	--		0.169922	-0.0335794	-0.00283865	0.0845355	0.00342659	0.000291722	0.0851347	0.90625	goodH	0.94784	0.206043	0.896979	FALSE
Fox_ENSCAFG00000000806	13460	DLA-DRB1	Exon	0.311594	-0.030096	0	Outlier	Balancing	0.062041	--		0.32373	-0.0305416	-0.00493069	0.161442	0.00791048	0.00128649	0.162632	0.796875	goodH	0.94784	0.443945	0.778027	FALSE
Fox_ENSCAFG00000000806	13470	DLA-DRB1	Exon	0.161836	-0.031255	0.5	--		0.066668	--		0.144043	-0.0225849	-0.00162917	0.0721354	0.014496	0.00105312	0.0726488	0.921875	goodH	0.94784	0.737365	0.631317	FALSE
Fox_ENSCAFG00000000812	12	DLA-DQA	RR	0.171498	0	0.000543	Outlier	Balancing	5e-06	Outlier	Balancing	0.194824	-0.00635653	-0.000625647	0.0984258	0.0282942	0.00280345	0.0990821	0.890625	goodH	0.94784	0.814969	0.407484	FALSE
Fox_ENSCAFG00000000812	38	DLA-DQA	RR	0.442029	-0.040501	0	Outlier	Balancing	0	Outlier	Balancing	0.440918	-0.0210517	-0.00462263	0.219585	0.000119084	2.6255e-05	0.220475	0.328125	goodH	0.94784	0.00754262	0.996229	FALSE
Fox_ENSCAFG00000000812	46	DLA-DQA	RR	0.413043	-0.038252	0.062046	--		0	Outlier	Balancing	0.41748	-0.0221493	-0.00460707	0.208001	0.00168932	0.000352984	0.208951	0.703125	goodH	0.94784	0.104379	0.94781	FALSE
Fox_ENSCAFG00000000812	64	DLA-DQA	RR	0.31401	0.039276	0.917065	--		0.758398	--		0.341797	0.0368755	0.00651513	0.176679	0.0631484	0.0112138	0.177579	0.21875	goodH	0.677252	0.269685	0.134842	FALSE
Fox_ENSCAFG00000000812	190	DLA-DQA	RR	0.224638	-0.015939	0.14935	--		0	Outlier	Balancing	0.194824	-0.00243076	-0.000239796	0.0986506	0.031991	0.00317685	0.0993046	0.890625	goodH	0.944684	0.724769	0.362384	FALSE
Fox_ENSCAFG00000000812	238	DLA-DQA	RR	0.461353	0.002402	0.723123	--		0.649541	--		0.46875	0.018001	0.00430037	0.238897	0.0381462	0.0091484	0.239825	0.625	goodH	0.872035	0.596186	0.298093	FALSE
Fox_ENSCAFG00000000812	262	DLA-DQA	RR	0.268116	-0.040382	0.014546	--		0	Outlier	Balancing	0.263672	-0.0329628	-0.00431982	0.131052	0.000796218	0.00010502	0.131898	0.84375	goodH	0.94784	0.0498939	0.975053	FALSE
Fox_ENSCAFG00000000812	348	DLA-DQA	RR	0.113527	-0.038298	0	Outlier	Balancing	0.5	--		0.117188	-0.0379135	-0.0022062	0.0581903	0.000796218	4.66755e-05	0.0586216	0.9375	goodH	0.94784	0.0498939	0.975053	FALSE
Fox_ENSCAFG00000000812	368	DLA-DQA	RR	0.379227	-0.029075	0	Outlier	Balancing	0	Outlier	Balancing	0.390137	-0.0166449	-0.00324881	0.195184	0.00929504	0.00182326	0.196154	0.265625	goodH	0.94784	0.510824	0.744588	FALSE
Fox_ENSCAFG00000000812	380	DLA-DQA	RR	0.190821	0.017721	1	Outlier	Directional	0.995901	Outlier	Directional	0.21875	0.00859976	0.000958404	0.111446	0.0416168	0.00466755	0.112155	0.875	goodH	0.872035	0.53402	0.26701	FALSE
Fox_ENSCAFG00000000812	382	DLA-DQA	RR	0.190821	0.017721	1	Outlier	Directional	0.995901	Outlier	Directional	0.21875	0.00859976	0.000958404	0.111446	0.0416168	0.00466755	0.112155	0.875	goodH	0.872035	0.53402	0.26701	FALSE
Fox_ENSCAFG00000000812	404	DLA-DQA	RR	0.268116	-0.040382	0.014546	--		0	Outlier	Balancing	0.263672	-0.0329628	-0.00431982	0.131052	0.000796218	0.00010502	0.131898	0.84375	goodH	0.94784	0.0498939	0.975053	FALSE
Fox_ENSCAFG00000000812	545	DLA-DQA	RR	0.190821	0.017721	1	Outlier	Directional	0.995901	Outlier	Directional	0.21875	0.00859976	0.000958404	0.111446	0.0416168	0.00466755	0.112155	0.875	goodH	0.872035	0.53402	0.26701	FALSE
Fox_ENSCAFG00000000812	564	DLA-DQA	RR	0.5	-0.040523	0	Outlier	Balancing	0	Outlier	Balancing	0	0	0	0	0	0	0	0	lowH	NA	NA	NA	FALSE
Fox_ENSCAFG00000000812	583	DLA-DQA	RR	0.369565	0.016455	0.930046	--		0.901507	--		0.390137	0.0233299	0.00466114	0.199792	0.0472216	0.00947805	0.200714	0.265625	goodH	0.812849	0.447018	0.223509	FALSE
Fox_ENSCAFG00000000812	623	DLA-DQA	RR	0.329545	0.030099	0.892053	--		0.891341	--		0.357778	0.0304781	0.00561956	0.18438	0.0588126	0.0109117	0.185533	0.233333	goodH	0.6805	0.309459	0.154729	FALSE
Fox_ENSCAFG00000000812	650	DLA-DQA	RR	0.310606	-0.029918	0	Outlier	Balancing	0.063388	--		0.291883	-0.0279192	-0.00407748	0.146046	0.0135459	0.00199278	0.147113	0.822581	goodH	0.94784	0.698722	0.650639	FALSE
Fox_ENSCAFG00000000812	661	DLA-DQA	RR	0.1875	-0.002323	-100	Outlier	Balancing	-100	Outlier	Balancing	0.212247	-0.00835198	-0.000895613	0.107234	0.0298775	0.00322864	0.108062	0.87931	goodH	0.94784	0.775038	0.387519	FALSE
Fox_ENSCAFG00000000812	686	DLA-DQA	RR	0.190821	0.017721	1	Outlier	Directional	0.995901	Outlier	Directional	0.21875	0.00859976	0.000958404	0.111446	0.0416168	0.00466755	0.112155	0.875	goodH	0.872035	0.53402	0.26701	FALSE
Fox_ENSCAFG00000000812	695	DLA-DQA	RR	0.432367	-0.027604	0	Outlier	Balancing	0.322641	--		0.440918	-0.00956631	-0.0021146	0.221046	0.0110552	0.00245338	0.22192	0.328125	goodH	0.94784	0.591714	0.704143	FALSE
Fox_ENSCAFG00000000812	712	DLA-DQA	RR	0.422705	-0.033949	0.081563	--		0	Outlier	Balancing	0.429688	-0.0168908	-0.00362513	0.214622	0.00541382	0.00116689	0.215539	0.3125	goodH	0.94784	0.315665	0.842168	FALSE
Fox_ENSCAFG00000000812	717	DLA-DQA	RR	0.161836	-0.031255	0.5	--		0.066668	--		0.144043	-0.0225849	-0.00162917	0.0721354	0.014496	0.00105312	0.0726488	0.921875	goodH	0.94784	0.737365	0.631317	FALSE
Fox_ENSCAFG00000000812	722	DLA-DQA	RR	0.161836	-0.031255	0.5	--		0.066668	--		0.144043	-0.0225849	-0.00162917	0.0721354	0.014496	0.00105312	0.0726488	0.921875	goodH	0.94784	0.737365	0.631317	FALSE
Fox_ENSCAFG00000000812	842	DLA-DQA	RR	0.113527	-0.038298	0	Outlier	Balancing	0.5	--		0.117188	-0.0379135	-0.0022062	0.0581903	0.000796218	4.66755e-05	0.0586216	0.9375	goodH	0.94784	0.0498939	0.975053	FALSE
Fox_ENSCAFG00000000812	855	DLA-DQA	RR	0.432367	-0.027604	0	Outlier	Balancing	0.322641	--		0.440918	-0.00956631	-0.0021146	0.221046	0.0110552	0.00245338	0.22192	0.671875	goodH	0.94784	0.591714	0.704143	FALSE
Fox_ENSCAFG00000000812	856	DLA-DQA	RR	0.369565	0.016455	0.930046	--		0.901507	--		0.390137	0.0233299	0.00466114	0.199792	0.0472216	0.00947805	0.200714	0.734375	goodH	0.812849	0.447018	0.223509	FALSE
Fox_ENSCAFG00000000812	990	DLA-DQA	RR	0.413043	-0.038252	0.062046	--		0	Outlier	Balancing	0.41748	-0.0221493	-0.00460707	0.208001	0.00168932	0.000352984	0.208951	0.703125	goodH	0.94784	0.104379	0.94781	FALSE
Fox_ENSCAFG00000000812	1033	DLA-DQA	RR	0.113527	-0.038298	0	Outlier	Balancing	0.5	--		0.117188	-0.0379135	-0.0022062	0.0581903	0.000796218	4.66755e-05	0.0586216	0.9375	goodH	0.94784	0.0498939	0.975053	FALSE
Fox_ENSCAFG00000000812	1042	DLA-DQA	RR	0.161836	-0.031255	0.5	--		0.066668	--		0.144043	-0.0225849	-0.00162917	0.0721354	0.014496	0.00105312	0.0726488	0.921875	goodH	0.94784	0.737365	0.631317	FALSE
Fox_ENSCAFG00000000812	1075	DLA-DQA	RR	0.502415	-0.028054	0.024838	--		0	Outlier	Balancing	0.5	0.00203067	0.000510319	0.251305	0.0118645	0.00298723	0.25178	0.5	goodH	0.94784	0.627414	0.686293	FALSE
Fox_ENSCAFG00000000812	1152	DLA-DQA	RR	0.5	-0.025064	0.570368	--		0.650862	--		0.492188	0.00666421	0.00165231	0.247939	0.0152236	0.00378072	0.248346	0.5625	goodH	0.94784	0.766181	0.61691	FALSE
Fox_ENSCAFG00000000812	1154	DLA-DQA	RR	0.13285	-0.029091	0.003312	Outlier	Balancing	0.003407	Outlier	Balancing	0.144043	-0.0307521	-0.00220795	0.0717982	0.00681752	0.00049301	0.0723152	0.078125	goodH	0.94784	0.389036	0.805482	FALSE
Fox_ENSCAFG00000000812	1177	DLA-DQA	RR	0.5	-0.036658	0.165709	--		0.014632	--		0.498047	-0.000926543	-0.000231044	0.249361	0.00378698	0.00094518	0.249586	0.53125	goodH	0.94784	0.226439	0.88678	FALSE
Fox_ENSCAFG00000000812	1226	DLA-DQA	RR	0.497585	-0.038035	0	Outlier	Balancing	0.225097	--		0.498047	-0.00247613	-0.000616895	0.249137	0.00229293	0.000571775	0.249364	0.46875	goodH	0.94784	0.140339	0.92983	FALSE
Fox_ENSCAFG00000000812	1227	DLA-DQA	RR	0.497585	-0.038035	0	Outlier	Balancing	0.225097	--		0.498047	-0.00247613	-0.000616895	0.249137	0.00229293	0.000571775	0.249364	0.46875	goodH	0.94784	0.140339	0.92983	FALSE
Fox_ENSCAFG00000000812	1229	DLA-DQA	RR	0.5	-0.040523	0	Outlier	Balancing	0	Outlier	Balancing	NA	NA	NA	NA	NA	NA	NA	NA	NA	NA	NA	NA	NA
Fox_ENSCAFG00000000812	1236	DLA-DQA	RR	0.442029	-0.019351	0.519074	--		0.604047	--		0.451172	-0.000332016	-7.54588e-05	0.227275	0.018468	0.00421247	0.228095	0.65625	goodH	0.94784	0.886875	0.556563	FALSE
Fox_ENSCAFG00000000812	1237	DLA-DQA	RR	0.330918	0.057707	0.953058	--		0.878682	--		0.358887	0.0537226	0.0100631	0.187315	0.0781372	0.0147057	0.188204	0.234375	goodH	0.585831	0.167615	0.0838074	FALSE
Fox_ENSCAFG00000000812	1256	DLA-DQA	RR	0.330918	0.057707	0.953058	--		0.878682	--		0.358887	0.0537226	0.0100631	0.187315	0.0781372	0.0147057	0.188204	0.234375	goodH	0.585831	0.167615	0.0838074	FALSE
Fox_ENSCAFG00000000812	1312	DLA-DQA	RR	0.442029	-0.040501	0	Outlier	Balancing	0	Outlier	Balancing	0.440918	-0.0210517	-0.00462263	0.219585	0.000119084	2.6255e-05	0.220475	0.671875	goodH	0.94784	0.00754262	0.996229	FALSE
Fox_ENSCAFG00000000812	1313	DLA-DQA	RR	0.442029	-0.040501	0	Outlier	Balancing	0	Outlier	Balancing	0.440918	-0.0210517	-0.00462263	0.219585	0.000119084	2.6255e-05	0.220475	0.671875	goodH	0.94784	0.00754262	0.996229	FALSE
Fox_ENSCAFG00000000812	1357	DLA-DQA	RR	0.190821	0.017721	1	Outlier	Directional	0.995901	Outlier	Directional	0.21875	0.00859976	0.000958404	0.111446	0.0416168	0.00466755	0.112155	0.875	goodH	0.872035	0.53402	0.26701	FALSE
Fox_ENSCAFG00000000812	1401	DLA-DQA	RR	0.113527	-0.038298	0	Outlier	Balancing	0.5	--		0.117188	-0.0379135	-0.0022062	0.0581903	0.000796218	4.66755e-05	0.0586216	0.9375	goodH	0.94784	0.0498939	0.975053	FALSE
Fox_ENSCAFG00000000812	1492	DLA-DQA	RR	0.178744	-0.03911	0.5	--		0.5	--		0.169922	-0.0335794	-0.00283865	0.0845355	0.00342659	0.000291722	0.0851347	0.90625	goodH	0.94784	0.206043	0.896979	FALSE
Fox_ENSCAFG00000000812	1570	DLA-DQA	Exon	0.369565	0.016455	0.930046	--		0.901507	--		0.390137	0.0233299	0.00466114	0.199792	0.0472216	0.00947805	0.200714	0.734375	goodH	0.812849	0.447018	0.223509	FALSE
Fox_ENSCAFG00000000812	1702	DLA-DQA	Intron	0.318841	-0.034581	0	Outlier	Balancing	0	Outlier	Balancing	0.304688	-0.0238305	-0.00362513	0.152122	0.00762478	0.00116689	0.153039	0.1875	goodH	0.94784	0.429775	0.785112	FALSE
Fox_ENSCAFG00000000812	1704	DLA-DQA	Intron	0.478261	-0.017231	0.545755	--		0.508728	--		0.482422	-0.00164084	-0.000399076	0.243215	0.0210662	0.00514598	0.244276	0.59375	goodH	0.94784	0.974959	0.512521	FALSE
Fox_ENSCAFG00000000812	1713	DLA-DQA	Intron	0.478261	-0.017231	0.545755	--		0.508728	--		0.482422	-0.00164084	-0.000399076	0.243215	0.0210662	0.00514598	0.244276	0.59375	goodH	0.94784	0.974959	0.512521	FALSE
Fox_ENSCAFG00000000812	1744	DLA-DQA	Intron	0.478261	-0.017231	0.545755	--		0.508728	--		0.482422	-0.00164084	-0.000399076	0.243215	0.0210662	0.00514598	0.244276	0.59375	goodH	0.94784	0.974959	0.512521	FALSE
Fox_ENSCAFG00000000812	1772	DLA-DQA	Intron	0.161836	-0.031255	0.5	--		0.066668	--		0.144043	-0.0225849	-0.00162917	0.0721354	0.014496	0.00105312	0.0726488	0.921875	goodH	0.94784	0.737365	0.631317	FALSE
Fox_ENSCAFG00000000812	1799	DLA-DQA	Intron	0.451691	-0.009311	0.464115	--		0.662011	--		0.460449	0.0106824	0.00249228	0.233307	0.0275316	0.00644414	0.234063	0.640625	goodH	0.94784	0.834929	0.417464	FALSE
Fox_ENSCAFG00000000812	1824	DLA-DQA	Intron	0.113527	-0.038298	0	Outlier	Balancing	0.5	--		0.117188	-0.0379135	-0.0022062	0.0581903	0.000796218	4.66755e-05	0.0586216	0.9375	goodH	0.94784	0.0498939	0.975053	FALSE
Fox_ENSCAFG00000000812	1896	DLA-DQA	Intron	0.5	-0.036658	0.165709	--		0.014632	--		0.498047	-0.000926543	-0.000231044	0.249361	0.00378698	0.00094518	0.249586	0.53125	goodH	0.94784	0.226439	0.88678	FALSE
Fox_ENSCAFG00000000812	1897	DLA-DQA	Intron	0.451691	-0.009311	0.464115	--		0.662011	--		0.460449	0.0106824	0.00249228	0.233307	0.0275316	0.00644414	0.234063	0.640625	goodH	0.94784	0.834929	0.417464	FALSE
Fox_ENSCAFG00000000812	1908	DLA-DQA	Intron	0.130435	0.111111	1	Outlier	Directional	0.5	--		0.169922	0.0631423	0.00565007	0.0894816	0.0944882	0.00850662	0.0900284	0.90625	goodH	0.47097	0.0997698	0.0498849	FALSE
Fox_ENSCAFG00000000812	1913	DLA-DQA	Intron	0.178744	-0.03911	0.5	--		0.5	--		0.169922	-0.0335794	-0.00283865	0.0845355	0.00342659	0.000291722	0.0851347	0.90625	goodH	0.94784	0.206043	0.896979	FALSE
Fox_ENSCAFG00000000812	1941	DLA-DQA	Intron	0.475155	-0.02782	0.326661	--		0.382582	--		0.455	-0.0136944	-0.00312901	0.228489	0.0227465	0.00525153	0.230873	0.65	goodH	0.94784	0.971825	0.485912	FALSE
Fox_ENSCAFG00000000812	1961	DLA-DQA	Intron	0.441558	-0.033989	0.092854	--		0	Outlier	Balancing	0.451843	-0.00999386	-0.00226289	0.226428	0.0133245	0.00303593	0.227846	0.344828	goodH	0.94784	0.689549	0.655226	FALSE
Fox_ENSCAFG00000000812	1984	DLA-DQA	Intron	0.164596	-0.035639	0	Outlier	Balancing	0.00136	Outlier	Balancing	0.18	-0.0366523	-0.00327368	0.0893173	0.00767771	0.000694418	0.090446	0.9	goodH	0.94784	0.43241	0.783795	FALSE
Fox_ENSCAFG00000000812	2010	DLA-DQA	Intron	0.065217	0.044444	-100	Outlier	Balancing	-100	Outlier	Balancing	0.095	-0.000899532	-4.34011e-05	0.0482485	0.0435203	0.00212665	0.0488658	0.05	lowH	0.872035	0.502722	0.251361	FALSE
Fox_ENSCAFG00000000812	5674	DLA-DQA	Exon	0.268116	-0.040382	0.014546	--		0	Outlier	Balancing	0.263672	-0.0329628	-0.00431982	0.131052	0.000796218	0.00010502	0.131898	0.84375	goodH	0.94784	0.0498939	0.975053	FALSE
Fox_ENSCAFG00000000812	5762	DLA-DQA	Exon	0.161836	-0.031255	0.5	--		0.066668	--		0.144043	-0.0225849	-0.00162917	0.0721354	0.014496	0.00105312	0.0726488	0.921875	goodH	0.94784	0.737365	0.631317	FALSE
Fox_ENSCAFG00000000812	5806	DLA-DQA	Exon	0.463768	0.063726	0.953578	--		0.947438	--		0.46875	0.0478105	0.0117498	0.245757	0.0911541	0.022591	0.247833	0.625	goodH	0.503767	0.110903	0.0554513	FALSE
Fox_ENSCAFG00000000812	5969	DLA-DQA	Intron	0.439614	0.029864	0.892302	--		0.856737	--		0.451172	0.0168078	0.0039013	0.232112	0.0610607	0.0142944	0.234101	0.65625	goodH	0.6805	0.288154	0.144077	FALSE
Fox_ENSCAFG00000000812	5970	DLA-DQA	Intron	0.439614	0.029864	0.892302	--		0.856737	--		0.451172	0.0168078	0.0039013	0.232112	0.0610607	0.0142944	0.234101	0.65625	goodH	0.6805	0.288154	0.144077	FALSE
Fox_ENSCAFG00000000812	6002	DLA-DQA	Intron	0.161836	-0.031255	0.5	--		0.066668	--		0.144043	-0.0225849	-0.00162917	0.0721354	0.014496	0.00105312	0.0726488	0.921875	goodH	0.94784	0.737365	0.631317	FALSE
Fox_ENSCAFG00000000812	6005	DLA-DQA	Intron	0.480676	0.030446	0.858509	--		0.896105	--		0.482422	0.022664	0.00563763	0.248749	0.0637135	0.0159747	0.250727	0.40625	goodH	0.677252	0.264892	0.132446	FALSE
Fox_ENSCAFG00000000812	6096	DLA-DQA	Intron	0.248792	0.07767	1	Outlier	Directional	1	Outlier	Directional	0.284668	0.0337672	0.00501743	0.148589	0.0872242	0.0130954	0.150135	0.828125	goodH	0.531133	0.125631	0.0628153	FALSE
Fox_ENSCAFG00000000812	6164	DLA-DQA	Intron	0.347826	0.077124	0.95192	--		0.899811	--		0.375	0.0521526	0.0102748	0.197015	0.0939988	0.0186702	0.198622	0.25	goodH	0.47097	0.101331	0.0506656	FALSE
Fox_ENSCAFG00000000812	6172	DLA-DQA	Intron	0.161836	-0.031255	0.5	--		0.066668	--		0.144043	-0.0225849	-0.00162917	0.0721354	0.014496	0.00105312	0.0726488	0.921875	goodH	0.94784	0.737365	0.631317	FALSE
Fox_ENSCAFG00000000812	6193	DLA-DQA	Intron	0.403382	-0.040366	0	Outlier	Balancing	0	Outlier	Balancing	0.404297	-0.0510164	-0.0102134	0.200198	5.77223e-05	1.16689e-05	0.202155	0.28125	goodH	0.94784	0.00365962	0.99817	FALSE
Fox_ENSCAFG00000000812	6279	DLA-DQA	Intron	0.268116	0.099099	0.999463	Outlier	Directional	1	Outlier	Directional	0.304688	0.054195	0.00871588	0.160824	0.103767	0.0168499	0.162381	0.8125	goodH	0.463097	0.0743249	0.0371625	FALSE
Fox_ENSCAFG00000000812	6325	DLA-DQA	Exon	0.478261	0.000832	0.762656	--		0.721076	--		0.451172	-0.0031773	-0.000728916	0.229414	0.0424035	0.00981353	0.231432	0.34375	goodH	0.872035	0.520855	0.260427	FALSE
Fox_ENSCAFG00000000812	6338	DLA-DQA	Exon	0.297101	0.021999	0.883465	--		0.605341	--		0.32373	0.0210784	0.0034958	0.165847	0.0491432	0.00819447	0.166747	0.796875	goodH	0.79776	0.420576	0.210288	FALSE
Fox_ENSCAFG00000000812	6454	DLA-DQA	Exon	0.413043	0.067355	0.916079	--		0.608769	--		0.429688	0.0726391	0.0164391	0.226312	0.0906358	0.0205839	0.227106	0.3125	goodH	0.503767	0.112742	0.0563708	FALSE
Fox_ENSCAFG00000000812	6474	DLA-DQA	Exon	0.113527	-0.038298	0	Outlier	Balancing	0.5	--		0.117188	-0.0379135	-0.0022062	0.0581903	0.000796218	4.66755e-05	0.0586216	0.9375	goodH	0.94784	0.0498939	0.975053	FALSE
Fox_ENSCAFG00000000812	6477	DLA-DQA	Exon	0.258454	0.050797	0.499653	--		0.557289	--		0.194824	0.0884569	0.00921356	0.104159	0.117659	0.0123253	0.104754	0.890625	goodH	0.361353	0.0478314	0.0239157	FALSE
Fox_ENSCAFG00000000812	6597	DLA-DQA	Intron	0.463768	-0.032353	0	Outlier	Balancing	0	Outlier	Balancing	0.46875	-0.0145761	-0.00341665	0.2344	0.00713887	0.00168032	0.235376	0.375	goodH	0.94784	0.405379	0.797311	FALSE
Fox_ENSCAFG00000000812	6612	DLA-DQA	Intron	0.190821	0.017721	1	Outlier	Directional	0.995901	Outlier	Directional	0.21875	0.00859976	0.000958404	0.111446	0.0416168	0.00466755	0.112155	0.875	goodH	0.872035	0.53402	0.26701	FALSE
Fox_ENSCAFG00000000812	6753	DLA-DQA	Intron	0.190821	0.017721	1	Outlier	Directional	0.995901	Outlier	Directional	0.21875	0.00859976	0.000958404	0.111446	0.0416168	0.00466755	0.112155	0.875	goodH	0.872035	0.53402	0.26701	FALSE
Fox_ENSCAFG00000000812	6798	DLA-DQA	Intron	0.210145	0.036782	0.47106	--		0.262427	--		0.241699	0.0247129	0.00307106	0.124269	0.0560241	0.00700425	0.125022	0.859375	goodH	0.708538	0.338086	0.169043	FALSE
Fox_ENSCAFG00000000812	6819	DLA-DQA	Intron	0.190821	0.017721	1	Outlier	Directional	0.995901	Outlier	Directional	0.21875	0.00859976	0.000958404	0.111446	0.0416168	0.00466755	0.112155	0.875	goodH	0.872035	0.53402	0.26701	FALSE
Fox_ENSCAFG00000000812	6979	DLA-DQA	Exon	0.297101	-0.036442	0	Outlier	Balancing	0.043138	--		0.304688	-0.0289891	-0.00439684	0.151672	0.00275292	0.00042008	0.152594	0.8125	goodH	0.94784	0.167284	0.916358	FALSE
Fox_ENSCAFG00000000819	90	DLA-DOB	RR	0.210145	0.003651	0.416218	--		0.156181	--		0.169922	0.0101955	0.000889169	0.0872116	0.0584595	0.00514598	0.0880264	0.09375	goodH	0.6805	0.312945	0.156473	FALSE
Fox_ENSCAFG00000000819	114	DLA-DOB	RR	0.210145	0.003651	0.416218	--		0.156181	--		0.169922	0.0101955	0.000889169	0.0872116	0.0584595	0.00514598	0.0880264	0.09375	goodH	0.6805	0.312945	0.156473	FALSE
Fox_ENSCAFG00000000819	148	DLA-DOB	RR	0.210145	0.003651	0.416218	--		0.156181	--		0.169922	0.0101955	0.000889169	0.0872116	0.0584595	0.00514598	0.0880264	0.09375	goodH	0.6805	0.312945	0.156473	FALSE
Fox_ENSCAFG00000000819	190	DLA-DOB	RR	0.210145	0.003651	0.416218	--		0.156181	--		0.169922	0.0101955	0.000889169	0.0872116	0.0584595	0.00514598	0.0880264	0.09375	goodH	0.6805	0.312945	0.156473	FALSE
Fox_ENSCAFG00000000819	232	DLA-DOB	RR	0.210145	0.003651	0.416218	--		0.156181	--		0.169922	0.0101955	0.000889169	0.0872116	0.0584595	0.00514598	0.0880264	0.09375	goodH	0.6805	0.312945	0.156473	FALSE
Fox_ENSCAFG00000000819	270	DLA-DOB	RR	0.248792	0.07767	1	Outlier	Directional	1	Outlier	Directional	0.284668	0.0337672	0.00501743	0.148589	0.0872242	0.0130954	0.150135	0.828125	goodH	0.531133	0.125631	0.0628153	FALSE
Fox_ENSCAFG00000000819	297	DLA-DOB	RR	0.248792	0.07767	1	Outlier	Directional	1	Outlier	Directional	0.284668	0.0337672	0.00501743	0.148589	0.0872242	0.0130954	0.150135	0.828125	goodH	0.531133	0.125631	0.0628153	FALSE
Fox_ENSCAFG00000000819	362	DLA-DOB	RR	0.210145	0.003651	0.416218	--		0.156181	--		0.169922	0.0101955	0.000889169	0.0872116	0.0584595	0.00514598	0.0880264	0.09375	goodH	0.6805	0.312945	0.156473	FALSE
Fox_ENSCAFG00000000819	501	DLA-DOB	RR	0.161836	-0.031255	0.5	--		0.066668	--		0.144043	-0.0225849	-0.00162917	0.0721354	0.014496	0.00105312	0.0726488	0.921875	goodH	0.94784	0.737365	0.631317	FALSE
Fox_ENSCAFG00000000819	552	DLA-DOB	RR	0.210145	0.003651	0.416218	--		0.156181	--		0.169922	0.0101955	0.000889169	0.0872116	0.0584595	0.00514598	0.0880264	0.09375	goodH	0.6805	0.312945	0.156473	FALSE
Fox_ENSCAFG00000000819	648	DLA-DOB	RR	0.210145	0.003651	0.416218	--		0.156181	--		0.169922	0.0101955	0.000889169	0.0872116	0.0584595	0.00514598	0.0880264	0.09375	goodH	0.6805	0.312945	0.156473	FALSE
Fox_ENSCAFG00000000819	650	DLA-DOB	RR	0.210145	0.003651	0.416218	--		0.156181	--		0.169922	0.0101955	0.000889169	0.0872116	0.0584595	0.00514598	0.0880264	0.09375	goodH	0.6805	0.312945	0.156473	FALSE
Fox_ENSCAFG00000000819	758	DLA-DOB	RR	0.161836	-0.031255	0.5	--		0.066668	--		0.144043	-0.0405823	-0.00291742	0.0718888	0.014496	0.00105312	0.0726488	0.078125	goodH	0.94784	0.737365	0.631317	FALSE
Fox_ENSCAFG00000000819	1128	DLA-DOB	RR	0.210145	0.003651	0.416218	--		0.156181	--		0.169922	0.0101955	0.000889169	0.0872116	0.0584595	0.00514598	0.0880264	0.90625	goodH	0.6805	0.312945	0.156473	FALSE
Fox_ENSCAFG00000000819	1251	DLA-DOB	RR	0.210145	0.003651	0.416218	--		0.156181	--		0.169922	0.0101955	0.000889169	0.0872116	0.0584595	0.00514598	0.0880264	0.90625	goodH	0.6805	0.312945	0.156473	FALSE
Fox_ENSCAFG00000000819	1407	DLA-DOB	RR	0.210145	0.003651	0.416218	--		0.156181	--		0.169922	0.0101955	0.000889169	0.0872116	0.0584595	0.00514598	0.0880264	0.90625	goodH	0.6805	0.312945	0.156473	FALSE
Fox_ENSCAFG00000000819	1410	DLA-DOB	RR	0.210145	0.003651	0.416218	--		0.156181	--		0.169922	0.0101955	0.000889169	0.0872116	0.0584595	0.00514598	0.0880264	0.90625	goodH	0.6805	0.312945	0.156473	FALSE
Fox_ENSCAFG00000000819	1638	DLA-DOB	Intron	0.210145	0.003651	0.416218	--		0.156181	--		0.169922	0.0101955	0.000889169	0.0872116	0.0584595	0.00514598	0.0880264	0.90625	goodH	0.6805	0.312945	0.156473	FALSE
Fox_ENSCAFG00000000819	1720	DLA-DOB	Intron	0.210145	0.003651	0.416218	--		0.156181	--		0.169922	0.0101955	0.000889169	0.0872116	0.0584595	0.00514598	0.0880264	0.90625	goodH	0.6805	0.312945	0.156473	FALSE
Fox_ENSCAFG00000000819	1761	DLA-DOB	Intron	0.210145	0.003651	0.416218	--		0.156181	--		0.169922	0.0101955	0.000889169	0.0872116	0.0584595	0.00514598	0.0880264	0.90625	goodH	0.6805	0.312945	0.156473	FALSE
Fox_ENSCAFG00000000819	1853	DLA-DOB	Intron	0.210145	0.003651	0.416218	--		0.156181	--		0.169922	0.0101955	0.000889169	0.0872116	0.0584595	0.00514598	0.0880264	0.90625	goodH	0.6805	0.312945	0.156473	FALSE
Fox_ENSCAFG00000000819	1854	DLA-DOB	Intron	0.210145	0.003651	0.416218	--		0.156181	--		0.169922	0.0101955	0.000889169	0.0872116	0.0584595	0.00514598	0.0880264	0.90625	goodH	0.6805	0.312945	0.156473	FALSE
Fox_ENSCAFG00000000819	2026	DLA-DOB	Intron	0.159091	0.028257	-100	Outlier	Balancing	-100	Outlier	Balancing	0.0980975	0.0645317	0.00339433	0.0525994	0.134565	0.00721559	0.0536218	0.948276	lowH	0.330637	0.0279739	0.013987	FALSE
Fox_ENSCAFG00000000819	4829	DLA-DOB	Intron	0.5	-0.036811	0.152374	--		0	Outlier	Balancing	0.497919	-0.0499213	-0.0123413	0.247215	0.0041394	0.00103306	0.249567	0.532258	goodH	0.94784	0.246161	0.87692	FALSE
Fox_ENSCAFG00000000819	4924	DLA-DOB	Intron	0.210145	0.003651	0.416218	--		0.156181	--		0.169922	0.0101955	0.000889169	0.0872116	0.0584595	0.00514598	0.0880264	0.90625	goodH	0.6805	0.312945	0.156473	FALSE
Fox_ENSCAFG00000000819	5066	DLA-DOB	Intron	0.13285	-0.029091	0.003312	Outlier	Balancing	0.003407	Outlier	Balancing	0.144043	-0.0488625	-0.00349619	0.0715516	0.00681752	0.00049301	0.0723152	0.921875	goodH	0.94784	0.389036	0.805482	FALSE
Fox_ENSCAFG00000000819	5101	DLA-DOB	Intron	0.210145	0.003651	0.416218	--		0.156181	--		0.169922	0.0101955	0.000889169	0.0872116	0.0584595	0.00514598	0.0880264	0.90625	goodH	0.6805	0.312945	0.156473	FALSE
Fox_ENSCAFG00000000819	5580	DLA-DOB	Exon	0.210145	0.003651	0.416218	--		0.156181	--		0.169922	0.0101955	0.000889169	0.0872116	0.0584595	0.00514598	0.0880264	0.90625	goodH	0.6805	0.312945	0.156473	FALSE
Fox_ENSCAFG00000000819	5816	DLA-DOB	Intron	0.210145	0.003651	0.416218	--		0.156181	--		0.169922	0.0101955	0.000889169	0.0872116	0.0584595	0.00514598	0.0880264	0.90625	goodH	0.6805	0.312945	0.156473	FALSE
Fox_ENSCAFG00000000819	5826	DLA-DOB	Intron	0.297101	-0.036442	0	Outlier	Balancing	0.043138	--		0.304688	-0.0461263	-0.00697332	0.151179	0.00275292	0.00042008	0.152594	0.8125	goodH	0.94784	0.167284	0.916358	FALSE
Fox_ENSCAFG00000000819	5945	DLA-DOB	Intron	0.210145	0.003651	0.416218	--		0.156181	--		0.169922	0.0101955	0.000889169	0.0872116	0.0584595	0.00514598	0.0880264	0.90625	goodH	0.6805	0.312945	0.156473	FALSE
Fox_ENSCAFG00000000819	5946	DLA-DOB	Intron	0.42029	-0.028803	0.075186	--		0.003037	Outlier	Balancing	0.404297	-0.0372323	-0.00751243	0.201772	0.0128883	0.0026255	0.203712	0.71875	goodH	0.94784	0.671284	0.664358	FALSE
Fox_ENSCAFG00000000819	6058	DLA-DOB	Intron	0.178744	-0.03911	0.5	--		0.5	--		0.169922	-0.0335794	-0.00283865	0.0845355	0.00342659	0.000291722	0.0851347	0.90625	goodH	0.94784	0.206043	0.896979	FALSE
Fox_ENSCAFG00000000819	6060	DLA-DOB	Intron	0.210145	0.003651	0.416218	--		0.156181	--		0.169922	0.0101955	0.000889169	0.0872116	0.0584595	0.00514598	0.0880264	0.90625	goodH	0.6805	0.312945	0.156473	FALSE
Fox_ENSCAFG00000000819	6580	DLA-DOB	Intron	0.210145	0.003651	0.416218	--		0.156181	--		0.169922	0.0101955	0.000889169	0.0872116	0.0584595	0.00514598	0.0880264	0.90625	goodH	0.6805	0.312945	0.156473	FALSE
Fox_ENSCAFG00000000819	6650	DLA-DOB	Intron	0.210145	0.003651	0.416218	--		0.156181	--		0.169922	0.0101955	0.000889169	0.0872116	0.0584595	0.00514598	0.0880264	0.90625	goodH	0.6805	0.312945	0.156473	FALSE
Fox_ENSCAFG00000000819	6767	DLA-DOB	Intron	0.5	-0.031827	0.42164	--		0.500292	--		0.495605	-0.0452193	-0.0111479	0.246529	0.00853839	0.00212665	0.24907	0.546875	goodH	0.94784	0.47464	0.76268	FALSE
Fox_ENSCAFG00000000819	6834	DLA-DOB	Intron	0.13285	-0.029091	0.003312	Outlier	Balancing	0.003407	Outlier	Balancing	0.144043	-0.0488625	-0.00349619	0.0715516	0.00681752	0.00049301	0.0723152	0.921875	goodH	0.94784	0.389036	0.805482	FALSE
Fox_ENSCAFG00000000819	7299	DLA-DOB	Intron	0.42029	-0.028803	0.075186	--		0.003037	Outlier	Balancing	0.404297	-0.0372323	-0.00751243	0.201772	0.0128883	0.0026255	0.203712	0.71875	goodH	0.94784	0.671284	0.664358	FALSE
Fox_ENSCAFG00000000820	718	CSF2	RR	0.171498	0	0.000543	Outlier	Balancing	5e-06	Outlier	Balancing	0.194824	-0.0326973	-0.00320214	0.0979326	0.0282942	0.00280345	0.0990821	0.890625	goodH	0.94784	0.814969	0.407484	FALSE
Fox_ENSCAFG00000000820	896	CSF2	RR	0.5	0.076385	0.96857	--		0.968775	--		0.440918	0.0890947	0.0210302	0.236044	0.120391	0.0285917	0.237491	0.671875	goodH	0.361353	0.0438601	0.0219301	FALSE
Fox_ENSCAFG00000000820	2029	CSF2	Intron	0.442029	0.009965	0.769938	--		0.789775	--		0.404297	0.0189872	0.00393864	0.207436	0.0536986	0.0112138	0.208829	0.71875	goodH	0.742275	0.363976	0.181988	FALSE
Fox_ENSCAFG00000000820	2045	CSF2	Intron	0.253623	-0.036975	0	Outlier	Balancing	0.003058	Outlier	Balancing	0.241699	-0.039739	-0.00477666	0.120201	0.00541382	0.000656375	0.121241	0.859375	goodH	0.94784	0.315665	0.842168	FALSE
Fox_ENSCAFG00000000820	2283	CSF2	Intron	0.108696	0.088889	1	Outlier	Directional	0.5	--		0.144043	0.0451236	0.00338689	0.0750581	0.0782014	0.00590737	0.0755405	0.921875	goodH	0.585831	0.167274	0.0836371	FALSE
Fox_ENSCAFG00000000820	2647	CSF2	Intron	0.113527	-0.038298	0	Outlier	Balancing	0.5	--		0.117188	-0.0379135	-0.0022062	0.0581903	0.000796218	4.66755e-05	0.0586216	0.9375	goodH	0.94784	0.0498939	0.975053	FALSE
Fox_ENSCAFG00000000820	2683	CSF2	Intron	0.475845	0.015049	0.683647	--		0.504357	--		0.440918	0.0221311	0.00501743	0.226714	0.0573706	0.0130954	0.22826	0.671875	goodH	0.696841	0.323947	0.161973	FALSE
Fox_ENSCAFG00000000832	124	TAP1	RR	0.369565	0.016455	0.930046	--		0.901507	--		0.390137	0.0104599	0.00208465	0.199299	0.0472216	0.00947805	0.200714	0.734375	goodH	0.812849	0.447018	0.223509	FALSE
Fox_ENSCAFG00000000832	215	TAP1	RR	0.480676	0.030446	0.858509	--		0.896105	--		0.482422	0.0278153	0.00692587	0.248995	0.0637135	0.0159747	0.250727	0.59375	goodH	0.677252	0.264892	0.132446	FALSE
Fox_ENSCAFG00000000832	221	TAP1	RR	0.480676	0.030446	0.858509	--		0.896105	--		0.482422	0.0278153	0.00692587	0.248995	0.0637135	0.0159747	0.250727	0.59375	goodH	0.677252	0.264892	0.132446	FALSE
Fox_ENSCAFG00000000832	319	TAP1	RR	0.480676	0.030446	0.858509	--		0.896105	--		0.482422	0.0278153	0.00692587	0.248995	0.0637135	0.0159747	0.250727	0.59375	goodH	0.677252	0.264892	0.132446	FALSE
Fox_ENSCAFG00000000832	386	TAP1	RR	0.471014	0.015686	0.717695	--		0.872925	--		0.476074	0.011383	0.00277233	0.243551	0.0502294	0.0123253	0.245379	0.609375	goodH	0.78084	0.406329	0.203164	FALSE
Fox_ENSCAFG00000000832	609	TAP1	RR	0.282609	-0.04002	0	Outlier	Balancing	0.24916	--		0.284668	-0.0418578	-0.00591087	0.141213	0.00018444	2.6255e-05	0.14235	0.171875	goodH	0.94784	0.0116701	0.994165	FALSE
Fox_ENSCAFG00000000832	1037	TAP1	RR	0.490338	-0.038597	0	Outlier	Balancing	0	Outlier	Balancing	0.487793	-0.0571627	-0.0138022	0.241454	0.00201896	0.00049301	0.24419	0.421875	goodH	0.94784	0.124103	0.937949	FALSE
Fox_ENSCAFG00000000832	1142	TAP1	RR	0.152174	-0.015873	0.916255	--		0.5	--		0.169922	-0.0197289	-0.0016811	0.08521	0.0164557	0.00141193	0.085802	0.90625	goodH	0.94784	0.813486	0.593257	FALSE
Fox_ENSCAFG00000000832	1144	TAP1	RR	0.210145	0.003651	0.416218	--		0.156181	--		0.169922	0.0101955	0.000889169	0.0872116	0.0584595	0.00514598	0.0880264	0.90625	goodH	0.6805	0.312945	0.156473	FALSE
Fox_ENSCAFG00000000832	1160	TAP1	RR	0.195652	-0.040668	0	Outlier	Balancing	0.000268	Outlier	Balancing	0.194824	-0.0498251	-0.00480777	0.0964931	2.99467e-05	2.91722e-06	0.0974138	0.890625	goodH	0.94784	0.00189947	0.99905	FALSE
Fox_ENSCAFG00000000832	1386	TAP1	RR	0.335749	0.022006	0.686814	--		0.752897	--		0.284668	0.0357321	0.00527881	0.147733	0.07295	0.010855	0.1488	0.828125	goodH	0.642623	0.197602	0.0988012	FALSE
Fox_ENSCAFG00000000832	1412	TAP1	RR	0.178744	-0.03911	0.5	--		0.5	--		0.169922	-0.0335794	-0.00283865	0.0845355	0.00342659	0.000291722	0.0851347	0.90625	goodH	0.94784	0.206043	0.896979	FALSE
Fox_ENSCAFG00000000832	1418	TAP1	RR	0.210145	0.036782	0.47106	--		0.262427	--		0.241699	0.0143749	0.00178281	0.124023	0.0560241	0.00700425	0.125022	0.859375	goodH	0.708538	0.338086	0.169043	FALSE
Fox_ENSCAFG00000000832	1475	TAP1	RR	0.403382	-0.010567	0.600557	--		0.465385	--		0.41748	-0.0278323	-0.0058393	0.209803	0.0254487	0.00539394	0.211953	0.703125	goodH	0.94784	0.891972	0.445986	FALSE
Fox_ENSCAFG00000000832	1489	TAP1	RR	0.478261	-0.017231	0.545755	--		0.508728	--		0.482422	-0.0175845	-0.00426381	0.242475	0.0210662	0.00514598	0.244276	0.59375	goodH	0.94784	0.974959	0.512521	FALSE
Fox_ENSCAFG00000000832	2685	TAP1	Exon	0.345411	0.003209	0.55686	--		0.785307	--		0.304688	0.0130318	0.00203194	0.155922	0.0502294	0.00788817	0.157043	0.1875	goodH	0.78084	0.406329	0.203164	FALSE
Fox_ENSCAFG00000000832	3900	TAP1	Exon	0.13285	-0.029091	0.003312	Outlier	Balancing	0.003407	Outlier	Balancing	0.144043	-0.0307521	-0.00220795	0.0717982	0.00681752	0.00049301	0.0723152	0.921875	goodH	0.94784	0.389036	0.805482	FALSE
Fox_ENSCAFG00000000832	4619	TAP1	Exon	0.502415	-0.028054	0.024838	--		0	Outlier	Balancing	0.5	-0.0444982	-0.0110839	0.249086	0.0118645	0.00298723	0.25178	0.5	goodH	0.94784	0.627414	0.686293	FALSE
Fox_ENSCAFG00000000832	4821	TAP1	Intron	0.21256	-0.037433	0.205386	--		0.029916	--		0.21875	-0.0337645	-0.00367181	0.108748	0.00170526	0.000186702	0.109486	0.875	goodH	0.94784	0.105338	0.947331	FALSE
Fox_ENSCAFG00000000832	4979	TAP1	Intron	0.229469	0.056842	0.406694	--		0.548175	--		0.263672	0.0135694	0.00184757	0.136157	0.0712768	0.00981353	0.137682	0.84375	goodH	0.646729	0.208376	0.104188	FALSE
Fox_ENSCAFG00000000832	5344	TAP1	Intron	0.257576	0.086639	0.561157	--		0.657371	--		0.291883	0.041878	0.0064134	0.153145	0.0953587	0.0147434	0.15461	0.822581	goodH	0.47097	0.0970518	0.0485259	FALSE
Fox_ENSCAFG00000000832	5720	TAP1	Intron	0.442029	0.106654	0.974149	--		0.95956	--		0.451172	0.0847587	0.0204929	0.241779	0.124559	0.0303508	0.243666	0.65625	goodH	0.346219	0.0384264	0.0192132	FALSE
Fox_ENSCAFG00000000832	5908	TAP1	Intron	0.442029	0.106654	0.974149	--		0.95956	--		0.451172	0.0847587	0.0204929	0.241779	0.124559	0.0303508	0.243666	0.65625	goodH	0.346219	0.0384264	0.0192132	FALSE
Fox_ENSCAFG00000000832	5910	TAP1	Intron	0.13285	-0.029091	0.003312	Outlier	Balancing	0.003407	Outlier	Balancing	0.144043	-0.0307521	-0.00220795	0.0717982	0.00681752	0.00049301	0.0723152	0.921875	goodH	0.94784	0.389036	0.805482	FALSE
Fox_ENSCAFG00000000832	6016	TAP1	Intron	0.519324	0.102599	1	Outlier	Directional	0.926066	--		0.498047	0.0789151	0.0210966	0.267332	0.13071	0.0352984	0.270051	0.53125	goodH	0.34496	0.0316131	0.0158066	FALSE
Fox_ENSCAFG00000000832	6416	TAP1	Intron	0.171498	0	0.000543	Outlier	Balancing	5e-06	Outlier	Balancing	0.194824	-0.0194939	-0.00191389	0.0981792	0.0282942	0.00280345	0.0990821	0.890625	goodH	0.94784	0.814969	0.407484	FALSE
Fox_ENSCAFG00000000832	6434	TAP1	Intron	0.21256	-0.037433	0.205386	--		0.029916	--		0.21875	-0.0337645	-0.00367181	0.108748	0.00170526	0.000186702	0.109486	0.875	goodH	0.94784	0.105338	0.947331	FALSE
Fox_ENSCAFG00000000832	6436	TAP1	Intron	0.195652	-0.040668	0	Outlier	Balancing	0.000268	Outlier	Balancing	0.194824	-0.0363815	-0.00351953	0.0967396	2.99467e-05	2.91722e-06	0.0974138	0.890625	goodH	0.94784	0.00189947	0.99905	FALSE
Fox_ENSCAFG00000000832	6632	TAP1	Intron	0.13285	-0.029091	0.003312	Outlier	Balancing	0.003407	Outlier	Balancing	0.144043	-0.0307521	-0.00220795	0.0717982	0.00681752	0.00049301	0.0723152	0.921875	goodH	0.94784	0.389036	0.805482	FALSE
Fox_ENSCAFG00000000832	6867	TAP1	Exon	0.5	-0.016368	0.684042	--		0.748779	--		0.487793	0.0137158	0.00338689	0.246933	0.0238763	0.00590737	0.247416	0.578125	goodH	0.94784	0.937602	0.468801	FALSE
Fox_ENSCAFG00000000832	6868	TAP1	Exon	0.461353	-0.032338	0	Outlier	Balancing	0	Outlier	Balancing	0.451172	-0.0163011	-0.00367881	0.225679	0.00869658	0.00197204	0.226761	0.34375	goodH	0.94784	0.482276	0.758862	FALSE
Fox_ENSCAFG00000000832	6880	TAP1	Exon	0.5	-0.031827	0.42164	--		0.500292	--		0.495605	0.00179433	0.000446335	0.248748	0.00853839	0.00212665	0.24907	0.546875	goodH	0.94784	0.47464	0.76268	FALSE
Fox_ENSCAFG00000000832	6889	TAP1	Exon	0.5	-0.031827	0.42164	--		0.500292	--		0.495605	0.00179433	0.000446335	0.248748	0.00853839	0.00212665	0.24907	0.546875	goodH	0.94784	0.47464	0.76268	FALSE
Fox_ENSCAFG00000000832	6922	TAP1	Exon	0.5	-0.036658	0.165709	--		0.014632	--		0.498047	-0.000926543	-0.000231044	0.249361	0.00378698	0.00094518	0.249586	0.53125	goodH	0.94784	0.226439	0.88678	FALSE
Fox_ENSCAFG00000000832	6925	TAP1	Exon	0.5	-0.031827	0.42164	--		0.500292	--		0.495605	0.00179433	0.000446335	0.248748	0.00853839	0.00212665	0.24907	0.546875	goodH	0.94784	0.47464	0.76268	FALSE
Fox_ENSCAFG00000000832	6935	TAP1	Exon	0.5	-0.025064	0.570368	--		0.650862	--		0.492188	0.00666421	0.00165231	0.247939	0.0152236	0.00378072	0.248346	0.5625	goodH	0.94784	0.766181	0.61691	FALSE
Fox_ENSCAFG00000000832	7081	TAP1	Intron	0.13285	-0.029091	0.003312	Outlier	Balancing	0.003407	Outlier	Balancing	0.144043	-0.0307521	-0.00220795	0.0717982	0.00681752	0.00049301	0.0723152	0.921875	goodH	0.94784	0.389036	0.805482	FALSE
Fox_ENSCAFG00000000832	7998	TAP1	Intron	0.442029	0.106654	0.974149	--		0.95956	--		0.451172	0.0847587	0.0204929	0.241779	0.124559	0.0303508	0.243666	0.65625	goodH	0.346219	0.0384264	0.0192132	FALSE
Fox_ENSCAFG00000000832	8028	TAP1	Intron	0.13285	-0.029091	0.003312	Outlier	Balancing	0.003407	Outlier	Balancing	0.144043	-0.0307521	-0.00220795	0.0717982	0.00681752	0.00049301	0.0723152	0.921875	goodH	0.94784	0.389036	0.805482	FALSE
Fox_ENSCAFG00000000832	8071	TAP1	Intron	0.178744	-0.03911	0.5	--		0.5	--		0.169922	-0.0335794	-0.00283865	0.0845355	0.00342659	0.000291722	0.0851347	0.90625	goodH	0.94784	0.206043	0.896979	FALSE
Fox_ENSCAFG00000000832	8321	TAP1	Intron	0.427536	0.08654	0.957362	--		0.979606	--		0.440918	0.0586969	0.0136929	0.233281	0.107143	0.025231	0.235489	0.671875	goodH	0.44217	0.0667754	0.0333877	FALSE
Fox_ENSCAFG00000000832	8626	TAP1	Intron	0.402174	0.117718	0.920248	--		0.997249	Outlier	Directional	0.425078	0.0865467	0.0197866	0.228624	0.129467	0.0299061	0.230993	0.693548	goodH	0.34496	0.0328845	0.0164423	FALSE
Fox_ENSCAFG00000000832	8818	TAP1	Intron	0.178744	-0.03911	0.5	--		0.5	--		0.169922	-0.0335794	-0.00283865	0.0845355	0.00342659	0.000291722	0.0851347	0.90625	goodH	0.94784	0.206043	0.896979	FALSE
Fox_ENSCAFG00000000848	820	DLA-DMA	RR	0.21256	-0.037433	0.205386	--		0.029916	--		0.21875	-0.0337645	-0.00367181	0.108748	0.00170526	0.000186702	0.109486	0.875	goodH	0.94784	0.105338	0.947331	FALSE
Fox_ENSCAFG00000000848	828	DLA-DMA	RR	0.282609	-0.04002	0	Outlier	Balancing	0.24916	--		0.284668	-0.0418578	-0.00591087	0.141213	0.00018444	2.6255e-05	0.14235	0.828125	goodH	0.94784	0.0116701	0.994165	FALSE
Fox_ENSCAFG00000000848	1103	DLA-DMA	RR	0.086957	0.066667	1	Outlier	Directional	0.5	--		0.117188	0.0273387	0.00165231	0.0604385	0.0621359	0.00378072	0.0608459	0.9375	goodH	0.677252	0.278489	0.139244	FALSE
Fox_ENSCAFG00000000848	1301	DLA-DMA	RR	0.403382	-0.040366	0	Outlier	Balancing	0	Outlier	Balancing	0.404297	-0.0445267	-0.00892514	0.200445	5.77223e-05	1.16689e-05	0.202155	0.71875	goodH	0.94784	0.00365962	0.99817	FALSE
Fox_ENSCAFG00000000848	2510	DLA-DMA	Intron	0.565476	0.229268	0.998764	Outlier	Directional	0.997692	Outlier	Directional	0.451843	0.240562	0.0646678	0.26882	0.276328	0.0748476	0.270866	0.344828	goodH	0.0380298	0.000311376	0.000155688	TRUE
Fox_ENSCAFG00000000848	2530	DLA-DMA	Intron	0.320652	0.021469	0.72524	--		0.839004	--		0.349636	-0.00215401	-0.000383979	0.178263	0.0511334	0.00923027	0.180514	0.774194	goodH	0.778497	0.39484	0.19742	FALSE
Fox_ENSCAFG00000000848	2985	DLA-DMA	Exon	0.5	-0.025064	0.570368	--		0.650862	--		0.492188	-0.0246579	-0.00607715	0.246459	0.0152236	0.00378072	0.248346	0.4375	goodH	0.94784	0.766181	0.61691	FALSE
Fox_ENSCAFG00000000848	3334	DLA-DMA	Intron	0.282609	-0.04002	0	Outlier	Balancing	0.24916	--		0.284668	-0.0418578	-0.00591087	0.141213	0.00018444	2.6255e-05	0.14235	0.828125	goodH	0.94784	0.0116701	0.994165	FALSE
Fox_ENSCAFG00000000848	3395	DLA-DMA	Intron	0.282609	-0.04002	0	Outlier	Balancing	0.24916	--		0.284668	-0.0418578	-0.00591087	0.141213	0.00018444	2.6255e-05	0.14235	0.828125	goodH	0.94784	0.0116701	0.994165	FALSE
Fox_ENSCAFG00000000848	3580	DLA-DMA	Intron	0.427536	0.06793	0.931115	--		0.967564	--		0.358887	0.084262	0.0161682	0.19188	0.119598	0.0231073	0.193208	0.234375	goodH	0.361353	0.0449773	0.0224886	FALSE
Fox_ENSCAFG00000000848	4030	DLA-DMA	Exon	0.282609	-0.04002	0	Outlier	Balancing	0.24916	--		0.284668	-0.0418578	-0.00591087	0.141213	0.00018444	2.6255e-05	0.14235	0.828125	goodH	0.94784	0.0116701	0.994165	FALSE
Fox_ENSCAFG00000000848	4697	DLA-DMA	Intron	0.492754	-0.040369	0.055029	--		0.038328	--		0.492188	-0.0406848	-0.00993567	0.244211	0.000189644	4.66755e-05	0.246122	0.5625	goodH	0.94784	0.0119984	0.994001	FALSE
Fox_ENSCAFG00000000848	4780	DLA-DMA	Intron	0.36715	-0.035294	0.375226	--		0.188927	--		0.375	-0.037313	-0.00695777	0.18647	0.00397355	0.000746809	0.187945	0.75	goodH	0.94784	0.236907	0.881546	FALSE
Fox_ENSCAFG00000000878	408	IL13	RR	0.384058	0.032186	0.948537	--		0.934952	--		0.404297	0.0201539	0.0041938	0.208089	0.0605928	0.0127074	0.209718	0.71875	goodH	0.6805	0.292464	0.146232	FALSE
Fox_ENSCAFG00000000878	412	IL13	RR	0.178744	-0.03911	0.5	--		0.5	--		0.169922	-0.0335794	-0.00283865	0.0845355	0.00342659	0.000291722	0.0851347	0.90625	goodH	0.94784	0.206043	0.896979	FALSE
Fox_ENSCAFG00000000878	2987	IL13	Intron	0.263285	-0.008203	0.415567	--		0.587283	--		0.284668	-0.0246923	-0.00353353	0.143102	0.0247371	0.0035736	0.144463	0.828125	goodH	0.94784	0.91234	0.45617	FALSE
Fox_ENSCAFG00000000878	3171	IL13	Intron	0.152174	0.133333	0.999496	Outlier	Directional	0.5	--		0.194824	0.0691421	0.00715361	0.103462	0.111001	0.0115784	0.104309	0.890625	goodH	0.407901	0.0590821	0.029541	FALSE
Fox_ENSCAFG00000000878	3207	IL13	Intron	0.113527	-0.038298	0	Outlier	Balancing	0.5	--		0.117188	-0.0379135	-0.0022062	0.0581903	0.000796218	4.66755e-05	0.0586216	0.9375	goodH	0.94784	0.0498939	0.975053	FALSE
Fox_ENSCAFG00000000878	3427	IL13	Intron	0.130435	0.111111	1	Outlier	Directional	0.5	--		0.169922	0.0488802	0.00436183	0.089235	0.0944882	0.00850662	0.0900284	0.90625	goodH	0.47097	0.0997698	0.0498849	FALSE
Fox_ENSCAFG00000000880	509	IL4	RR	0.173913	0.155556	0.5	--		0.5	--		0.21875	0.089145	0.010474	0.117494	0.127745	0.0151229	0.118384	0.875	goodH	0.34496	0.0347323	0.0173661	FALSE
Fox_ENSCAFG00000000880	7648	IL4	Intron	0.108696	0.088889	1	Outlier	Directional	0.5	--		0.148283	0.0210119	0.00161332	0.0767814	0.0759432	0.00590737	0.0777868	0.919355	goodH	0.62018	0.179699	0.0898497	FALSE
Fox_ENSCAFG00000000896	15	DLA-DOA	RR	0.456522	-0.025272	0.063659	--		0.06748	--		0.440918	-0.0218199	-0.00482178	0.220981	0.0160548	0.0035736	0.222588	0.671875	goodH	0.94784	0.798294	0.600853	FALSE
Fox_ENSCAFG00000000896	31	DLA-DOA	RR	0.504831	-0.020265	0.237348	--		0.210974	--		0.499512	-0.0182346	-0.0045744	0.250863	0.0194076	0.00490385	0.252677	0.515625	goodH	0.94784	0.919569	0.540216	FALSE
Fox_ENSCAFG00000000896	131	DLA-DOA	RR	0.434783	-0.038954	0	Outlier	Balancing	0	Outlier	Balancing	0.429688	-0.0326346	-0.00697332	0.213679	0.00195301	0.00042008	0.215094	0.6875	goodH	0.94784	0.120173	0.939914	FALSE
Fox_ENSCAFG00000000896	244	DLA-DOA	RR	0.5	-0.036658	0.165709	--		0.014632	--		0.498047	-0.0321141	-0.00796051	0.247882	0.00378698	0.00094518	0.249586	0.53125	goodH	0.94784	0.226439	0.88678	FALSE
Fox_ENSCAFG00000000896	260	DLA-DOA	RR	0.456522	-0.025272	0.063659	--		0.06748	--		0.440918	-0.0276804	-0.00611002	0.220734	0.0160548	0.0035736	0.222588	0.328125	goodH	0.94784	0.798294	0.600853	FALSE
Fox_ENSCAFG00000000896	306	DLA-DOA	RR	0.297101	0.021999	0.883465	--		0.605341	--		0.32373	0.0133306	0.00220756	0.165601	0.0491432	0.00819447	0.166747	0.796875	goodH	0.79776	0.420576	0.210288	FALSE
Fox_ENSCAFG00000000896	312	DLA-DOA	RR	0.268116	-0.040382	0.014546	--		0	Outlier	Balancing	0.263672	-0.0528217	-0.00689631	0.130558	0.000796218	0.00010502	0.131898	0.84375	goodH	0.94784	0.0498939	0.975053	FALSE
Fox_ENSCAFG00000000896	414	DLA-DOA	RR	0.480676	-0.039078	0	Outlier	Balancing	0	Outlier	Balancing	0.482422	-0.0387383	-0.00927987	0.239553	0.00120854	0.000291722	0.241385	0.59375	goodH	0.94784	0.07524	0.96238	FALSE
Fox_ENSCAFG00000000896	547	DLA-DOA	RR	0.268116	-0.040382	0.014546	--		0	Outlier	Balancing	0.263672	-0.0528217	-0.00689631	0.130558	0.000796218	0.00010502	0.131898	0.84375	goodH	0.94784	0.0498939	0.975053	FALSE
Fox_ENSCAFG00000000896	729	DLA-DOA	RR	0.461353	-0.032338	0	Outlier	Balancing	0	Outlier	Balancing	0.451172	-0.0335359	-0.00754354	0.224939	0.00869658	0.00197204	0.226761	0.34375	goodH	0.94784	0.482276	0.758862	FALSE
Fox_ENSCAFG00000000896	746	DLA-DOA	RR	0.492754	-0.040369	0.055029	--		0.038328	--		0.492188	-0.0460064	-0.0112239	0.243964	0.000189644	4.66755e-05	0.246122	0.5625	goodH	0.94784	0.0119984	0.994001	FALSE
Fox_ENSCAFG00000000896	894	DLA-DOA	RR	0.456522	-0.025272	0.063659	--		0.06748	--		0.440918	-0.0276804	-0.00611002	0.220734	0.0160548	0.0035736	0.222588	0.328125	goodH	0.94784	0.798294	0.600853	FALSE
Fox_ENSCAFG00000000896	1242	DLA-DOA	RR	0.434783	-0.038954	0	Outlier	Balancing	0	Outlier	Balancing	0.429688	-0.0447958	-0.00954981	0.213186	0.00195301	0.00042008	0.215094	0.3125	goodH	0.94784	0.120173	0.939914	FALSE
Fox_ENSCAFG00000000896	1438	DLA-DOA	RR	0.5	-0.040523	0	Outlier	Balancing	0	Outlier	Balancing	NA	NA	NA	NA	NA	NA	NA	NA	NA	NA	NA	NA	NA
Fox_ENSCAFG00000000896	1461	DLA-DOA	RR	0.5	-0.040523	0	Outlier	Balancing	0	Outlier	Balancing	NA	NA	NA	NA	NA	NA	NA	NA	NA	NA	NA	NA	NA
Fox_ENSCAFG00000000896	1468	DLA-DOA	RR	0.463768	-0.032353	0	Outlier	Balancing	0	Outlier	Balancing	0.46875	-0.00907067	-0.0021284	0.234647	0.00713887	0.00168032	0.235376	0.625	goodH	0.94784	0.405379	0.797311	FALSE
Fox_ENSCAFG00000000896	1469	DLA-DOA	RR	0.5	-0.040523	0	Outlier	Balancing	0	Outlier	Balancing	NA	NA	NA	NA	NA	NA	NA	NA	NA	NA	NA	NA	NA
Fox_ENSCAFG00000000896	1470	DLA-DOA	RR	0.5	-0.040523	0	Outlier	Balancing	0	Outlier	Balancing	NA	NA	NA	NA	NA	NA	NA	NA	NA	NA	NA	NA	NA
Fox_ENSCAFG00000000896	1482	DLA-DOA	RR	0.5	-0.040523	0	Outlier	Balancing	0	Outlier	Balancing	NA	NA	NA	NA	NA	NA	NA	NA	NA	NA	NA	NA	NA
Fox_ENSCAFG00000000896	1581	DLA-DOA	Exon	0.5	-0.040523	0	Outlier	Balancing	0	Outlier	Balancing	NA	NA	NA	NA	NA	NA	NA	NA	NA	NA	NA	NA	NA
Fox_ENSCAFG00000000896	1591	DLA-DOA	Intron	0.5	-0.040523	0	Outlier	Balancing	0	Outlier	Balancing	NA	NA	NA	NA	NA	NA	NA	NA	NA	NA	NA	NA	NA
Fox_ENSCAFG00000000896	1597	DLA-DOA	Intron	0.5	-0.040523	0	Outlier	Balancing	0	Outlier	Balancing	NA	NA	NA	NA	NA	NA	NA	NA	NA	NA	NA	NA	NA
Fox_ENSCAFG00000000896	1598	DLA-DOA	Intron	0.5	-0.040523	0	Outlier	Balancing	0	Outlier	Balancing	NA	NA	NA	NA	NA	NA	NA	NA	NA	NA	NA	NA	NA
Fox_ENSCAFG00000000896	1622	DLA-DOA	Intron	0.5	-0.040523	0	Outlier	Balancing	0	Outlier	Balancing	NA	NA	NA	NA	NA	NA	NA	NA	NA	NA	NA	NA	NA
Fox_ENSCAFG00000000896	1623	DLA-DOA	Intron	0.5	-0.040523	0	Outlier	Balancing	0	Outlier	Balancing	NA	NA	NA	NA	NA	NA	NA	NA	NA	NA	NA	NA	NA
Fox_ENSCAFG00000000896	1630	DLA-DOA	Intron	0.086957	0.066667	1	Outlier	Directional	0.5	--		0.117188	0.0273387	0.00165231	0.0604385	0.0621359	0.00378072	0.0608459	0.9375	goodH	0.677252	0.278489	0.139244	FALSE
Fox_ENSCAFG00000000896	1631	DLA-DOA	Intron	0.5	-0.040523	0	Outlier	Balancing	0	Outlier	Balancing	NA	NA	NA	NA	NA	NA	NA	NA	NA	NA	NA	NA	NA
Fox_ENSCAFG00000000896	1632	DLA-DOA	Intron	0.21256	-0.037433	0.205386	--		0.029916	--		0.21875	-0.0337645	-0.00367181	0.108748	0.00170526	0.000186702	0.109486	0.875	goodH	0.94784	0.105338	0.947331	FALSE
Fox_ENSCAFG00000000896	1665	DLA-DOA	Intron	0.487923	-0.034828	0	Outlier	Balancing	0	Outlier	Balancing	0.482422	-0.00696222	-0.0016811	0.24146	0.00583319	0.00141193	0.242052	0.59375	goodH	0.94784	0.337929	0.831036	FALSE
Fox_ENSCAFG00000000896	1673	DLA-DOA	Intron	0.5	-0.040523	0	Outlier	Balancing	0	Outlier	Balancing	NA	NA	NA	NA	NA	NA	NA	NA	NA	NA	NA	NA	NA
Fox_ENSCAFG00000000896	1680	DLA-DOA	Intron	0.5	-0.033987	0.336505	--		0.402311	--		0.499512	0.00387386	0.000970657	0.250566	0.00615621	0.00154321	0.250675	0.515625	goodH	0.94784	0.354877	0.822562	FALSE
Fox_ENSCAFG00000000896	1736	DLA-DOA	Intron	0.5	-0.039557	0	Outlier	Balancing	0	Outlier	Balancing	0.499512	-0.00152063	-0.000379822	0.249779	0.000945571	0.000236295	0.249897	0.515625	goodH	0.94784	0.0591132	0.970443	FALSE
Fox_ENSCAFG00000000896	1779	DLA-DOA	Intron	0.5	-0.039557	0	Outlier	Balancing	0	Outlier	Balancing	0.499512	-0.00152063	-0.000379822	0.249779	0.000945571	0.000236295	0.249897	0.515625	goodH	0.94784	0.0591132	0.970443	FALSE
Fox_ENSCAFG00000000896	1783	DLA-DOA	Intron	0.5	-0.039557	0	Outlier	Balancing	0	Outlier	Balancing	0.499512	-0.00152063	-0.000379822	0.249779	0.000945571	0.000236295	0.249897	0.515625	goodH	0.94784	0.0591132	0.970443	FALSE
Fox_ENSCAFG00000000896	1792	DLA-DOA	Intron	0.5	-0.039557	0	Outlier	Balancing	0	Outlier	Balancing	0.499512	-0.00152063	-0.000379822	0.249779	0.000945571	0.000236295	0.249897	0.515625	goodH	0.94784	0.0591132	0.970443	FALSE
Fox_ENSCAFG00000000896	1832	DLA-DOA	Intron	0.495169	-0.0233	0.339414	--		0.271578	--		0.495605	0.00950723	0.00237559	0.249872	0.0159631	0.00399368	0.250182	0.546875	goodH	0.94784	0.794794	0.602603	FALSE
Fox_ENSCAFG00000000896	1834	DLA-DOA	Intron	0.497585	-0.038035	0	Outlier	Balancing	0.225097	--		0.498047	-0.00247613	-0.000616895	0.249137	0.00229293	0.000571775	0.249364	0.53125	goodH	0.94784	0.140339	0.92983	FALSE
Fox_ENSCAFG00000000896	1838	DLA-DOA	Intron	0.497585	-0.038035	0	Outlier	Balancing	0.225097	--		0.498047	-0.00247613	-0.000616895	0.249137	0.00229293	0.000571775	0.249364	0.53125	goodH	0.94784	0.140339	0.92983	FALSE
Fox_ENSCAFG00000000896	1840	DLA-DOA	Intron	0.495169	-0.040172	0.0083	Outlier	Balancing	0	Outlier	Balancing	0.495605	-0.00677078	-0.00167585	0.247511	0.000294257	7.29305e-05	0.247846	0.546875	goodH	0.94784	0.0185862	0.990707	FALSE
Fox_ENSCAFG00000000896	1849	DLA-DOA	Intron	0.495169	-0.040172	0.0083	Outlier	Balancing	0	Outlier	Balancing	0.495605	-0.00677078	-0.00167585	0.247511	0.000294257	7.29305e-05	0.247846	0.546875	goodH	0.94784	0.0185862	0.990707	FALSE
Fox_ENSCAFG00000000896	1850	DLA-DOA	Intron	0.495169	-0.040172	0.0083	Outlier	Balancing	0	Outlier	Balancing	0.495605	-0.00677078	-0.00167585	0.247511	0.000294257	7.29305e-05	0.247846	0.546875	goodH	0.94784	0.0185862	0.990707	FALSE
Fox_ENSCAFG00000000896	1858	DLA-DOA	Intron	0.490338	-0.030426	0.357439	--		0.14597	--		0.492188	0.000440859	0.00010891	0.247039	0.00924245	0.0022871	0.247456	0.5625	goodH	0.94784	0.508337	0.745831	FALSE
Fox_ENSCAFG00000000896	1873	DLA-DOA	Intron	0.495169	-0.040172	0.0083	Outlier	Balancing	0	Outlier	Balancing	0.495605	-0.00677078	-0.00167585	0.247511	0.000294257	7.29305e-05	0.247846	0.546875	goodH	0.94784	0.0185862	0.990707	FALSE
Fox_ENSCAFG00000000896	1888	DLA-DOA	Intron	0.152174	-0.015873	0.916255	--		0.5	--		0.169922	-0.0197289	-0.0016811	0.08521	0.0164557	0.00141193	0.085802	0.90625	goodH	0.94784	0.813486	0.593257	FALSE
Fox_ENSCAFG00000000896	1910	DLA-DOA	Intron	0.480676	-0.039078	0	Outlier	Balancing	0	Outlier	Balancing	0.482422	-0.0117891	-0.00283865	0.240786	0.00120854	0.000291722	0.241385	0.59375	goodH	0.94784	0.07524	0.96238	FALSE
Fox_ENSCAFG00000000896	1914	DLA-DOA	Intron	0.480676	-0.039078	0	Outlier	Balancing	0	Outlier	Balancing	0.482422	-0.0117891	-0.00283865	0.240786	0.00120854	0.000291722	0.241385	0.59375	goodH	0.94784	0.07524	0.96238	FALSE
Fox_ENSCAFG00000000896	1927	DLA-DOA	Intron	0.471014	-0.039879	0.003233	Outlier	Balancing	0.110593	--		0.46875	-0.0157084	-0.00367181	0.233748	0.000796218	0.000186702	0.234486	0.625	goodH	0.94784	0.0498939	0.975053	FALSE
Fox_ENSCAFG00000000896	1956	DLA-DOA	Intron	0.451691	-0.015917	0.381717	--		0.583664	--		0.429688	0.0046249	0.00100508	0.217319	0.0258824	0.00564774	0.218208	0.6875	goodH	0.94784	0.879783	0.439892	FALSE
Fox_ENSCAFG00000000896	1968	DLA-DOA	Intron	0.44686	-0.004197	0.665039	--		0.596719	--		0.41748	0.0164336	0.0034958	0.212722	0.0383597	0.00819447	0.213622	0.703125	goodH	0.872035	0.592161	0.29608	FALSE
Fox_ENSCAFG00000000896	1984	DLA-DOA	Intron	0.168831	-0.033542	0	Outlier	Balancing	0	Outlier	Balancing	0.185493	-0.0349733	-0.00322489	0.0922102	0.009546	0.000890749	0.0933113	0.896552	goodH	0.94784	0.522635	0.738683	FALSE
Fox_ENSCAFG00000000896	1991	DLA-DOA	Intron	0.149351	-0.044489	0	Outlier	Balancing	0.5	--		0.157551	-0.0437653	-0.00341073	0.0779323	0.00240502	0.000189745	0.0788955	0.913793	goodH	0.94784	0.146941	0.926529	FALSE
Fox_ENSCAFG00000000896	1995	DLA-DOA	Intron	0.104167	-0.045993	0	Outlier	Balancing	0.5	--		0.0980975	-0.0417929	-0.00203465	0.0486841	0.00225432	0.000110721	0.0491152	0.948276	lowH	0.94784	0.138059	0.93097	FALSE
Fox_ENSCAFG00000000896	2951	DLA-DOA	Exon	0.144928	-0.014902	0.923105	--		0.5	--		0.117188	0.00182921	0.00010891	0.0595393	0.0381462	0.0022871	0.0599562	0.9375	goodH	0.872035	0.596186	0.298093	FALSE
Fox_ENSCAFG00000000896	3372	DLA-DOA	Intron	0.434783	-0.038954	0	Outlier	Balancing	0	Outlier	Balancing	0.429688	-0.0387082	-0.00826157	0.213432	0.00195301	0.00042008	0.215094	0.3125	goodH	0.94784	0.120173	0.939914	FALSE
Fox_ENSCAFG00000000896	3625	DLA-DOA	Exon	0.21256	-0.037433	0.205386	--		0.029916	--		0.21875	-0.0337645	-0.00367181	0.108748	0.00170526	0.000186702	0.109486	0.875	goodH	0.94784	0.105338	0.947331	FALSE
Fox_ENSCAFG00000000896	3857	DLA-DOA	Exon	0.42029	-0.028803	0.075186	--		0.003037	Outlier	Balancing	0.404297	-0.03081	-0.00622418	0.202019	0.0128883	0.0026255	0.203712	0.28125	goodH	0.94784	0.671284	0.664358	FALSE
Fox_ENSCAFG00000000896	3914	DLA-DOA	Exon	0.21256	-0.037433	0.205386	--		0.029916	--		0.21875	-0.0337645	-0.00367181	0.108748	0.00170526	0.000186702	0.109486	0.875	goodH	0.94784	0.105338	0.947331	FALSE
Fox_ENSCAFG00000000896	4110	DLA-DOA	Intron	0.152174	-0.015873	0.916255	--		0.5	--		0.169922	-0.0197289	-0.0016811	0.08521	0.0164557	0.00141193	0.085802	0.90625	goodH	0.94784	0.813486	0.593257	FALSE
Fox_ENSCAFG00000000896	4124	DLA-DOA	Intron	0.152174	-0.015873	0.916255	--		0.5	--		0.169922	-0.0197289	-0.0016811	0.08521	0.0164557	0.00141193	0.085802	0.90625	goodH	0.94784	0.813486	0.593257	FALSE
Fox_ENSCAFG00000000896	4133	DLA-DOA	Intron	0.467391	-0.020543	0.244995	--		0.253111	--		0.474506	0.00540002	0.00129326	0.239491	0.0210278	0.0050545	0.240372	0.612903	goodH	0.94784	0.97371	0.513145	FALSE
Fox_ENSCAFG00000000896	4152	DLA-DOA	Intron	0.171498	0	0.000543	Outlier	Balancing	5e-06	Outlier	Balancing	0.194824	-0.00635653	-0.000625647	0.0984258	0.0282942	0.00280345	0.0990821	0.890625	goodH	0.94784	0.814969	0.407484	FALSE
Fox_ENSCAFG00000000896	4153	DLA-DOA	Intron	0.474432	-0.012208	0.562739	--		0.630212	--		0.48	0.0152715	0.00372005	0.243594	0.0291339	0.00711841	0.244334	0.6	goodH	0.94784	0.793542	0.396771	FALSE
Fox_ENSCAFG00000000896	4161	DLA-DOA	Intron	0.474432	-0.012208	0.562739	--		0.630212	--		0.48	0.0152715	0.00372005	0.243594	0.0291339	0.00711841	0.244334	0.6	goodH	0.94784	0.793542	0.396771	FALSE
Fox_ENSCAFG00000000896	4168	DLA-DOA	Intron	0.474432	-0.012208	0.562739	--		0.630212	--		0.48	0.0152715	0.00372005	0.243594	0.0291339	0.00711841	0.244334	0.6	goodH	0.94784	0.793542	0.396771	FALSE
Fox_ENSCAFG00000001653	41	IFNB1	RR	0.5	-0.036658	0.165709	--		0.014632	--		0.498047	-0.0268904	-0.00667227	0.248128	0.00378698	0.00094518	0.249586	0.46875	goodH	0.94784	0.226439	0.88678	FALSE
Fox_ENSCAFG00000001653	187	IFNB1	RR	0.342995	-0.040597	0	Outlier	Balancing	0	Outlier	Balancing	0.341797	-0.045071	-0.0076369	0.169441	6.82769e-05	1.16689e-05	0.170905	0.78125	goodH	0.94784	0.00432805	0.997836	FALSE
Fox_ENSCAFG00000001653	431	IFNB1	RR	0.311594	-0.030096	0	Outlier	Balancing	0.062041	--		0.32373	-0.0305416	-0.00493069	0.161442	0.00791048	0.00128649	0.162632	0.203125	goodH	0.94784	0.443945	0.778027	FALSE
Fox_ENSCAFG00000001653	447	IFNB1	RR	0.311594	-0.030096	0	Outlier	Balancing	0.062041	--		0.32373	-0.0305416	-0.00493069	0.161442	0.00791048	0.00128649	0.162632	0.203125	goodH	0.94784	0.443945	0.778027	FALSE
Fox_ENSCAFG00000002147	34	IL1R1	RR	0.427536	0.014889	0.71778	--		0.865339	--		0.440918	0.000559561	0.000125829	0.224872	0.047835	0.010855	0.226925	0.671875	goodH	0.812849	0.438401	0.219201	FALSE
Fox_ENSCAFG00000002147	85	IL1R1	RR	0.306763	0.143307	0.998034	Outlier	Directional	0.998881	Outlier	Directional	0.341797	0.109476	0.0202751	0.185201	0.138395	0.0257766	0.186254	0.78125	goodH	0.295773	0.0247726	0.0123863	FALSE
Fox_ENSCAFG00000002147	707	IL1R1	RR	0.086957	0.066667	1	Outlier	Directional	0.5	--		0.117188	0.0273387	0.00165231	0.0604385	0.0621359	0.00378072	0.0608459	0.9375	goodH	0.677252	0.278489	0.139244	FALSE
Fox_ENSCAFG00000002147	728	IL1R1	RR	0.086957	0.066667	1	Outlier	Directional	0.5	--		0.117188	0.0273387	0.00165231	0.0604385	0.0621359	0.00378072	0.0608459	0.9375	goodH	0.677252	0.278489	0.139244	FALSE
Fox_ENSCAFG00000002147	734	IL1R1	RR	0.086957	0.066667	1	Outlier	Directional	0.5	--		0.117188	0.0273387	0.00165231	0.0604385	0.0621359	0.00378072	0.0608459	0.9375	goodH	0.677252	0.278489	0.139244	FALSE
Fox_ENSCAFG00000002147	1110	IL1R1	RR	0.086957	0.066667	1	Outlier	Directional	0.5	--		0.117188	0.0273387	0.00165231	0.0604385	0.0621359	0.00378072	0.0608459	0.9375	goodH	0.677252	0.278489	0.139244	FALSE
Fox_ENSCAFG00000002147	1538	IL1R1	Exon	0.152174	0.133333	0.999496	Outlier	Directional	0.5	--		0.194824	0.0691421	0.00715361	0.103462	0.111001	0.0115784	0.104309	0.109375	goodH	0.407901	0.0590821	0.029541	FALSE
Fox_ENSCAFG00000002147	1746	IL1R1	Intron	0.217391	0.2	0.5	--		0.5	--		0.263672	0.128997	0.0187006	0.144969	0.161943	0.0236295	0.145912	0.84375	goodH	0.206058	0.0117349	0.00586745	FALSE
Fox_ENSCAFG00000002147	1889	IL1R1	Intron	0.508523	0.047334	0.760782	--		0.729495	--		0.497778	0.041607	0.0108131	0.259886	0.084232	0.0220978	0.262344	0.466667	goodH	0.575182	0.138143	0.0690714	FALSE
Fox_ENSCAFG00000002147	4473	IL1R1	Intron	0.190821	0.017721	1	Outlier	Directional	0.995901	Outlier	Directional	0.21875	-0.00296622	-0.00032984	0.111199	0.0416168	0.00466755	0.112155	0.875	goodH	0.872035	0.53402	0.26701	FALSE
Fox_ENSCAFG00000002147	4593	IL1R1	Intron	0.355072	0.002161	0.757876	--		0.676979	--		0.375	-0.00412564	-0.000784149	0.190067	0.0350973	0.00672128	0.191504	0.25	goodH	0.90806	0.656742	0.328371	FALSE
Fox_ENSCAFG00000002147	4816	IL1R1	Exon	0.190821	0.017721	1	Outlier	Directional	0.995901	Outlier	Directional	0.21875	0.00859976	0.000958404	0.111446	0.0416168	0.00466755	0.112155	0.875	goodH	0.872035	0.53402	0.26701	FALSE
Fox_ENSCAFG00000002147	4846	IL1R1	Exon	0.086957	0.066667	1	Outlier	Directional	0.5	--		0.117188	0.0273387	0.00165231	0.0604385	0.0621359	0.00378072	0.0608459	0.9375	goodH	0.677252	0.278489	0.139244	FALSE
Fox_ENSCAFG00000002147	4862	IL1R1	Exon	0.210145	0.036782	0.47106	--		0.262427	--		0.241699	0.0247129	0.00307106	0.124269	0.0560241	0.00700425	0.125022	0.859375	goodH	0.708538	0.338086	0.169043	FALSE
Fox_ENSCAFG00000002147	4945	IL1R1	Intron	0.190821	0.017721	1	Outlier	Directional	0.995901	Outlier	Directional	0.21875	0.00859976	0.000958404	0.111446	0.0416168	0.00466755	0.112155	0.875	goodH	0.872035	0.53402	0.26701	FALSE
Fox_ENSCAFG00000002147	4956	IL1R1	Intron	0.086957	0.066667	1	Outlier	Directional	0.5	--		0.117188	0.0273387	0.00165231	0.0604385	0.0621359	0.00378072	0.0608459	0.9375	goodH	0.677252	0.278489	0.139244	FALSE
Fox_ENSCAFG00000002147	4969	IL1R1	Intron	0.086957	0.066667	1	Outlier	Directional	0.5	--		0.117188	0.0273387	0.00165231	0.0604385	0.0621359	0.00378072	0.0608459	0.9375	goodH	0.677252	0.278489	0.139244	FALSE
Fox_ENSCAFG00000002147	5086	IL1R1	Exon	0.086957	0.066667	1	Outlier	Directional	0.5	--		0.117188	0.0273387	0.00165231	0.0604385	0.0621359	0.00378072	0.0608459	0.9375	goodH	0.677252	0.278489	0.139244	FALSE
Fox_ENSCAFG00000002147	5098	IL1R1	Exon	0.190821	0.017721	1	Outlier	Directional	0.995901	Outlier	Directional	0.21875	0.00859976	0.000958404	0.111446	0.0416168	0.00466755	0.112155	0.875	goodH	0.872035	0.53402	0.26701	FALSE
Fox_ENSCAFG00000002147	5158	IL1R1	Exon	0.086957	0.066667	1	Outlier	Directional	0.5	--		0.117188	0.0273387	0.00165231	0.0604385	0.0621359	0.00378072	0.0608459	0.9375	goodH	0.677252	0.278489	0.139244	FALSE
Fox_ENSCAFG00000002147	5411	IL1R1	Intron	0.130435	0.111111	1	Outlier	Directional	0.5	--		0.174818	0.0575174	0.00528608	0.0919041	0.0918065	0.00850662	0.0926581	0.903226	goodH	0.498572	0.108631	0.0543153	FALSE
Fox_ENSCAFG00000002147	5907	IL1R1	Intron	0.258454	0.050797	0.499653	--		0.557289	--		0.194824	0.0762694	0.00792531	0.103912	0.117659	0.0123253	0.104754	0.890625	goodH	0.361353	0.0478314	0.0239157	FALSE
Fox_ENSCAFG00000002147	5977	IL1R1	Intron	0.152174	0.133333	0.999496	Outlier	Directional	0.5	--		0.194824	0.0813994	0.00844185	0.103709	0.111001	0.0115784	0.104309	0.890625	goodH	0.407901	0.0590821	0.029541	FALSE
Fox_ENSCAFG00000002147	6061	IL1R1	Intron	0.086957	0.066667	1	Outlier	Directional	0.5	--		0.117188	0.0273387	0.00165231	0.0604385	0.0621359	0.00378072	0.0608459	0.9375	goodH	0.677252	0.278489	0.139244	FALSE
Fox_ENSCAFG00000002147	6446	IL1R1	Intron	0.086957	0.066667	1	Outlier	Directional	0.5	--		0.117188	0.0273387	0.00165231	0.0604385	0.0621359	0.00378072	0.0608459	0.9375	goodH	0.677252	0.278489	0.139244	FALSE
Fox_ENSCAFG00000002147	6520	IL1R1	Intron	0.355072	0.002161	0.757876	--		0.676979	--		0.375	-0.00412564	-0.000784149	0.190067	0.0350973	0.00672128	0.191504	0.75	goodH	0.90806	0.656742	0.328371	FALSE
Fox_ENSCAFG00000002147	8300	IL1R1	Intron	0.068182	0.046512	1	Outlier	Directional	1	Outlier	Directional	0.0980975	-0.0339333	-0.00167804	0.0494511	0.0460074	0.00232438	0.0505219	0.948276	lowH	0.835787	0.464575	0.232288	FALSE
Fox_ENSCAFG00000002147	8465	IL1R1	Intron	0.13285	-0.029091	0.003312	Outlier	Balancing	0.003407	Outlier	Balancing	0.144043	-0.0307521	-0.00220795	0.0717982	0.00681752	0.00049301	0.0723152	0.921875	goodH	0.94784	0.389036	0.805482	FALSE
Fox_ENSCAFG00000002147	8547	IL1R1	Intron	0.13285	-0.029091	0.003312	Outlier	Balancing	0.003407	Outlier	Balancing	0.144043	-0.0307521	-0.00220795	0.0717982	0.00681752	0.00049301	0.0723152	0.921875	goodH	0.94784	0.389036	0.805482	FALSE
Fox_ENSCAFG00000002147	8574	IL1R1	Intron	0.13285	-0.029091	0.003312	Outlier	Balancing	0.003407	Outlier	Balancing	0.144043	-0.0307521	-0.00220795	0.0717982	0.00681752	0.00049301	0.0723152	0.921875	goodH	0.94784	0.389036	0.805482	FALSE
Fox_ENSCAFG00000002147	8615	IL1R1	Intron	0.13285	-0.029091	0.003312	Outlier	Balancing	0.003407	Outlier	Balancing	0.144043	-0.0307521	-0.00220795	0.0717982	0.00681752	0.00049301	0.0723152	0.921875	goodH	0.94784	0.389036	0.805482	FALSE
Fox_ENSCAFG00000002147	8645	IL1R1	Intron	0.13285	-0.029091	0.003312	Outlier	Balancing	0.003407	Outlier	Balancing	0.144043	-0.0307521	-0.00220795	0.0717982	0.00681752	0.00049301	0.0723152	0.921875	goodH	0.94784	0.389036	0.805482	FALSE
Fox_ENSCAFG00000002147	8858	IL1R1	Intron	0.268116	0.099099	0.999463	Outlier	Directional	1	Outlier	Directional	0.304688	0.0700009	0.0112924	0.161318	0.103767	0.0168499	0.162381	0.8125	goodH	0.463097	0.0743249	0.0371625	FALSE
Fox_ENSCAFG00000002147	8865	IL1R1	Intron	0.086957	0.066667	1	Outlier	Directional	0.5	--		0.117188	0.0273387	0.00165231	0.0604385	0.0621359	0.00378072	0.0608459	0.9375	goodH	0.677252	0.278489	0.139244	FALSE
Fox_ENSCAFG00000002147	8876	IL1R1	Intron	0.13285	-0.029091	0.003312	Outlier	Balancing	0.003407	Outlier	Balancing	0.144043	-0.0307521	-0.00220795	0.0717982	0.00681752	0.00049301	0.0723152	0.921875	goodH	0.94784	0.389036	0.805482	FALSE
Fox_ENSCAFG00000002147	9111	IL1R1	Intron	0.462733	0.065278	0.929613	--		0.952851	--		0.472778	0.0630002	0.0157222	0.249558	0.0964657	0.0243094	0.252001	0.383333	goodH	0.47097	0.0937022	0.0468511	FALSE
Fox_ENSCAFG00000002147	9112	IL1R1	Intron	0.068182	0.046512	1	Outlier	Directional	1	Outlier	Directional	0.0980975	0.00131399	6.5591e-05	0.0499176	0.0460074	0.00232438	0.0505219	0.948276	lowH	0.835787	0.464575	0.232288	FALSE
Fox_ENSCAFG00000002147	13545	IL1R1	Intron	0.246377	-0.020531	0.442481	--		0.231098	--		0.263672	-0.0278848	-0.00367881	0.131929	0.0148262	0.00197204	0.133011	0.84375	goodH	0.94784	0.750525	0.624738	FALSE
Fox_ENSCAFG00000002147	13635	IL1R1	Intron	0.369565	0.016455	0.930046	--		0.901507	--		0.390137	0.0169028	0.00337289	0.199546	0.0472216	0.00947805	0.200714	0.734375	goodH	0.812849	0.447018	0.223509	FALSE
Fox_ENSCAFG00000002147	13680	IL1R1	Intron	0.311594	-0.030096	0	Outlier	Balancing	0.062041	--		0.32373	-0.0225276	-0.00364244	0.161688	0.00791048	0.00128649	0.162632	0.796875	goodH	0.94784	0.443945	0.778027	FALSE
Fox_ENSCAFG00000002147	13810	IL1R1	Intron	0.171498	0	0.000543	Outlier	Balancing	5e-06	Outlier	Balancing	0.194824	-0.00635653	-0.000625647	0.0984258	0.0282942	0.00280345	0.0990821	0.890625	goodH	0.94784	0.814969	0.407484	FALSE
Fox_ENSCAFG00000002147	13814	IL1R1	Intron	0.246377	-0.020531	0.442481	--		0.231098	--		0.263672	-0.0278848	-0.00367881	0.131929	0.0148262	0.00197204	0.133011	0.84375	goodH	0.94784	0.750525	0.624738	FALSE
Fox_ENSCAFG00000002147	14070	IL1R1	Intron	0.297101	-0.036442	0	Outlier	Balancing	0.043138	--		0.304688	-0.0289891	-0.00439684	0.151672	0.00275292	0.00042008	0.152594	0.8125	goodH	0.94784	0.167284	0.916358	FALSE
Fox_ENSCAFG00000002147	14083	IL1R1	Intron	0.297101	-0.036442	0	Outlier	Balancing	0.043138	--		0.304688	-0.0289891	-0.00439684	0.151672	0.00275292	0.00042008	0.152594	0.8125	goodH	0.94784	0.167284	0.916358	FALSE
Fox_ENSCAFG00000002147	14120	IL1R1	Intron	0.113527	-0.038298	0	Outlier	Balancing	0.5	--		0.117188	-0.0379135	-0.0022062	0.0581903	0.000796218	4.66755e-05	0.0586216	0.9375	goodH	0.94784	0.0498939	0.975053	FALSE
Fox_ENSCAFG00000002147	14163	IL1R1	Intron	0.311594	-0.030096	0	Outlier	Balancing	0.062041	--		0.32373	-0.0225276	-0.00364244	0.161688	0.00791048	0.00128649	0.162632	0.796875	goodH	0.94784	0.443945	0.778027	FALSE
Fox_ENSCAFG00000002147	14284	IL1R1	Intron	0.422705	-0.033949	0.081563	--		0	Outlier	Balancing	0.429688	-0.0289622	-0.00620162	0.214128	0.00541382	0.00116689	0.215539	0.3125	goodH	0.94784	0.315665	0.842168	FALSE
Fox_ENSCAFG00000002147	14442	IL1R1	Intron	0.34058	-0.010513	0.423677	--		0.52425	--		0.358887	-0.0101506	-0.0018361	0.180886	0.024368	0.00443709	0.182087	0.234375	goodH	0.94784	0.923087	0.461543	FALSE
Fox_ENSCAFG00000002147	14539	IL1R1	Intron	0.326087	-0.021351	0.475405	--		0.621661	--		0.341797	-0.0212989	-0.00364769	0.171262	0.0152236	0.0026255	0.172462	0.78125	goodH	0.94784	0.766181	0.61691	FALSE
Fox_ENSCAFG00000002147	14697	IL1R1	Exon	0.326087	-0.021351	0.475405	--		0.621661	--		0.341797	-0.0212989	-0.00364769	0.171262	0.0152236	0.0026255	0.172462	0.21875	goodH	0.94784	0.766181	0.61691	FALSE
Fox_ENSCAFG00000002147	14733	IL1R1	Exon	0.171498	0	0.000543	Outlier	Balancing	5e-06	Outlier	Balancing	0.194824	-0.00635653	-0.000625647	0.0984258	0.0282942	0.00280345	0.0990821	0.890625	goodH	0.94784	0.814969	0.407484	FALSE
Fox_ENSCAFG00000002147	14829	IL1R1	Exon	0.326087	-0.021351	0.475405	--		0.621661	--		0.341797	-0.0212989	-0.00364769	0.171262	0.0152236	0.0026255	0.172462	0.21875	goodH	0.94784	0.766181	0.61691	FALSE
Fox_ENSCAFG00000002147	14872	IL1R1	Intron	0.326087	-0.021351	0.475405	--		0.621661	--		0.341797	-0.0212989	-0.00364769	0.171262	0.0152236	0.0026255	0.172462	0.21875	goodH	0.94784	0.766181	0.61691	FALSE
Fox_ENSCAFG00000002147	14893	IL1R1	Intron	0.326087	-0.021351	0.475405	--		0.621661	--		0.341797	-0.0212989	-0.00364769	0.171262	0.0152236	0.0026255	0.172462	0.21875	goodH	0.94784	0.766181	0.61691	FALSE
Fox_ENSCAFG00000002147	14959	IL1R1	Intron	0.195652	-0.040668	0	Outlier	Balancing	0.000268	Outlier	Balancing	0.194824	-0.0363815	-0.00351953	0.0967396	2.99467e-05	2.91722e-06	0.0974138	0.109375	goodH	0.94784	0.00189947	0.99905	FALSE
Fox_ENSCAFG00000002147	15000	IL1R1	Intron	0.086957	0.066667	1	Outlier	Directional	0.5	--		0.117188	0.00604847	0.000364069	0.060192	0.0621359	0.00378072	0.0608459	0.9375	goodH	0.677252	0.278489	0.139244	FALSE
Fox_ENSCAFG00000002147	15066	IL1R1	Intron	0.34058	-0.010513	0.423677	--		0.52425	--		0.358887	-0.017296	-0.00312434	0.180639	0.024368	0.00443709	0.182087	0.234375	goodH	0.94784	0.923087	0.461543	FALSE
Fox_ENSCAFG00000002147	15068	IL1R1	Intron	0.34058	-0.010513	0.423677	--		0.52425	--		0.358887	-0.017296	-0.00312434	0.180639	0.024368	0.00443709	0.182087	0.234375	goodH	0.94784	0.923087	0.461543	FALSE
Fox_ENSCAFG00000002147	15083	IL1R1	Intron	0.34058	-0.010513	0.423677	--		0.52425	--		0.358887	-0.017296	-0.00312434	0.180639	0.024368	0.00443709	0.182087	0.234375	goodH	0.94784	0.923087	0.461543	FALSE
Fox_ENSCAFG00000002147	15085	IL1R1	Intron	0.34058	-0.010513	0.423677	--		0.52425	--		0.358887	-0.017296	-0.00312434	0.180639	0.024368	0.00443709	0.182087	0.234375	goodH	0.94784	0.923087	0.461543	FALSE
Fox_ENSCAFG00000002147	15088	IL1R1	Intron	0.34058	-0.010513	0.423677	--		0.52425	--		0.358887	-0.017296	-0.00312434	0.180639	0.024368	0.00443709	0.182087	0.234375	goodH	0.94784	0.923087	0.461543	FALSE
Fox_ENSCAFG00000002147	15199	IL1R1	Intron	0.353896	0.025504	0.898165	--		0.815514	--		0.383472	0.0115652	0.00227382	0.196608	0.0584737	0.011643	0.199115	0.741379	goodH	0.6805	0.312805	0.156402	FALSE
Fox_ENSCAFG00000002147	17137	IL1R1	Intron	0.157609	-0.024904	0.777479	--		0.5	--		0.174818	-0.0276214	-0.00241006	0.0872533	0.0121159	0.00106702	0.0880674	0.903226	goodH	0.94784	0.638322	0.680839	FALSE
Fox_ENSCAFG00000002147	17403	IL1R1	Intron	0.113527	-0.038298	0	Outlier	Balancing	0.5	--		0.117188	-0.0379135	-0.0022062	0.0581903	0.000796218	4.66755e-05	0.0586216	0.9375	goodH	0.94784	0.0498939	0.975053	FALSE
Fox_ENSCAFG00000002147	17490	IL1R1	Exon	0.190821	0.017721	1	Outlier	Directional	0.995901	Outlier	Directional	0.21875	0.00859976	0.000958404	0.111446	0.0416168	0.00466755	0.112155	0.875	goodH	0.872035	0.53402	0.26701	FALSE
Fox_ENSCAFG00000002147	18045	IL1R1	Intron	0.366848	0.197531	0.981838	--		0.994897	Outlier	Directional	0.398023	0.138527	0.0307242	0.221792	0.181616	0.0407055	0.224129	0.274194	goodH	0.206058	0.00628627	0.00314314	FALSE
Fox_ENSCAFG00000002147	18596	IL1R1	Exon	0.5	0.122876	0.992289	Outlier	Directional	0.991427	--		0.487793	0.115715	0.0307076	0.265372	0.144561	0.0385802	0.266879	0.421875	goodH	0.269779	0.0203707	0.0101854	FALSE
Fox_ENSCAFG00000002147	18706	IL1R1	Intron	0.190821	0.017721	1	Outlier	Directional	0.995901	Outlier	Directional	0.21875	0.00859976	0.000958404	0.111446	0.0416168	0.00466755	0.112155	0.875	goodH	0.872035	0.53402	0.26701	FALSE
Fox_ENSCAFG00000002147	18960	IL1R1	Intron	0.086957	0.066667	1	Outlier	Directional	0.5	--		0.117188	0.0273387	0.00165231	0.0604385	0.0621359	0.00378072	0.0608459	0.9375	goodH	0.677252	0.278489	0.139244	FALSE
Fox_ENSCAFG00000002147	19192	IL1R1	Intron	0.108696	0.088889	1	Outlier	Directional	0.5	--		0.144043	0.0451236	0.00338689	0.0750581	0.0782014	0.00590737	0.0755405	0.921875	goodH	0.585831	0.167274	0.0836371	FALSE
Fox_ENSCAFG00000002147	19245	IL1R1	Intron	0.478261	-0.017231	0.545755	--		0.508728	--		0.482422	-0.0175845	-0.00426381	0.242475	0.0210662	0.00514598	0.244276	0.40625	goodH	0.94784	0.974959	0.512521	FALSE
Fox_ENSCAFG00000002147	19805	IL1R1	Exon	0.297101	0.021999	0.883465	--		0.605341	--		0.32373	0.00555966	0.000919314	0.165354	0.0491432	0.00819447	0.166747	0.203125	goodH	0.79776	0.420576	0.210288	FALSE
Fox_ENSCAFG00000002733	233	IL6	RR	0.5	0.00682	0.836157	--		0.865826	--		0.476074	0.00293338	0.000712385	0.242855	0.0472716	0.0115784	0.244934	0.390625	goodH	0.812849	0.446309	0.223154	FALSE
Fox_ENSCAFG00000002733	419	IL6	RR	0.195652	-0.040668	0	Outlier	Balancing	0.000268	Outlier	Balancing	0.194824	-0.0498251	-0.00480777	0.0964931	2.99467e-05	2.91722e-06	0.0974138	0.109375	goodH	0.94784	0.00189947	0.99905	FALSE
Fox_ENSCAFG00000002733	459	IL6	RR	0.195652	-0.040668	0	Outlier	Balancing	0.000268	Outlier	Balancing	0.194824	-0.0633376	-0.00609602	0.0962465	2.99467e-05	2.91722e-06	0.0974138	0.890625	goodH	0.94784	0.00189947	0.99905	FALSE
Fox_ENSCAFG00000002733	494	IL6	RR	0.178744	-0.03911	0.5	--		0.5	--		0.169922	-0.0335794	-0.00283865	0.0845355	0.00342659	0.000291722	0.0851347	0.90625	goodH	0.94784	0.206043	0.896979	FALSE
Fox_ENSCAFG00000002733	556	IL6	RR	0.280193	0.006085	0.621131	--		0.400648	--		0.304688	-0.0185596	-0.00285965	0.15408	0.0362713	0.00564774	0.155708	0.8125	goodH	0.897926	0.632729	0.316364	FALSE
Fox_ENSCAFG00000002733	1126	IL6	RR	0.113527	-0.038298	0	Outlier	Balancing	0.5	--		0.117188	-0.0379135	-0.0022062	0.0581903	0.000796218	4.66755e-05	0.0586216	0.9375	goodH	0.94784	0.0498939	0.975053	FALSE
Fox_ENSCAFG00000002733	2084	IL6	Intron	0.282609	0.002011	0.531526	--		0.694531	--		0.241699	-0.000682204	-8.42104e-05	0.123439	0.051682	0.00644414	0.124688	0.859375	goodH	0.774792	0.388027	0.194013	FALSE
Fox_ENSCAFG00000002733	2136	IL6	Intron	0.282609	0.002011	0.531526	--		0.694531	--		0.241699	-0.000682204	-8.42104e-05	0.123439	0.051682	0.00644414	0.124688	0.859375	goodH	0.774792	0.388027	0.194013	FALSE
Fox_ENSCAFG00000002733	3257	IL6	Intron	0.485507	-0.035704	0	Outlier	Balancing	0	Outlier	Balancing	0.487793	-0.0546892	-0.0132234	0.241791	0.00430681	0.00105312	0.244524	0.421875	goodH	0.94784	0.255452	0.872274	FALSE
Fox_ENSCAFG00000002733	3639	IL6	Intron	0.471014	-0.025701	0.262473	--		0.547622	--		0.476074	-0.0499206	-0.011834	0.237056	0.0132408	0.00317685	0.23993	0.390625	goodH	0.94784	0.686063	0.656968	FALSE
Fox_ENSCAFG00000002733	3791	IL6	Exon	0.403382	-0.010567	0.600557	--		0.465385	--		0.41748	-0.0278323	-0.0058393	0.209803	0.0254487	0.00539394	0.211953	0.296875	goodH	0.94784	0.891972	0.445986	FALSE
Fox_ENSCAFG00000002733	4683	IL6	Intron	0.439394	-0.022328	0.505742	--		0.568999	--		0.447971	-0.0517124	-0.0115563	0.223472	0.0162981	0.00368585	0.226152	0.33871	goodH	0.94784	0.807536	0.596232	FALSE
Fox_ENSCAFG00000002733	4727	IL6	Intron	0.462121	-0.034132	0.143914	--		0.047434	--		0.466701	-0.0635341	-0.0146983	0.231345	0.00600445	0.00140611	0.234177	0.370968	goodH	0.94784	0.346936	0.826532	FALSE
Fox_ENSCAFG00000003029	113	CXCL8	RR	0.480676	0.030446	0.858509	--		0.896105	--		0.482422	0.022664	0.00563763	0.248749	0.0637135	0.0159747	0.250727	0.40625	goodH	0.677252	0.264892	0.132446	FALSE
Fox_ENSCAFG00000003029	216	CXCL8	RR	0.144928	-0.014902	0.923105	--		0.5	--		0.117188	0.00182921	0.00010891	0.0595393	0.0381462	0.0022871	0.0599562	0.0625	goodH	0.872035	0.596186	0.298093	FALSE
Fox_ENSCAFG00000003029	217	CXCL8	RR	0.480676	0.030446	0.858509	--		0.896105	--		0.482422	0.022664	0.00563763	0.248749	0.0637135	0.0159747	0.250727	0.40625	goodH	0.677252	0.264892	0.132446	FALSE
Fox_ENSCAFG00000003029	443	CXCL8	RR	0.253623	-0.036975	0	Outlier	Balancing	0.003058	Outlier	Balancing	0.241699	-0.039739	-0.00477666	0.120201	0.00541382	0.000656375	0.121241	0.859375	goodH	0.94784	0.315665	0.842168	FALSE
Fox_ENSCAFG00000003029	613	CXCL8	RR	0.253623	-0.036975	0	Outlier	Balancing	0.003058	Outlier	Balancing	0.241699	-0.039739	-0.00477666	0.120201	0.00541382	0.000656375	0.121241	0.859375	goodH	0.94784	0.315665	0.842168	FALSE
Fox_ENSCAFG00000003029	618	CXCL8	RR	0.253623	-0.036975	0	Outlier	Balancing	0.003058	Outlier	Balancing	0.241699	-0.039739	-0.00477666	0.120201	0.00541382	0.000656375	0.121241	0.859375	goodH	0.94784	0.315665	0.842168	FALSE
Fox_ENSCAFG00000003029	1304	CXCL8	RR	0.364734	0.09739	0.982503	--		0.953905	--		0.390137	0.0656566	0.0135917	0.207012	0.110649	0.0231073	0.208833	0.265625	goodH	0.407901	0.0597448	0.0298724	FALSE
Fox_ENSCAFG00000003029	2744	CXCL8	Exon	0.268116	0.099099	0.999463	Outlier	Directional	1	Outlier	Directional	0.304688	0.0700009	0.0112924	0.161318	0.103767	0.0168499	0.162381	0.8125	goodH	0.463097	0.0743249	0.0371625	FALSE
Fox_ENSCAFG00000003029	3445	CXCL8	Intron	0.282609	0.002011	0.531526	--		0.694531	--		0.241699	-0.000682204	-8.42104e-05	0.123439	0.051682	0.00644414	0.124688	0.859375	goodH	0.774792	0.388027	0.194013	FALSE
Fox_ENSCAFG00000003029	3469	CXCL8	Intron	0.294686	-0.014465	0.617603	--		0.217636	--		0.263672	-0.0199348	-0.00265195	0.133031	0.0313555	0.00421247	0.134345	0.84375	goodH	0.944684	0.739531	0.369766	FALSE
Fox_ENSCAFG00000003029	3503	CXCL8	Intron	0.144928	-0.014902	0.923105	--		0.5	--		0.117188	0.00182921	0.00010891	0.0595393	0.0381462	0.0022871	0.0599562	0.0625	goodH	0.872035	0.596186	0.298093	FALSE
Fox_ENSCAFG00000003029	3677	CXCL8	Exon	0.492754	-0.040369	0.055029	--		0.038328	--		0.492188	-0.0406848	-0.00993567	0.244211	0.000189644	4.66755e-05	0.246122	0.5625	goodH	0.94784	0.0119984	0.994001	FALSE
Fox_ENSCAFG00000003074	37	NOD1	RR	0.229469	0.056842	0.406694	--		0.548175	--		0.263672	0.0323751	0.00442406	0.13665	0.0712768	0.00981353	0.137682	0.84375	goodH	0.646729	0.208376	0.104188	FALSE
Fox_ENSCAFG00000003074	74	NOD1	RR	0.144928	-0.014902	0.923105	--		0.5	--		0.117188	0.00182921	0.00010891	0.0595393	0.0381462	0.0022871	0.0599562	0.9375	goodH	0.872035	0.596186	0.298093	FALSE
Fox_ENSCAFG00000003074	78	NOD1	RR	0.178744	-0.03911	0.5	--		0.5	--		0.169922	-0.0335794	-0.00283865	0.0845355	0.00342659	0.000291722	0.0851347	0.90625	goodH	0.94784	0.206043	0.896979	FALSE
Fox_ENSCAFG00000003074	125	NOD1	RR	0.144928	-0.014902	0.923105	--		0.5	--		0.117188	0.00182921	0.00010891	0.0595393	0.0381462	0.0022871	0.0599562	0.9375	goodH	0.872035	0.596186	0.298093	FALSE
Fox_ENSCAFG00000003074	167	NOD1	RR	0.086957	0.066667	1	Outlier	Directional	0.5	--		0.117188	0.0273387	0.00165231	0.0604385	0.0621359	0.00378072	0.0608459	0.9375	goodH	0.677252	0.278489	0.139244	FALSE
Fox_ENSCAFG00000003074	185	NOD1	RR	0.181159	0.068235	0.5	--		0.5	--		0.117188	0.133327	0.00859763	0.0644853	0.161943	0.010502	0.0648498	0.9375	goodH	0.206058	0.0117349	0.00586745	FALSE
Fox_ENSCAFG00000003074	398	NOD1	RR	0.181159	0.068235	0.5	--		0.5	--		0.117188	0.133327	0.00859763	0.0644853	0.161943	0.010502	0.0648498	0.9375	goodH	0.206058	0.0117349	0.00586745	FALSE
Fox_ENSCAFG00000003074	407	NOD1	RR	0.485507	-0.035704	0	Outlier	Balancing	0	Outlier	Balancing	0.487793	-0.049311	-0.0119351	0.242038	0.00430681	0.00105312	0.244524	0.421875	goodH	0.94784	0.255452	0.872274	FALSE
Fox_ENSCAFG00000003074	414	NOD1	RR	0.171498	0	0.000543	Outlier	Balancing	5e-06	Outlier	Balancing	0.194824	-0.0326973	-0.00320214	0.0979326	0.0282942	0.00280345	0.0990821	0.890625	goodH	0.94784	0.814969	0.407484	FALSE
Fox_ENSCAFG00000003074	479	NOD1	RR	0.5	-0.039557	0	Outlier	Balancing	0	Outlier	Balancing	0.499512	-0.0536255	-0.0132623	0.247313	0.000945571	0.000236295	0.249897	0.515625	goodH	0.94784	0.0591132	0.970443	FALSE
Fox_ENSCAFG00000003074	605	NOD1	RR	0.224638	-0.015939	0.14935	--		0	Outlier	Balancing	0.194824	-0.00243076	-0.000239796	0.0986506	0.031991	0.00317685	0.0993046	0.890625	goodH	0.944684	0.724769	0.362384	FALSE
Fox_ENSCAFG00000003074	635	NOD1	RR	0.178744	-0.03911	0.5	--		0.5	--		0.169922	-0.0335794	-0.00283865	0.0845355	0.00342659	0.000291722	0.0851347	0.90625	goodH	0.94784	0.206043	0.896979	FALSE
Fox_ENSCAFG00000003074	867	NOD1	RR	0.144928	-0.014902	0.923105	--		0.5	--		0.117188	0.00182921	0.00010891	0.0595393	0.0381462	0.0022871	0.0599562	0.9375	goodH	0.872035	0.596186	0.298093	FALSE
Fox_ENSCAFG00000003074	882	NOD1	RR	0.492754	-0.040369	0.055029	--		0.038328	--		0.492188	-0.0513387	-0.0125122	0.243718	0.000189644	4.66755e-05	0.246122	0.4375	goodH	0.94784	0.0119984	0.994001	FALSE
Fox_ENSCAFG00000003074	883	NOD1	RR	0.5	-0.039557	0	Outlier	Balancing	0	Outlier	Balancing	0.499512	-0.0483683	-0.011974	0.247559	0.000945571	0.000236295	0.249897	0.515625	goodH	0.94784	0.0591132	0.970443	FALSE
Fox_ENSCAFG00000003074	916	NOD1	RR	0.485507	-0.035704	0	Outlier	Balancing	0	Outlier	Balancing	0.487793	-0.049311	-0.0119351	0.242038	0.00430681	0.00105312	0.244524	0.421875	goodH	0.94784	0.255452	0.872274	FALSE
Fox_ENSCAFG00000003074	1221	NOD1	RR	0.5	-0.039557	0	Outlier	Balancing	0	Outlier	Balancing	0.499512	-0.0431215	-0.0106858	0.247806	0.000945571	0.000236295	0.249897	0.515625	goodH	0.94784	0.0591132	0.970443	FALSE
Fox_ENSCAFG00000003074	1247	NOD1	RR	0.442029	-0.019351	0.519074	--		0.604047	--		0.451172	-0.0345664	-0.00780493	0.225795	0.018468	0.00421247	0.228095	0.34375	goodH	0.94784	0.886875	0.556563	FALSE
Fox_ENSCAFG00000003074	1406	NOD1	RR	0.144928	-0.014902	0.923105	--		0.5	--		0.117188	0.00182921	0.00010891	0.0595393	0.0381462	0.0022871	0.0599562	0.9375	goodH	0.872035	0.596186	0.298093	FALSE
Fox_ENSCAFG00000003074	1465	NOD1	RR	0.161836	-0.031255	0.5	--		0.066668	--		0.144043	-0.0225849	-0.00162917	0.0721354	0.014496	0.00105312	0.0726488	0.921875	goodH	0.94784	0.737365	0.631317	FALSE
Fox_ENSCAFG00000003074	1542	NOD1	Exon	0.5	-0.016368	0.684042	--		0.748779	--		0.487793	-0.0335384	-0.00820731	0.244714	0.0238763	0.00590737	0.247416	0.421875	goodH	0.94784	0.937602	0.468801	FALSE
Fox_ENSCAFG00000003074	1895	NOD1	Intron	0.144928	-0.014902	0.923105	--		0.5	--		0.117188	0.00182921	0.00010891	0.0595393	0.0381462	0.0022871	0.0599562	0.9375	goodH	0.872035	0.596186	0.298093	FALSE
Fox_ENSCAFG00000003074	2056	NOD1	Intron	0.36413	-0.015423	0.252992	--		0.216997	--		0.382934	-0.0428977	-0.00820539	0.191278	0.0232826	0.00452283	0.194258	0.258065	goodH	0.94784	0.955432	0.477716	FALSE
Fox_ENSCAFG00000003074	2070	NOD1	Intron	0.36413	-0.015423	0.252992	--		0.216997	--		0.382934	-0.0428977	-0.00820539	0.191278	0.0232826	0.00452283	0.194258	0.258065	goodH	0.94784	0.955432	0.477716	FALSE
Fox_ENSCAFG00000003074	2109	NOD1	Intron	0.159091	-0.012403	-100	Outlier	Balancing	-100	Outlier	Balancing	0.124444	-0.0139594	-0.000883172	0.0632673	0.0493189	0.00316374	0.0641486	0.933333	goodH	0.79776	0.418238	0.209119	FALSE
Fox_ENSCAFG00000003074	4232	NOD1	Intron	0.086957	0.066667	1	Outlier	Directional	0.5	--		0.117188	0.0273387	0.00165231	0.0604385	0.0621359	0.00378072	0.0608459	0.9375	goodH	0.677252	0.278489	0.139244	FALSE
Fox_ENSCAFG00000003074	4245	NOD1	Intron	0.5	0.040662	0.926677	--		0.934429	--		0.455	0.0262369	0.0062191	0.237036	0.087078	0.0209194	0.240238	0.35	goodH	0.532578	0.126215	0.0631073	FALSE
Fox_ENSCAFG00000003074	4485	NOD1	Intron	0.5	-0.036658	0.165709	--		0.014632	--		0.498047	-0.0531135	-0.0131135	0.246896	0.00378698	0.00094518	0.249586	0.46875	goodH	0.94784	0.226439	0.88678	FALSE
Fox_ENSCAFG00000003074	4630	NOD1	Exon	0.144928	-0.014902	0.923105	--		0.5	--		0.117188	0.00182921	0.00010891	0.0595393	0.0381462	0.0022871	0.0599562	0.9375	goodH	0.872035	0.596186	0.298093	FALSE
Fox_ENSCAFG00000003074	4674	NOD1	Exon	0.210145	0.003651	0.416218	--		0.156181	--		0.169922	0.0248966	0.00217741	0.0874582	0.0584595	0.00514598	0.0880264	0.90625	goodH	0.6805	0.312945	0.156473	FALSE
Fox_ENSCAFG00000003074	4680	NOD1	Exon	0.210145	0.003651	0.416218	--		0.156181	--		0.169922	0.0248966	0.00217741	0.0874582	0.0584595	0.00514598	0.0880264	0.90625	goodH	0.6805	0.312945	0.156473	FALSE
Fox_ENSCAFG00000003074	4865	NOD1	Intron	0.5	-0.031827	0.42164	--		0.500292	--		0.495605	-0.0504954	-0.0124361	0.246282	0.00853839	0.00212665	0.24907	0.453125	goodH	0.94784	0.47464	0.76268	FALSE
Fox_ENSCAFG00000003074	5113	NOD1	Intron	0.23913	-0.029115	-100	Outlier	Balancing	-100	Outlier	Balancing	0.21875	-0.0312307	-0.00341665	0.1094	0.0152236	0.00168032	0.110376	0.875	goodH	0.94784	0.766181	0.61691	FALSE
Fox_ENSCAFG00000003074	6703	NOD1	Intron	0.19697	0.022958	0.411099	--		0.09433	--		0.224766	0.00165172	0.000189328	0.114625	0.0463914	0.00535978	0.115534	0.870968	goodH	0.830424	0.45895	0.229475	FALSE
Fox_ENSCAFG00000003074	6712	NOD1	Intron	0.108696	0.088889	1	Outlier	Directional	0.5	--		0.144043	0.0280525	0.00209865	0.0748115	0.0782014	0.00590737	0.0755405	0.921875	goodH	0.585831	0.167274	0.0836371	FALSE
Fox_ENSCAFG00000003074	6718	NOD1	Intron	0.5	-0.031526	0.431218	--		0.509926	--		0.495317	-0.0469274	-0.0115714	0.246582	0.00933391	0.00232438	0.249025	0.548387	goodH	0.94784	0.51266	0.74367	FALSE
Fox_ENSCAFG00000003074	6722	NOD1	Intron	0.156566	-0.013128	0.933747	--		0.5	--		0.174818	-0.0483045	-0.00421997	0.0873619	0.0190801	0.00168669	0.0884006	0.903226	goodH	0.94784	0.908283	0.545858	FALSE
Fox_ENSCAFG00000003074	6893	NOD1	Intron	0.478261	0.000832	0.762656	--		0.721076	--		0.451172	0.00803617	0.00184757	0.229907	0.0424035	0.00981353	0.231432	0.34375	goodH	0.872035	0.520855	0.260427	FALSE
Fox_ENSCAFG00000003074	6904	NOD1	Intron	0.478261	0.000832	0.762656	--		0.721076	--		0.451172	0.00803617	0.00184757	0.229907	0.0424035	0.00981353	0.231432	0.34375	goodH	0.872035	0.520855	0.260427	FALSE
Fox_ENSCAFG00000003074	6908	NOD1	Intron	0.478261	0.000832	0.762656	--		0.721076	--		0.451172	0.00803617	0.00184757	0.229907	0.0424035	0.00981353	0.231432	0.34375	goodH	0.872035	0.520855	0.260427	FALSE
Fox_ENSCAFG00000003074	6925	NOD1	Intron	0.478261	0.000832	0.762656	--		0.721076	--		0.451172	0.00803617	0.00184757	0.229907	0.0424035	0.00981353	0.231432	0.34375	goodH	0.872035	0.520855	0.260427	FALSE
Fox_ENSCAFG00000003074	6950	NOD1	Intron	0.461353	-0.032338	0	Outlier	Balancing	0	Outlier	Balancing	0.451172	-0.0277784	-0.0062553	0.225186	0.00869658	0.00197204	0.226761	0.34375	goodH	0.94784	0.482276	0.758862	FALSE
Fox_ENSCAFG00000003074	6951	NOD1	Intron	0.461353	-0.032338	0	Outlier	Balancing	0	Outlier	Balancing	0.451172	-0.0277784	-0.0062553	0.225186	0.00869658	0.00197204	0.226761	0.34375	goodH	0.94784	0.482276	0.758862	FALSE
Fox_ENSCAFG00000003074	7048	NOD1	Intron	0.5	-0.016368	0.684042	--		0.748779	--		0.487793	-0.0229635	-0.00563082	0.245207	0.0238763	0.00590737	0.247416	0.421875	goodH	0.94784	0.937602	0.468801	FALSE
Fox_ENSCAFG00000003074	7185	NOD1	Exon	0.442029	0.009965	0.769938	--		0.789775	--		0.404297	0.0189872	0.00393864	0.207436	0.0536986	0.0112138	0.208829	0.71875	goodH	0.742275	0.363976	0.181988	FALSE
Fox_ENSCAFG00000003074	7547	NOD1	Exon	0.326087	-0.021351	0.475405	--		0.621661	--		0.341797	-0.0364481	-0.00622418	0.170769	0.0152236	0.0026255	0.172462	0.78125	goodH	0.94784	0.766181	0.61691	FALSE
Fox_ENSCAFG00000003074	7853	NOD1	Exon	0.280193	0.006085	0.621131	--		0.400648	--		0.304688	-0.0101824	-0.00157141	0.154326	0.0362713	0.00564774	0.155708	0.8125	goodH	0.897926	0.632729	0.316364	FALSE
Fox_ENSCAFG00000003074	7864	NOD1	Exon	0.161836	-0.031255	0.5	--		0.066668	--		0.144043	-0.0225849	-0.00162917	0.0721354	0.014496	0.00105312	0.0726488	0.921875	goodH	0.94784	0.737365	0.631317	FALSE
Fox_ENSCAFG00000003074	7868	NOD1	Exon	0.280193	0.006085	0.621131	--		0.400648	--		0.304688	-0.0101824	-0.00157141	0.154326	0.0362713	0.00564774	0.155708	0.8125	goodH	0.897926	0.632729	0.316364	FALSE
Fox_ENSCAFG00000003074	7920	NOD1	Exon	0.280193	0.006085	0.621131	--		0.400648	--		0.304688	-0.0101824	-0.00157141	0.154326	0.0362713	0.00564774	0.155708	0.8125	goodH	0.897926	0.632729	0.316364	FALSE
Fox_ENSCAFG00000003074	7991	NOD1	Exon	0.161836	-0.031255	0.5	--		0.066668	--		0.144043	-0.0225849	-0.00162917	0.0721354	0.014496	0.00105312	0.0726488	0.921875	goodH	0.94784	0.737365	0.631317	FALSE
Fox_ENSCAFG00000003074	8117	NOD1	Exon	0.268116	-0.040382	0.014546	--		0	Outlier	Balancing	0.263672	-0.0428735	-0.00560807	0.130805	0.000796218	0.00010502	0.131898	0.84375	goodH	0.94784	0.0498939	0.975053	FALSE
Fox_ENSCAFG00000003074	8120	NOD1	Exon	0.5	-0.039557	0	Outlier	Balancing	0	Outlier	Balancing	0.499512	-0.0431215	-0.0106858	0.247806	0.000945571	0.000236295	0.249897	0.484375	goodH	0.94784	0.0591132	0.970443	FALSE
Fox_ENSCAFG00000003074	8276	NOD1	Exon	0.161836	-0.031255	0.5	--		0.066668	--		0.144043	-0.0225849	-0.00162917	0.0721354	0.014496	0.00105312	0.0726488	0.921875	goodH	0.94784	0.737365	0.631317	FALSE
Fox_ENSCAFG00000003074	8279	NOD1	Exon	0.442029	-0.040501	0	Outlier	Balancing	0	Outlier	Balancing	0.440918	-0.0506698	-0.0110639	0.218352	0.000119084	2.6255e-05	0.220475	0.328125	goodH	0.94784	0.00754262	0.996229	FALSE
Fox_ENSCAFG00000003074	8465	NOD1	Exon	0.190821	0.017721	1	Outlier	Directional	0.995901	Outlier	Directional	0.21875	-0.0145836	-0.00161809	0.110952	0.0416168	0.00466755	0.112155	0.875	goodH	0.872035	0.53402	0.26701	FALSE
Fox_ENSCAFG00000003074	8531	NOD1	Exon	0.297101	-0.036442	0	Outlier	Balancing	0.043138	--		0.304688	-0.0461263	-0.00697332	0.151179	0.00275292	0.00042008	0.152594	0.8125	goodH	0.94784	0.167284	0.916358	FALSE
Fox_ENSCAFG00000003074	8606	NOD1	Exon	0.297101	-0.036442	0	Outlier	Balancing	0.043138	--		0.304688	-0.0461263	-0.00697332	0.151179	0.00275292	0.00042008	0.152594	0.8125	goodH	0.94784	0.167284	0.916358	FALSE
Fox_ENSCAFG00000003074	8645	NOD1	Exon	0.422705	-0.033949	0.081563	--		0	Outlier	Balancing	0.429688	-0.0410892	-0.00877811	0.213635	0.00541382	0.00116689	0.215539	0.6875	goodH	0.94784	0.315665	0.842168	FALSE
Fox_ENSCAFG00000003074	8768	NOD1	Exon	0.21256	-0.037433	0.205386	--		0.029916	--		0.21875	-0.0337645	-0.00367181	0.108748	0.00170526	0.000186702	0.109486	0.875	goodH	0.94784	0.105338	0.947331	FALSE
Fox_ENSCAFG00000003074	8863	NOD1	Exon	0.318841	-0.034581	0	Outlier	Balancing	0	Outlier	Balancing	0.304688	-0.0494766	-0.00748987	0.151382	0.00762478	0.00116689	0.153039	0.8125	goodH	0.94784	0.429775	0.785112	FALSE
Fox_ENSCAFG00000003074	8876	NOD1	Exon	0.463768	-0.032353	0	Outlier	Balancing	0	Outlier	Balancing	0.46875	-0.0367143	-0.00856963	0.233414	0.00713887	0.00168032	0.235376	0.625	goodH	0.94784	0.405379	0.797311	FALSE
Fox_ENSCAFG00000003074	8972	NOD1	Intron	0.086957	0.066667	1	Outlier	Directional	0.5	--		0.117188	0.0273387	0.00165231	0.0604385	0.0621359	0.00378072	0.0608459	0.9375	goodH	0.677252	0.278489	0.139244	FALSE
Fox_ENSCAFG00000003074	9017	NOD1	Intron	0.451691	-0.015917	0.381717	--		0.583664	--		0.429688	-0.0191737	-0.0041479	0.216333	0.0258824	0.00564774	0.218208	0.3125	goodH	0.94784	0.879783	0.439892	FALSE
Fox_ENSCAFG00000003074	9021	NOD1	Intron	0.297101	-0.036442	0	Outlier	Balancing	0.043138	--		0.304688	-0.0461263	-0.00697332	0.151179	0.00275292	0.00042008	0.152594	0.8125	goodH	0.94784	0.167284	0.916358	FALSE
Fox_ENSCAFG00000003074	9030	NOD1	Intron	0.422705	-0.033949	0.081563	--		0	Outlier	Balancing	0.429688	-0.0471738	-0.0100664	0.213389	0.00541382	0.00116689	0.215539	0.6875	goodH	0.94784	0.315665	0.842168	FALSE
Fox_ENSCAFG00000003074	9066	NOD1	Intron	0.497585	-0.038035	0	Outlier	Balancing	0.225097	--		0.498047	-0.0441928	-0.0109229	0.247164	0.00229293	0.000571775	0.249364	0.53125	goodH	0.94784	0.140339	0.92983	FALSE
Fox_ENSCAFG00000003074	9081	NOD1	Intron	0.086957	0.066667	1	Outlier	Directional	0.5	--		0.117188	0.0273387	0.00165231	0.0604385	0.0621359	0.00378072	0.0608459	0.9375	goodH	0.677252	0.278489	0.139244	FALSE
Fox_ENSCAFG00000003074	9147	NOD1	Intron	0.355072	0.002161	0.757876	--		0.676979	--		0.375	-0.0109176	-0.00207239	0.189821	0.0350973	0.00672128	0.191504	0.75	goodH	0.90806	0.656742	0.328371	FALSE
Fox_ENSCAFG00000003074	9190	NOD1	Intron	0.108696	0.088889	1	Outlier	Directional	0.5	--		0.144043	0.0280525	0.00209865	0.0748115	0.0782014	0.00590737	0.0755405	0.921875	goodH	0.585831	0.167274	0.0836371	FALSE
Fox_ENSCAFG00000003074	9294	NOD1	Intron	0.21256	-0.037433	0.205386	--		0.029916	--		0.21875	-0.0337645	-0.00367181	0.108748	0.00170526	0.000186702	0.109486	0.875	goodH	0.94784	0.105338	0.947331	FALSE
Fox_ENSCAFG00000003074	9372	NOD1	Intron	0.181818	0.162791	0.5	--		0.5	--		0.231111	0.0774383	0.00961113	0.124113	0.131579	0.0165289	0.12562	0.866667	goodH	0.34496	0.0307535	0.0153768	FALSE
Fox_ENSCAFG00000003074	9383	NOD1	Intron	0.419643	-0.044283	0	Outlier	Balancing	0	Outlier	Balancing	0.414388	-0.0646938	-0.0132413	0.204676	0.00172961	0.000358737	0.207409	0.293103	goodH	0.94784	0.106801	0.946599	FALSE
Fox_ENSCAFG00000003074	9403	NOD1	Intron	0.23913	0.222222	-100	Outlier	Balancing	-100	Outlier	Balancing	0.299444	0.104122	0.0171627	0.164834	0.170103	0.0285917	0.168084	0.816667	goodH	0.206058	0.00905814	0.00452907	FALSE
Fox_ENSCAFG00000003074	9424	NOD1	Intron	0.271739	0.107556	1	Outlier	Directional	1	Outlier	Directional	0.174818	0.143481	0.0141899	0.0988976	0.212051	0.0213256	0.100568	0.903226	goodH	0.111948	0.00239333	0.00119666	FALSE
Fox_ENSCAFG00000003074	11225	NOD1	Intron	0.207792	-0.002544	0.402679	--		0.136389	--		0.237812	-0.0382308	-0.00455311	0.119095	0.0316656	0.00384234	0.121341	0.862069	goodH	0.944684	0.732291	0.366145	FALSE
Fox_ENSCAFG00000003074	11238	NOD1	Intron	0.414773	-0.041839	0.007417	Outlier	Balancing	0.052304	--		0.406111	-0.0541014	-0.0108742	0.200997	0.00388595	0.000790935	0.203537	0.716667	goodH	0.94784	0.232	0.884	FALSE
Fox_ENSCAFG00000003074	11248	NOD1	Intron	0.394022	-0.022989	0.396639	--		0.508393	--		0.366805	-0.0367903	-0.00675299	0.183554	0.024291	0.00452283	0.186194	0.758065	goodH	0.94784	0.925346	0.462673	FALSE
Fox_ENSCAFG00000003074	11352	NOD1	Intron	0.5	-0.040523	0	Outlier	Balancing	0	Outlier	Balancing	0	0	0	0	0	0	0	0	lowH	NA	NA	NA	FALSE
Fox_ENSCAFG00000003074	11408	NOD1	Intron	0.113527	-0.038298	0	Outlier	Balancing	0.5	--		0.117188	-0.0603075	-0.00349444	0.0579438	0.000796218	4.66755e-05	0.0586216	0.9375	goodH	0.94784	0.0498939	0.975053	FALSE
Fox_ENSCAFG00000003074	11446	NOD1	Intron	0.490338	-0.038597	0	Outlier	Balancing	0	Outlier	Balancing	0.487793	-0.0410309	-0.00993742	0.242194	0.00201896	0.00049301	0.24419	0.578125	goodH	0.94784	0.124103	0.937949	FALSE
Fox_ENSCAFG00000003074	11487	NOD1	Intron	0.195652	-0.040668	0	Outlier	Balancing	0.000268	Outlier	Balancing	0.194824	-0.0363815	-0.00351953	0.0967396	2.99467e-05	2.91722e-06	0.0974138	0.890625	goodH	0.94784	0.00189947	0.99905	FALSE
Fox_ENSCAFG00000003074	11619	NOD1	Exon	0.355072	-0.039216	0	Outlier	Balancing	0.054487	--		0.358887	-0.0351844	-0.00627339	0.1783	0.000796218	0.000142944	0.179529	0.765625	goodH	0.94784	0.0498939	0.975053	FALSE
Fox_ENSCAFG00000003074	11640	NOD1	Exon	0.229469	-0.030464	0	Outlier	Balancing	0.299123	--		0.241699	-0.0273349	-0.00329549	0.12056	0.00694738	0.000843077	0.121352	0.859375	goodH	0.94784	0.39566	0.80217	FALSE
Fox_ENSCAFG00000003074	11688	NOD1	Exon	0.442029	-0.040501	0	Outlier	Balancing	0	Outlier	Balancing	0.440918	-0.0447195	-0.00977561	0.218598	0.000119084	2.6255e-05	0.220475	0.671875	goodH	0.94784	0.00754262	0.996229	FALSE
Fox_ENSCAFG00000003074	11750	NOD1	Intron	0.178744	-0.03911	0.5	--		0.5	--		0.169922	-0.0489613	-0.0041269	0.084289	0.00342659	0.000291722	0.0851347	0.90625	goodH	0.94784	0.206043	0.896979	FALSE
Fox_ENSCAFG00000003074	11781	NOD1	Intron	0.210145	0.003651	0.416218	--		0.156181	--		0.169922	0.0248966	0.00217741	0.0874582	0.0584595	0.00514598	0.0880264	0.90625	goodH	0.6805	0.312945	0.156473	FALSE
Fox_ENSCAFG00000003074	11802	NOD1	Intron	0.113527	-0.038298	0	Outlier	Balancing	0.5	--		0.117188	-0.0603075	-0.00349444	0.0579438	0.000796218	4.66755e-05	0.0586216	0.0625	goodH	0.94784	0.0498939	0.975053	FALSE
Fox_ENSCAFG00000003074	11813	NOD1	Intron	0.456522	-0.025272	0.063659	--		0.06748	--		0.440918	-0.0276804	-0.00611002	0.220734	0.0160548	0.0035736	0.222588	0.328125	goodH	0.94784	0.798294	0.600853	FALSE
Fox_ENSCAFG00000003074	11858	NOD1	Intron	0.195652	-0.040668	0	Outlier	Balancing	0.000268	Outlier	Balancing	0.194824	-0.0363815	-0.00351953	0.0967396	2.99467e-05	2.91722e-06	0.0974138	0.890625	goodH	0.94784	0.00189947	0.99905	FALSE
Fox_ENSCAFG00000003074	11879	NOD1	Intron	0.326087	0.04488	0.842142	--		0.944205	--		0.263672	0.0558299	0.00776603	0.139102	0.101847	0.0142944	0.140351	0.84375	goodH	0.463097	0.0789937	0.0394968	FALSE
Fox_ENSCAFG00000003074	11901	NOD1	Intron	0.113527	-0.038298	0	Outlier	Balancing	0.5	--		0.117188	-0.0603075	-0.00349444	0.0579438	0.000796218	4.66755e-05	0.0586216	0.0625	goodH	0.94784	0.0498939	0.975053	FALSE
Fox_ENSCAFG00000003074	11916	NOD1	Intron	0.178744	-0.03911	0.5	--		0.5	--		0.169922	-0.0335794	-0.00283865	0.0845355	0.00342659	0.000291722	0.0851347	0.90625	goodH	0.94784	0.206043	0.896979	FALSE
Fox_ENSCAFG00000003074	13248	NOD1	Intron	0.425926	-0.033186	0.161523	--		0	Outlier	Balancing	0.432778	-0.061694	-0.013259	0.214916	0.00710227	0.00154321	0.217284	0.683333	goodH	0.94784	0.403526	0.798237	FALSE
Fox_ENSCAFG00000003074	13256	NOD1	Intron	0.460317	-0.035967	0	Outlier	Balancing	0	Outlier	Balancing	0.464444	-0.0621544	-0.0143208	0.230407	0.00486855	0.00113379	0.23288	0.633333	goodH	0.94784	0.286271	0.856865	FALSE
Fox_ENSCAFG00000003074	13756	NOD1	Intron	0.086957	0.066667	1	Outlier	Directional	0.5	--		0.117188	0.00604847	0.000364069	0.060192	0.0621359	0.00378072	0.0608459	0.9375	goodH	0.677252	0.278489	0.139244	FALSE
Fox_ENSCAFG00000003074	13797	NOD1	Intron	0.152174	-0.015873	0.916255	--		0.5	--		0.169922	-0.0197289	-0.0016811	0.08521	0.0164557	0.00141193	0.085802	0.09375	goodH	0.94784	0.813486	0.593257	FALSE
Fox_ENSCAFG00000003074	13973	NOD1	Intron	0.456522	-0.037099	0.019267	--		0.027126	--		0.460449	-0.0491274	-0.0112179	0.228343	0.00284619	0.000656375	0.230616	0.359375	goodH	0.94784	0.172699	0.91365	FALSE
Fox_ENSCAFG00000003074	13999	NOD1	Intron	0.210145	0.036782	0.47106	--		0.262427	--		0.241699	0.0247129	0.00307106	0.124269	0.0560241	0.00700425	0.125022	0.859375	goodH	0.708538	0.338086	0.169043	FALSE
Fox_ENSCAFG00000003074	14079	NOD1	Intron	0.5	-0.040523	0	Outlier	Balancing	0	Outlier	Balancing	0	0	0	0	0	0	0	0	lowH	NA	NA	NA	FALSE
Fox_ENSCAFG00000003074	14566	NOD1	Intron	0.355556	-0.013893	0.68816	--		0.593256	--		0.328181	-0.0256122	-0.00424497	0.16574	0.0316055	0.00528164	0.167111	0.793103	goodH	0.944684	0.733688	0.366844	FALSE
Fox_ENSCAFG00000003074	14586	NOD1	Intron	0.181818	-0.04028	0.5	--		0.5	--		0.174818	-0.0507852	-0.00440402	0.0867186	0.00233135	0.000204061	0.0875289	0.903226	goodH	0.94784	0.142605	0.928698	FALSE
Fox_ENSCAFG00000003074	14618	NOD1	Intron	0.090909	0.069767	1	Outlier	Directional	0.5	--		0.120708	0.0308299	0.00192362	0.0623949	0.0658174	0.00413223	0.0627833	0.935484	goodH	0.677252	0.247786	0.123893	FALSE
Fox_ENSCAFG00000003074	14681	NOD1	Intron	0.478261	-0.040909	0	Outlier	Balancing	0	Outlier	Balancing	0.48127	-0.0420317	-0.0100273	0.238564	0.0030017	0.000723653	0.241081	0.596774	goodH	0.94784	0.181693	0.909153	FALSE
Fox_ENSCAFG00000003074	14687	NOD1	Intron	0.246377	-0.020531	0.442481	--		0.231098	--		0.263672	-0.0278848	-0.00367881	0.131929	0.0148262	0.00197204	0.133011	0.84375	goodH	0.94784	0.750525	0.624738	FALSE
Fox_ENSCAFG00000003074	14756	NOD1	Intron	0.427536	-0.035095	0.133839	--		0.311283	--		0.41748	-0.0361229	-0.00750718	0.207823	0.00614059	0.00128649	0.209507	0.296875	goodH	0.94784	0.354061	0.822969	FALSE
Fox_ENSCAFG00000003074	14778	NOD1	Intron	0.253623	-0.036975	0	Outlier	Balancing	0.003058	Outlier	Balancing	0.241699	-0.039739	-0.00477666	0.120201	0.00541382	0.000656375	0.121241	0.859375	goodH	0.94784	0.315665	0.842168	FALSE
Fox_ENSCAFG00000003074	14838	NOD1	Exon	0.466184	-0.037184	0	Outlier	Balancing	0	Outlier	Balancing	0.460449	-0.0425738	-0.00973671	0.228702	0.003654	0.000843077	0.230727	0.359375	goodH	0.94784	0.21894	0.89053	FALSE
Fox_ENSCAFG00000003074	14904	NOD1	Intron	0.086957	0.066667	1	Outlier	Directional	0.5	--		0.117188	0.0273387	0.00165231	0.0604385	0.0621359	0.00378072	0.0608459	0.9375	goodH	0.677252	0.278489	0.139244	FALSE
Fox_ENSCAFG00000003074	14910	NOD1	Intron	0.161836	-0.031255	0.5	--		0.066668	--		0.144043	-0.0225849	-0.00162917	0.0721354	0.014496	0.00105312	0.0726488	0.921875	goodH	0.94784	0.737365	0.631317	FALSE
Fox_ENSCAFG00000003074	14950	NOD1	Intron	0.398551	0.005989	0.645974	--		0.83701	--		0.358887	0.0183388	0.00337289	0.183921	0.0512079	0.00947805	0.185089	0.234375	goodH	0.778262	0.393907	0.196953	FALSE
Fox_ENSCAFG00000003074	15076	NOD1	Intron	0.5	-0.028048	0.516081	--		0.597904	--		0.491111	-0.0492971	-0.0120554	0.244546	0.0166574	0.00413223	0.248072	0.566667	goodH	0.94784	0.821054	0.589473	FALSE
Fox_ENSCAFG00000003074	15157	NOD1	Intron	0.113527	-0.038298	0	Outlier	Balancing	0.5	--		0.117188	-0.0603075	-0.00349444	0.0579438	0.000796218	4.66755e-05	0.0586216	0.9375	goodH	0.94784	0.0498939	0.975053	FALSE
Fox_ENSCAFG00000003074	15161	NOD1	Intron	0.460227	-0.042779	0	Outlier	Balancing	0	Outlier	Balancing	0.455	-0.0799237	-0.0178894	0.223831	0.0025503	0.000581095	0.227854	0.65	goodH	0.94784	0.155463	0.922268	FALSE
Fox_ENSCAFG00000003074	18619	NOD1	Intron	0.185185	-0.041361	0.5	--		0.5	--		0.18	-0.0685409	-0.00610535	0.0890761	0.0013986	0.000125976	0.0900731	0.9	goodH	0.94784	0.0868126	0.956594	FALSE
Fox_ENSCAFG00000003074	18724	NOD1	Intron	0.108696	0.088889	1	Outlier	Directional	0.5	--		0.144043	0.0280525	0.00209865	0.0748115	0.0782014	0.00590737	0.0755405	0.921875	goodH	0.585831	0.167274	0.0836371	FALSE
Fox_ENSCAFG00000003074	18747	NOD1	Intron	0.355072	-0.039216	0	Outlier	Balancing	0.054487	--		0.358887	-0.0424682	-0.00756163	0.178054	0.000796218	0.000142944	0.179529	0.765625	goodH	0.94784	0.0498939	0.975053	FALSE
Fox_ENSCAFG00000003074	18767	NOD1	Intron	0.229469	-0.030464	0	Outlier	Balancing	0.299123	--		0.241699	-0.0380984	-0.00458373	0.120313	0.00694738	0.000843077	0.121352	0.859375	goodH	0.94784	0.39566	0.80217	FALSE
Fox_ENSCAFG00000003074	18921	NOD1	Intron	0.152174	-0.015873	0.916255	--		0.5	--		0.169922	-0.0349485	-0.00296934	0.0849634	0.0164557	0.00141193	0.085802	0.90625	goodH	0.94784	0.813486	0.593257	FALSE
Fox_ENSCAFG00000003074	18923	NOD1	Intron	0.282609	-0.04002	0	Outlier	Balancing	0.24916	--		0.284668	-0.0418578	-0.00591087	0.141213	0.00018444	2.6255e-05	0.14235	0.828125	goodH	0.94784	0.0116701	0.994165	FALSE
Fox_ENSCAFG00000003074	18960	NOD1	Intron	0.13285	-0.029091	0.003312	Outlier	Balancing	0.003407	Outlier	Balancing	0.144043	-0.0307521	-0.00220795	0.0717982	0.00681752	0.00049301	0.0723152	0.921875	goodH	0.94784	0.389036	0.805482	FALSE
Fox_ENSCAFG00000003074	18972	NOD1	Intron	0.152174	-0.015873	0.916255	--		0.5	--		0.169922	-0.0349485	-0.00296934	0.0849634	0.0164557	0.00141193	0.085802	0.90625	goodH	0.94784	0.813486	0.593257	FALSE
Fox_ENSCAFG00000003074	19193	NOD1	Intron	0.13285	-0.029091	0.003312	Outlier	Balancing	0.003407	Outlier	Balancing	0.144043	-0.0307521	-0.00220795	0.0717982	0.00681752	0.00049301	0.0723152	0.921875	goodH	0.94784	0.389036	0.805482	FALSE
Fox_ENSCAFG00000003074	19338	NOD1	Intron	0.13285	-0.029091	0.003312	Outlier	Balancing	0.003407	Outlier	Balancing	0.144043	-0.0488625	-0.00349619	0.0715516	0.00681752	0.00049301	0.0723152	0.921875	goodH	0.94784	0.389036	0.805482	FALSE
Fox_ENSCAFG00000003074	19562	NOD1	Intron	0.113636	0.093023	1	Outlier	Directional	0.5	--		0.152778	0.0441334	0.00351655	0.07968	0.0803859	0.00645661	0.0803202	0.916667	goodH	0.585831	0.156073	0.0780364	FALSE
Fox_ENSCAFG00000003074	19732	NOD1	Intron	0.13285	-0.029091	0.003312	Outlier	Balancing	0.003407	Outlier	Balancing	0.144043	-0.0307521	-0.00220795	0.0717982	0.00681752	0.00049301	0.0723152	0.921875	goodH	0.94784	0.389036	0.805482	FALSE
Fox_ENSCAFG00000003074	19759	NOD1	Intron	0.342995	-0.040597	0	Outlier	Balancing	0	Outlier	Balancing	0.341797	-0.045071	-0.0076369	0.169441	6.82769e-05	1.16689e-05	0.170905	0.78125	goodH	0.94784	0.00432805	0.997836	FALSE
Fox_ENSCAFG00000003074	19781	NOD1	Intron	0.13285	-0.029091	0.003312	Outlier	Balancing	0.003407	Outlier	Balancing	0.144043	-0.0307521	-0.00220795	0.0717982	0.00681752	0.00049301	0.0723152	0.921875	goodH	0.94784	0.389036	0.805482	FALSE
Fox_ENSCAFG00000003074	19787	NOD1	Intron	0.13285	-0.029091	0.003312	Outlier	Balancing	0.003407	Outlier	Balancing	0.144043	-0.0307521	-0.00220795	0.0717982	0.00681752	0.00049301	0.0723152	0.921875	goodH	0.94784	0.389036	0.805482	FALSE
Fox_ENSCAFG00000003074	19815	NOD1	Intron	0.21256	-0.037433	0.205386	--		0.029916	--		0.21875	-0.0337645	-0.00367181	0.108748	0.00170526	0.000186702	0.109486	0.875	goodH	0.94784	0.105338	0.947331	FALSE
Fox_ENSCAFG00000003074	19822	NOD1	Intron	0.178744	-0.03911	0.5	--		0.5	--		0.169922	-0.0489613	-0.0041269	0.084289	0.00342659	0.000291722	0.0851347	0.90625	goodH	0.94784	0.206043	0.896979	FALSE
Fox_ENSCAFG00000003074	19931	NOD1	Intron	0.364734	-0.023451	0.124528	--		0.14434	--		0.341797	-0.0242862	-0.00416424	0.171465	0.0195036	0.00337231	0.172907	0.78125	goodH	0.94784	0.922854	0.538573	FALSE
Fox_ENSCAFG00000003074	20030	NOD1	Exon	0.13285	-0.029091	0.003312	Outlier	Balancing	0.003407	Outlier	Balancing	0.144043	-0.0488625	-0.00349619	0.0715516	0.00681752	0.00049301	0.0723152	0.921875	goodH	0.94784	0.389036	0.805482	FALSE
Fox_ENSCAFG00000003074	20031	NOD1	Exon	0.364734	-0.023451	0.124528	--		0.14434	--		0.341797	-0.0242862	-0.00416424	0.171465	0.0195036	0.00337231	0.172907	0.78125	goodH	0.94784	0.922854	0.538573	FALSE
Fox_ENSCAFG00000003074	20193	NOD1	Intron	0.178744	-0.03911	0.5	--		0.5	--		0.169922	-0.0489613	-0.0041269	0.084289	0.00342659	0.000291722	0.0851347	0.90625	goodH	0.94784	0.206043	0.896979	FALSE
Fox_ENSCAFG00000003074	20223	NOD1	Intron	0.178744	-0.03911	0.5	--		0.5	--		0.169922	-0.0489613	-0.0041269	0.084289	0.00342659	0.000291722	0.0851347	0.90625	goodH	0.94784	0.206043	0.896979	FALSE
Fox_ENSCAFG00000003074	20304	NOD1	Intron	0.475845	-0.04049	0.052805	--		0.030271	--		0.476074	-0.0532054	-0.0125372	0.235639	1.22552e-05	2.91722e-06	0.238039	0.609375	goodH	0.94784	0.000777547	0.999611	FALSE
Fox_ENSCAFG00000003074	20343	NOD1	Intron	0.13285	-0.029091	0.003312	Outlier	Balancing	0.003407	Outlier	Balancing	0.144043	-0.0488625	-0.00349619	0.0715516	0.00681752	0.00049301	0.0723152	0.921875	goodH	0.94784	0.389036	0.805482	FALSE
Fox_ENSCAFG00000003074	20345	NOD1	Intron	0.086957	0.066667	1	Outlier	Directional	0.5	--		0.117188	0.0273387	0.00165231	0.0604385	0.0621359	0.00378072	0.0608459	0.9375	goodH	0.677252	0.278489	0.139244	FALSE
Fox_ENSCAFG00000003074	20473	NOD1	Intron	0.090909	0.069767	1	Outlier	Directional	0.5	--		0.124444	-0.0220674	-0.00140201	0.0635331	0.0638298	0.00413223	0.0647383	0.933333	goodH	0.677252	0.263917	0.131958	FALSE
Fox_ENSCAFG00000003074	22535	NOD1	Intron	0.521739	0.084096	0.972532	--		0.971475	--		0.46875	0.0886972	0.0222985	0.2514	0.12463	0.0315527	0.253171	0.625	goodH	0.346219	0.0383401	0.01917	FALSE
Fox_ENSCAFG00000003074	22558	NOD1	Intron	0.521739	0.084096	0.972532	--		0.971475	--		0.46875	0.0937296	0.0235867	0.251646	0.12463	0.0315527	0.253171	0.625	goodH	0.346219	0.0383401	0.01917	FALSE
Fox_ENSCAFG00000003074	22995	NOD1	Intron	0.475845	0.015049	0.683647	--		0.504357	--		0.440918	0.0221311	0.00501743	0.226714	0.0573706	0.0130954	0.22826	0.671875	goodH	0.696841	0.323947	0.161973	FALSE
Fox_ENSCAFG00000003074	23034	NOD1	Intron	0.229469	0.056842	0.406694	--		0.548175	--		0.263672	0.0323751	0.00442406	0.13665	0.0712768	0.00981353	0.137682	0.84375	goodH	0.646729	0.208376	0.104188	FALSE
Fox_ENSCAFG00000003074	23084	NOD1	Intron	0.270531	0.023529	0.979655	--		1	Outlier	Directional	0.21875	0.0377568	0.00430037	0.113897	0.0796728	0.0091484	0.114825	0.875	goodH	0.585831	0.159644	0.0798221	FALSE
Fox_ENSCAFG00000003074	23149	NOD1	Intron	0.148148	-0.019471	0.881881	--		0.5	--		0.124444	-0.00585514	-0.000368931	0.0630098	0.0317965	0.00201562	0.0633913	0.933333	goodH	0.944684	0.729256	0.364628	FALSE
Fox_ENSCAFG00000003074	25857	NOD1	Intron	0.442029	0.009965	0.769938	--		0.789775	--		0.404297	0.00658224	0.00136215	0.206943	0.0536986	0.0112138	0.208829	0.71875	goodH	0.742275	0.363976	0.181988	FALSE
Fox_ENSCAFG00000003074	25882	NOD1	Intron	0.152174	0.133333	0.999496	Outlier	Directional	0.5	--		0.194824	0.0568262	0.00586536	0.103216	0.111001	0.0115784	0.104309	0.890625	goodH	0.407901	0.0590821	0.029541	FALSE
Fox_ENSCAFG00000003074	25894	NOD1	Intron	0.173913	0.155556	0.5	--		0.5	--		0.21875	0.0674996	0.0078975	0.117001	0.127745	0.0151229	0.118384	0.875	goodH	0.34496	0.0347323	0.0173661	FALSE
Fox_ENSCAFG00000003074	26021	NOD1	Intron	0.471014	-0.025701	0.262473	--		0.547622	--		0.476074	-0.033513	-0.00796926	0.237796	0.0132408	0.00317685	0.23993	0.390625	goodH	0.94784	0.686063	0.656968	FALSE
Fox_ENSCAFG00000003074	26135	NOD1	Intron	0.229469	-0.030464	0	Outlier	Balancing	0.299123	--		0.241699	-0.0273349	-0.00329549	0.12056	0.00694738	0.000843077	0.121352	0.859375	goodH	0.94784	0.39566	0.80217	FALSE
Fox_ENSCAFG00000003074	26282	NOD1	Intron	0.5	-0.039557	0	Outlier	Balancing	0	Outlier	Balancing	0.499512	-0.0431215	-0.0106858	0.247806	0.000945571	0.000236295	0.249897	0.484375	goodH	0.94784	0.0591132	0.970443	FALSE
Fox_ENSCAFG00000003074	26333	NOD1	Intron	0.398551	0.005989	0.645974	--		0.83701	--		0.358887	0.0113497	0.00208465	0.183674	0.0512079	0.00947805	0.185089	0.765625	goodH	0.778262	0.393907	0.196953	FALSE
Fox_ENSCAFG00000003074	26402	NOD1	Intron	0.39372	-0.04013	0	Outlier	Balancing	0	Outlier	Balancing	0.390137	-0.0457518	-0.00884988	0.193432	0.000732469	0.000142944	0.195154	0.734375	goodH	0.94784	0.0459453	0.977027	FALSE
Fox_ENSCAFG00000003074	26417	NOD1	Intron	0.13285	-0.029091	0.003312	Outlier	Balancing	0.003407	Outlier	Balancing	0.144043	-0.0307521	-0.00220795	0.0717982	0.00681752	0.00049301	0.0723152	0.921875	goodH	0.94784	0.389036	0.805482	FALSE
Fox_ENSCAFG00000003074	26577	NOD1	Intron	0.456522	-0.037099	0.019267	--		0.027126	--		0.460449	-0.0434387	-0.00992964	0.228589	0.00284619	0.000656375	0.230616	0.640625	goodH	0.94784	0.172699	0.91365	FALSE
Fox_ENSCAFG00000003074	26608	NOD1	Intron	0.453416	0.155134	0.997629	Outlier	Directional	0.998268	Outlier	Directional	0.464444	0.114427	0.0292696	0.255793	0.164146	0.0426102	0.259587	0.366667	goodH	0.206058	0.0109428	0.00547138	FALSE
Fox_ENSCAFG00000003074	26636	NOD1	Intron	0.086957	0.066667	1	Outlier	Directional	0.5	--		0.120708	-0.00115394	-7.12959e-05	0.0617849	0.0603113	0.00378072	0.0626867	0.935484	goodH	0.6805	0.295088	0.147544	FALSE
Fox_ENSCAFG00000003074	33753	NOD1	Intron	0.161836	-0.031255	0.5	--		0.066668	--		0.144043	-0.0225849	-0.00162917	0.0721354	0.014496	0.00105312	0.0726488	0.921875	goodH	0.94784	0.737365	0.631317	FALSE
Fox_ENSCAFG00000003074	42277	NOD1	Intron	0.439614	0.029864	0.892302	--		0.856737	--		0.451172	0.00571978	0.00132481	0.231619	0.0610607	0.0142944	0.234101	0.65625	goodH	0.6805	0.288154	0.144077	FALSE
Fox_ENSCAFG00000003074	42426	NOD1	Intron	0.432367	0.045942	0.819674	--		0.810467	--		0.375	0.0521526	0.0102748	0.197015	0.0939988	0.0186702	0.198622	0.75	goodH	0.47097	0.101331	0.0506656	FALSE
Fox_ENSCAFG00000003626	358	IL15	RR	0.13285	-0.029091	0.003312	Outlier	Balancing	0.003407	Outlier	Balancing	0.144043	-0.0307521	-0.00220795	0.0717982	0.00681752	0.00049301	0.0723152	0.921875	goodH	0.94784	0.389036	0.805482	FALSE
Fox_ENSCAFG00000003626	597	IL15	Intron	0.21256	-0.037433	0.205386	--		0.029916	--		0.21875	-0.0337645	-0.00367181	0.108748	0.00170526	0.000186702	0.109486	0.875	goodH	0.94784	0.105338	0.947331	FALSE
Fox_ENSCAFG00000003626	807	IL15	Intron	0.145963	-0.04539	0	Outlier	Balancing	0.5	--		0.152778	-0.0667246	-0.00500491	0.0750084	0.00157662	0.000120559	0.0764663	0.916667	goodH	0.94784	0.0975888	0.951206	FALSE
Fox_ENSCAFG00000003626	814	IL15	Intron	0.477273	-0.034318	0.041791	--		0.041855	--		0.46195	-0.0425827	-0.00978399	0.229765	0.0164618	0.00384234	0.23341	0.637931	goodH	0.94784	0.813713	0.593144	FALSE
Fox_ENSCAFG00000003626	1170	IL15	Intron	0.119565	-0.043939	0	Outlier	Balancing	0.5	--		0.120708	-0.0669525	-0.00397856	0.0594237	6.11721e-05	3.69211e-06	0.0603561	0.935484	goodH	0.94784	0.00387812	0.998061	FALSE
Fox_ENSCAFG00000003626	1210	IL15	Intron	0.468944	-0.004347	0.425899	--		0.449809	--		0.432778	0.0086541	0.00191034	0.220744	0.0477201	0.0106526	0.22323	0.683333	goodH	0.812849	0.440003	0.220002	FALSE
Fox_ENSCAFG00000003626	1371	IL15	Intron	0.5	-0.014379	0.703574	--		0.764426	--		0.498047	7.11359e-05	1.78923e-05	0.251523	0.0244275	0.00617284	0.252701	0.53125	goodH	0.94784	0.921348	0.460674	FALSE
Fox_ENSCAFG00000003626	1391	IL15	Intron	0.108696	0.088889	1	Outlier	Directional	0.5	--		0.144043	0.0451236	0.00338689	0.0750581	0.0782014	0.00590737	0.0755405	0.921875	goodH	0.585831	0.167274	0.0836371	FALSE
Fox_ENSCAFG00000003626	1450	IL15	Intron	0.5	0.056095	0.948696	--		0.95202	--		0.451172	0.067684	0.0161241	0.238226	0.098595	0.0236295	0.239662	0.65625	goodH	0.466196	0.0875806	0.0437903	FALSE
Fox_ENSCAFG00000003626	1456	IL15	Intron	0.5	-0.033987	0.336505	--		0.402311	--		0.499512	-0.0167575	-0.00418232	0.249579	0.00615621	0.00154321	0.250675	0.515625	goodH	0.94784	0.354877	0.822562	FALSE
Fox_ENSCAFG00000003626	1493	IL15	Intron	0.5	-0.033987	0.336505	--		0.402311	--		0.499512	-0.0167575	-0.00418232	0.249579	0.00615621	0.00154321	0.250675	0.515625	goodH	0.94784	0.354877	0.822562	FALSE
Fox_ENSCAFG00000003626	1538	IL15	Exon	0.495169	-0.040172	0.0083	Outlier	Balancing	0	Outlier	Balancing	0.495605	-0.00677078	-0.00167585	0.247511	0.000294257	7.29305e-05	0.247846	0.546875	goodH	0.94784	0.0185862	0.990707	FALSE
Fox_ENSCAFG00000003626	1546	IL15	Exon	0.497585	-0.038035	0	Outlier	Balancing	0.225097	--		0.498047	-0.00247613	-0.000616895	0.249137	0.00229293	0.000571775	0.249364	0.53125	goodH	0.94784	0.140339	0.92983	FALSE
Fox_ENSCAFG00000003626	1558	IL15	Exon	0.495169	-0.040172	0.0083	Outlier	Balancing	0	Outlier	Balancing	0.495605	-0.00677078	-0.00167585	0.247511	0.000294257	7.29305e-05	0.247846	0.546875	goodH	0.94784	0.0185862	0.990707	FALSE
Fox_ENSCAFG00000003626	1568	IL15	Exon	0.497585	-0.038035	0	Outlier	Balancing	0.225097	--		0.498047	-0.00247613	-0.000616895	0.249137	0.00229293	0.000571775	0.249364	0.53125	goodH	0.94784	0.140339	0.92983	FALSE
Fox_ENSCAFG00000003626	1617	IL15	Intron	0.5	-0.033987	0.336505	--		0.402311	--		0.499512	-0.0167575	-0.00418232	0.249579	0.00615621	0.00154321	0.250675	0.515625	goodH	0.94784	0.354877	0.822562	FALSE
Fox_ENSCAFG00000003626	1638	IL15	Intron	0.5	0.056095	0.948696	--		0.95202	--		0.451172	0.067684	0.0161241	0.238226	0.098595	0.0236295	0.239662	0.65625	goodH	0.466196	0.0875806	0.0437903	FALSE
Fox_ENSCAFG00000003626	1648	IL15	Intron	0.5	0.056095	0.948696	--		0.95202	--		0.451172	0.067684	0.0161241	0.238226	0.098595	0.0236295	0.239662	0.65625	goodH	0.466196	0.0875806	0.0437903	FALSE
Fox_ENSCAFG00000003626	1878	IL15	Intron	0.504831	-0.003715	0.526061	--		0.508303	--		0.499512	-0.0122639	-0.00309945	0.25273	0.0346045	0.00882459	0.255013	0.515625	goodH	0.91105	0.667092	0.333546	FALSE
Fox_ENSCAFG00000003626	1917	IL15	Intron	0.420635	0.076067	0.89846	--		0.960093	--		0.432778	0.0700283	0.016008	0.228593	0.0999506	0.0229592	0.229705	0.683333	goodH	0.463941	0.0838934	0.0419467	FALSE
Fox_ENSCAFG00000003626	1919	IL15	Intron	0.420635	0.076067	0.89846	--		0.960093	--		0.432778	0.0700283	0.016008	0.228593	0.0999506	0.0229592	0.229705	0.683333	goodH	0.463941	0.0838934	0.0419467	FALSE
Fox_ENSCAFG00000003626	2764	IL15	Intron	0.491848	-0.044445	0	Outlier	Balancing	0.092334	--		0.491675	-0.0522629	-0.012693	0.242867	1.50183e-05	3.69211e-06	0.24584	0.564516	goodH	0.94784	0.000952813	0.999524	FALSE
Fox_ENSCAFG00000003626	2770	IL15	Intron	0.491848	-0.044445	0	Outlier	Balancing	0.092334	--		0.491675	-0.0522629	-0.012693	0.242867	1.50183e-05	3.69211e-06	0.24584	0.564516	goodH	0.94784	0.000952813	0.999524	FALSE
Fox_ENSCAFG00000003626	3006	IL15	Intron	0.190821	0.017721	1	Outlier	Directional	0.995901	Outlier	Directional	0.21875	0.00859976	0.000958404	0.111446	0.0416168	0.00466755	0.112155	0.125	goodH	0.872035	0.53402	0.26701	FALSE
Fox_ENSCAFG00000003626	3008	IL15	Intron	0.086957	0.066667	1	Outlier	Directional	0.5	--		0.117188	0.0273387	0.00165231	0.0604385	0.0621359	0.00378072	0.0608459	0.9375	goodH	0.677252	0.278489	0.139244	FALSE
Fox_ENSCAFG00000003626	3042	IL15	Intron	0.5	-0.036658	0.165709	--		0.014632	--		0.498047	-0.0268904	-0.00667227	0.248128	0.00378698	0.00094518	0.249586	0.53125	goodH	0.94784	0.226439	0.88678	FALSE
Fox_ENSCAFG00000003626	3122	IL15	Intron	0.504831	-0.020265	0.237348	--		0.210974	--		0.499512	-0.00794851	-0.00199791	0.251356	0.0194076	0.00490385	0.252677	0.515625	goodH	0.94784	0.919569	0.540216	FALSE
Fox_ENSCAFG00000003626	3289	IL15	Intron	0.130435	0.111111	1	Outlier	Directional	0.5	--		0.169922	0.0631423	0.00565007	0.0894816	0.0944882	0.00850662	0.0900284	0.90625	goodH	0.47097	0.0997698	0.0498849	FALSE
Fox_ENSCAFG00000003626	3378	IL15	Intron	0.5	-0.039557	0	Outlier	Balancing	0	Outlier	Balancing	0.499512	-0.0326593	-0.00810929	0.248299	0.000945571	0.000236295	0.249897	0.484375	goodH	0.94784	0.0591132	0.970443	FALSE
Fox_ENSCAFG00000003626	3566	IL15	Intron	0.485507	-0.007024	0.693046	--		0.710405	--		0.487793	-0.0158172	-0.00389449	0.246219	0.0305442	0.00758769	0.248416	0.578125	goodH	0.94784	0.758815	0.379407	FALSE
Fox_ENSCAFG00000003626	7469	IL15	Intron	0.146465	-0.017123	0.906122	--		0.5	--		0.120708	-0.00198268	-0.000121381	0.0612206	0.0349782	0.00215539	0.061621	0.935484	goodH	0.90806	0.659229	0.329615	FALSE
Fox_ENSCAFG00000003626	8442	IL15	Intron	0.329545	-0.038412	0.052813	--		0	Outlier	Balancing	0.339444	-0.0374039	-0.00630846	0.168658	0.00464699	0.000790935	0.170204	0.783333	goodH	0.94784	0.274181	0.86291	FALSE
Fox_ENSCAFG00000003626	8501	IL15	Intron	0.454545	-0.022199	0.271792	--		0.055134	--		0.437045	-0.0196888	-0.00432288	0.219561	0.0197432	0.00436499	0.221089	0.677419	goodH	0.94784	0.931012	0.534494	FALSE
Fox_ENSCAFG00000003626	8544	IL15	Intron	0.178744	-0.03911	0.5	--		0.5	--		0.169922	-0.0335794	-0.00283865	0.0845355	0.00342659	0.000291722	0.0851347	0.90625	goodH	0.94784	0.206043	0.896979	FALSE
Fox_ENSCAFG00000003626	8547	IL15	Intron	0.144928	-0.014902	0.923105	--		0.5	--		0.117188	0.00182921	0.00010891	0.0595393	0.0381462	0.0022871	0.0599562	0.9375	goodH	0.872035	0.596186	0.298093	FALSE
Fox_ENSCAFG00000003626	8606	IL15	Intron	0.456522	-0.025272	0.063659	--		0.06748	--		0.440918	-0.0276804	-0.00611002	0.220734	0.0160548	0.0035736	0.222588	0.671875	goodH	0.94784	0.798294	0.600853	FALSE
Fox_ENSCAFG00000003626	8700	IL15	Intron	0.144928	-0.014902	0.923105	--		0.5	--		0.117188	0.00182921	0.00010891	0.0595393	0.0381462	0.0022871	0.0599562	0.9375	goodH	0.872035	0.596186	0.298093	FALSE
Fox_ENSCAFG00000003626	8719	IL15	Intron	0.461353	-0.032338	0	Outlier	Balancing	0	Outlier	Balancing	0.451172	-0.0393061	-0.00883179	0.224693	0.00869658	0.00197204	0.226761	0.65625	goodH	0.94784	0.482276	0.758862	FALSE
Fox_ENSCAFG00000003626	8911	IL15	Intron	0.144928	-0.014902	0.923105	--		0.5	--		0.117188	0.00182921	0.00010891	0.0595393	0.0381462	0.0022871	0.0599562	0.9375	goodH	0.872035	0.596186	0.298093	FALSE
Fox_ENSCAFG00000003626	8975	IL15	Intron	0.306763	-0.026494	0	Outlier	Balancing	0.090393	--		0.284668	-0.0147955	-0.0021146	0.142921	0.0170616	0.00245338	0.143795	0.828125	goodH	0.94784	0.836078	0.581961	FALSE
Fox_ENSCAFG00000003626	8994	IL15	Intron	0.379227	-0.029075	0	Outlier	Balancing	0	Outlier	Balancing	0.390137	-0.036584	-0.00711355	0.194444	0.00929504	0.00182326	0.196154	0.734375	goodH	0.94784	0.510824	0.744588	FALSE
Fox_ENSCAFG00000003626	9000	IL15	Intron	0.268116	-0.040382	0.014546	--		0	Outlier	Balancing	0.263672	-0.0329628	-0.00431982	0.131052	0.000796218	0.00010502	0.131898	0.84375	goodH	0.94784	0.0498939	0.975053	FALSE
Fox_ENSCAFG00000003626	9069	IL15	Intron	0.268116	-0.040382	0.014546	--		0	Outlier	Balancing	0.263672	-0.0329628	-0.00431982	0.131052	0.000796218	0.00010502	0.131898	0.84375	goodH	0.94784	0.0498939	0.975053	FALSE
Fox_ENSCAFG00000003626	9070	IL15	Intron	0.268116	-0.040382	0.014546	--		0	Outlier	Balancing	0.263672	-0.0329628	-0.00431982	0.131052	0.000796218	0.00010502	0.131898	0.84375	goodH	0.94784	0.0498939	0.975053	FALSE
Fox_ENSCAFG00000003626	9120	IL15	Intron	0.336957	-0.029391	0.002444	Outlier	Balancing	0	Outlier	Balancing	0.312175	-0.0149806	-0.00234665	0.156646	0.018335	0.00289461	0.157874	0.806452	goodH	0.94784	0.882167	0.558916	FALSE
Fox_ENSCAFG00000003626	9167	IL15	Intron	0.400621	0.053627	0.935962	--		0.944641	--		0.32	0.0822219	0.0141033	0.171527	0.121079	0.0210061	0.173491	0.8	goodH	0.361353	0.0429119	0.0214559	FALSE
Fox_ENSCAFG00000003626	10799	IL15	Intron	0.47619	0.047073	0.894294	--		0.837475	--		0.478597	0.0378661	0.00944297	0.249378	0.0813966	0.020479	0.251596	0.603448	goodH	0.585831	0.151147	0.0755734	FALSE
Fox_ENSCAFG00000003626	10858	IL15	Intron	0.475845	-0.04049	0.052805	--		0.030271	--		0.476074	-0.0366891	-0.00867251	0.236378	1.22552e-05	2.91722e-06	0.238039	0.609375	goodH	0.94784	0.000777547	0.999611	FALSE
Fox_ENSCAFG00000003626	10866	IL15	Intron	0.475845	0.015049	0.683647	--		0.504357	--		0.440918	0.0221311	0.00501743	0.226714	0.0573706	0.0130954	0.22826	0.328125	goodH	0.696841	0.323947	0.161973	FALSE
Fox_ENSCAFG00000003626	10869	IL15	Intron	0.495169	-0.040172	0.0083	Outlier	Balancing	0	Outlier	Balancing	0.495605	-0.038228	-0.00940531	0.246032	0.000294257	7.29305e-05	0.247846	0.546875	goodH	0.94784	0.0185862	0.990707	FALSE
Fox_ENSCAFG00000003626	10885	IL15	Intron	0.451691	-0.015917	0.381717	--		0.583664	--		0.429688	-0.0132037	-0.00285965	0.21658	0.0258824	0.00564774	0.218208	0.3125	goodH	0.94784	0.879783	0.439892	FALSE
Fox_ENSCAFG00000003626	10932	IL15	Intron	0.485507	-0.035704	0	Outlier	Balancing	0	Outlier	Balancing	0.487793	-0.0279073	-0.00678215	0.243024	0.00430681	0.00105312	0.244524	0.578125	goodH	0.94784	0.255452	0.872274	FALSE
Fox_ENSCAFG00000003626	10965	IL15	Intron	0.480676	-0.011233	0.363629	--		0.249126	--		0.460449	0.00212123	0.000494566	0.233151	0.029882	0.00700425	0.234397	0.359375	goodH	0.94784	0.774928	0.387464	FALSE
Fox_ENSCAFG00000003626	10978	IL15	Intron	0.347826	0.077124	0.95192	--		0.899811	--		0.375	0.0650673	0.0128513	0.197508	0.0939988	0.0186702	0.198622	0.75	goodH	0.47097	0.101331	0.0506656	FALSE
Fox_ENSCAFG00000003626	10979	IL15	Intron	0.23913	-0.029115	-100	Outlier	Balancing	-100	Outlier	Balancing	0.21875	-0.0194114	-0.0021284	0.109647	0.0152236	0.00168032	0.110376	0.875	goodH	0.94784	0.766181	0.61691	FALSE
Fox_ENSCAFG00000003626	11030	IL15	Intron	0.471014	0.015686	0.717695	--		0.872925	--		0.476074	0.0219175	0.00534882	0.244044	0.0502294	0.0123253	0.245379	0.609375	goodH	0.78084	0.406329	0.203164	FALSE
Fox_ENSCAFG00000003626	11112	IL15	Exon	0.471014	0.015686	0.717695	--		0.872925	--		0.476074	0.0166555	0.00406058	0.243797	0.0502294	0.0123253	0.245379	0.609375	goodH	0.78084	0.406329	0.203164	FALSE
Fox_ENSCAFG00000003626	11169	IL15	Exon	0.113527	-0.038298	0	Outlier	Balancing	0.5	--		0.117188	-0.0379135	-0.0022062	0.0581903	0.000796218	4.66755e-05	0.0586216	0.9375	goodH	0.94784	0.0498939	0.975053	FALSE
Fox_ENSCAFG00000003626	11226	IL15	Exon	0.384058	-0.037366	0	Outlier	Balancing	0	Outlier	Balancing	0.375	-0.0303643	-0.00566952	0.186717	0.00397355	0.000746809	0.187945	0.75	goodH	0.94784	0.236907	0.881546	FALSE
Fox_ENSCAFG00000003626	11335	IL15	Intron	0.442029	0.009965	0.769938	--		0.789775	--		0.404297	0.0189872	0.00393864	0.207436	0.0536986	0.0112138	0.208829	0.28125	goodH	0.742275	0.363976	0.181988	FALSE
Fox_ENSCAFG00000003626	11355	IL15	Intron	0.195652	-0.040668	0	Outlier	Balancing	0.000268	Outlier	Balancing	0.194824	-0.0363815	-0.00351953	0.0967396	2.99467e-05	2.91722e-06	0.0974138	0.890625	goodH	0.94784	0.00189947	0.99905	FALSE
Fox_ENSCAFG00000003626	11366	IL15	Intron	0.229469	-0.030464	0	Outlier	Balancing	0.299123	--		0.241699	-0.0273349	-0.00329549	0.12056	0.00694738	0.000843077	0.121352	0.859375	goodH	0.94784	0.39566	0.80217	FALSE
Fox_ENSCAFG00000003626	11427	IL15	Intron	0.376812	0.067873	0.722853	--		0.771562	--		0.304688	0.0926287	0.0151509	0.163566	0.12505	0.0205839	0.164606	0.8125	goodH	0.346219	0.0378325	0.0189162	FALSE
Fox_ENSCAFG00000003626	11439	IL15	Intron	0.478261	0.000832	0.762656	--		0.721076	--		0.451172	0.0136249	0.00313582	0.230154	0.0424035	0.00981353	0.231432	0.34375	goodH	0.872035	0.520855	0.260427	FALSE
Fox_ENSCAFG00000003626	11451	IL15	Intron	0.5	-0.00574	0.770874	--		0.816671	--		0.482422	0.012533	0.00307358	0.245238	0.0345407	0.00850662	0.246278	0.40625	goodH	0.91105	0.668445	0.334223	FALSE
Fox_ENSCAFG00000003626	11507	IL15	Intron	0.484848	-0.027588	0.471132	--		0.649684	--		0.474506	-0.0125134	-0.00297911	0.238074	0.0136511	0.00326497	0.239172	0.387097	goodH	0.94784	0.70306	0.64847	FALSE
Fox_ENSCAFG00000003626	11567	IL15	Intron	0.464646	-0.036378	0	Outlier	Balancing	0	Outlier	Balancing	0.457856	-0.0254797	-0.00581903	0.228379	0.00501309	0.00115103	0.229605	0.645161	goodH	0.94784	0.294112	0.852944	FALSE
Fox_ENSCAFG00000003626	11588	IL15	Intron	0.468254	-0.02957	0.000114	Outlier	Balancing	0.067869	--		0.472778	-0.0228766	-0.00541248	0.236594	0.0107245	0.00255102	0.237868	0.616667	goodH	0.94784	0.576858	0.711571	FALSE
Fox_ENSCAFG00000003626	11625	IL15	Intron	0.261364	0.073306	0.789731	--		0.678113	--		0.299444	0.0365678	0.00571468	0.156276	0.0859245	0.013575	0.157988	0.816667	goodH	0.551374	0.13092	0.06546	FALSE
Fox_ENSCAFG00000003626	11674	IL15	Intron	0.309524	0.006754	0.668449	--		0.434995	--		0.262188	-0.00642715	-0.000863463	0.134346	0.0629338	0.00857426	0.136243	0.844828	goodH	0.677252	0.271527	0.135764	FALSE
Fox_ENSCAFG00000003626	12229	IL15	Intron	0.161836	-0.031255	0.5	--		0.066668	--		0.144043	-0.0405823	-0.00291742	0.0718888	0.014496	0.00105312	0.0726488	0.921875	goodH	0.94784	0.737365	0.631317	FALSE
Fox_ENSCAFG00000003626	12237	IL15	Intron	0.217172	-0.036427	0.5	--		0.5	--		0.224766	-0.057231	-0.00637514	0.111393	0.00283241	0.000318845	0.11257	0.870968	goodH	0.94784	0.1719	0.91405	FALSE
Fox_ENSCAFG00000003626	12399	IL15	Intron	0.246377	-0.020531	0.442481	--		0.231098	--		0.263672	-0.0180863	-0.00239057	0.132176	0.0148262	0.00197204	0.133011	0.84375	goodH	0.94784	0.750525	0.624738	FALSE
Fox_ENSCAFG00000004008	471	IL2	RR	0.246377	-0.020531	0.442481	--		0.231098	--		0.263672	-0.0377199	-0.00496705	0.131683	0.0148262	0.00197204	0.133011	0.84375	goodH	0.94784	0.750525	0.624738	FALSE
Fox_ENSCAFG00000004008	648	IL2	RR	0.246377	-0.020531	0.442481	--		0.231098	--		0.263672	-0.0377199	-0.00496705	0.131683	0.0148262	0.00197204	0.133011	0.84375	goodH	0.94784	0.750525	0.624738	FALSE
Fox_ENSCAFG00000004008	656	IL2	RR	0.364734	-0.023451	0.124528	--		0.14434	--		0.341797	-0.0242862	-0.00416424	0.171465	0.0195036	0.00337231	0.172907	0.78125	goodH	0.94784	0.922854	0.538573	FALSE
Fox_ENSCAFG00000004008	713	IL2	RR	0.246377	-0.020531	0.442481	--		0.231098	--		0.263672	-0.0377199	-0.00496705	0.131683	0.0148262	0.00197204	0.133011	0.84375	goodH	0.94784	0.750525	0.624738	FALSE
Fox_ENSCAFG00000004008	1695	IL2	Intron	0.246377	-0.020531	0.442481	--		0.231098	--		0.263672	-0.0377199	-0.00496705	0.131683	0.0148262	0.00197204	0.133011	0.84375	goodH	0.94784	0.750525	0.624738	FALSE
Fox_ENSCAFG00000004008	1705	IL2	Intron	0.086957	0.066667	1	Outlier	Directional	0.5	--		0.117188	0.0273387	0.00165231	0.0604385	0.0621359	0.00378072	0.0608459	0.9375	goodH	0.677252	0.278489	0.139244	FALSE
Fox_ENSCAFG00000004008	1874	IL2	Intron	0.181159	0.068235	0.5	--		0.5	--		0.117188	0.133327	0.00859763	0.0644853	0.161943	0.010502	0.0648498	0.9375	goodH	0.206058	0.0117349	0.00586745	FALSE
Fox_ENSCAFG00000004008	2137	IL2	Intron	0.267081	-0.04361	0	Outlier	Balancing	0	Outlier	Balancing	0.277778	-0.0736924	-0.0100374	0.136206	0.00346436	0.000482234	0.139199	0.833333	goodH	0.94784	0.208191	0.895904	FALSE
Fox_ENSCAFG00000004008	4151	IL2	Intron	0.21256	-0.037433	0.205386	--		0.029916	--		0.21875	-0.0577186	-0.0062483	0.108255	0.00170526	0.000186702	0.109486	0.875	goodH	0.94784	0.105338	0.947331	FALSE
Fox_ENSCAFG00000004175	472	C5AR1	RR	0.248792	0.07767	1	Outlier	Directional	1	Outlier	Directional	0.284668	0.0509379	0.00759392	0.149082	0.0872242	0.0130954	0.150135	0.828125	goodH	0.531133	0.125631	0.0628153	FALSE
Fox_ENSCAFG00000004175	1661	C5AR1	Intron	0.480676	-0.039078	0	Outlier	Balancing	0	Outlier	Balancing	0.482422	-0.0279254	-0.00670338	0.240046	0.00120854	0.000291722	0.241385	0.59375	goodH	0.94784	0.07524	0.96238	FALSE
Fox_ENSCAFG00000004175	8039	C5AR1	Intron	0.140212	-0.025771	0.749395	--		0.5	--		0.152778	-0.0466749	-0.00355433	0.0761509	0.0102459	0.000787352	0.0768456	0.916667	goodH	0.94784	0.555082	0.722459	FALSE
Fox_ENSCAFG00000004175	21929	C5AR1	Intron	0.21256	-0.037433	0.205386	--		0.029916	--		0.21875	-0.0337645	-0.00367181	0.108748	0.00170526	0.000186702	0.109486	0.875	goodH	0.94784	0.105338	0.947331	FALSE
Fox_ENSCAFG00000004175	21939	C5AR1	Intron	0.113527	-0.038298	0	Outlier	Balancing	0.5	--		0.117188	-0.0379135	-0.0022062	0.0581903	0.000796218	4.66755e-05	0.0586216	0.9375	goodH	0.94784	0.0498939	0.975053	FALSE
Fox_ENSCAFG00000004175	21997	C5AR1	Intron	0.442029	-0.019351	0.519074	--		0.604047	--		0.451172	-0.000332016	-7.54588e-05	0.227275	0.018468	0.00421247	0.228095	0.65625	goodH	0.94784	0.886875	0.556563	FALSE
Fox_ENSCAFG00000004175	30921	C5AR1	Intron	0.402174	-0.032282	0	Outlier	Balancing	0.088911	--		0.382934	-0.0377072	-0.00719503	0.190813	0.0139366	0.00269155	0.193128	0.741935	goodH	0.94784	0.714754	0.642623	FALSE
Fox_ENSCAFG00000004175	30959	C5AR1	Intron	0.210227	-0.045213	0	Outlier	Balancing	0.010899	--		0.206111	-0.0543693	-0.00553885	0.101875	0.000626279	6.45661e-05	0.103095	0.883333	goodH	0.94784	0.0393504	0.980325	FALSE
Fox_ENSCAFG00000004175	41802	C5AR1	Intron	0.475845	0.082413	0.969801	--		0.965086	--		0.476074	0.0677909	0.0171111	0.252409	0.107899	0.0274481	0.254388	0.609375	goodH	0.438297	0.0651936	0.0325968	FALSE
Fox_ENSCAFG00000004175	41858	C5AR1	Intron	0.442029	0.009965	0.769938	--		0.789775	--		0.404297	0.0313334	0.00651513	0.207929	0.0536986	0.0112138	0.208829	0.71875	goodH	0.742275	0.363976	0.181988	FALSE
Fox_ENSCAFG00000004175	41999	C5AR1	Intron	0.369565	0.016455	0.930046	--		0.901507	--		0.390137	-0.00247398	-0.000491843	0.198806	0.0472216	0.00947805	0.200714	0.734375	goodH	0.812849	0.447018	0.223509	FALSE
Fox_ENSCAFG00000004175	42066	C5AR1	Intron	0.229469	-0.030464	0	Outlier	Balancing	0.299123	--		0.241699	-0.0380984	-0.00458373	0.120313	0.00694738	0.000843077	0.121352	0.859375	goodH	0.94784	0.39566	0.80217	FALSE
Fox_ENSCAFG00000004175	42122	C5AR1	Exon	0.449275	-0.039848	0.03533	--		0.066585	--		0.451172	-0.0365281	-0.00818456	0.224062	0.000465414	0.00010502	0.225648	0.34375	goodH	0.94784	0.0293174	0.985341	FALSE
Fox_ENSCAFG00000004175	42618	C5AR1	Exon	0.355072	0.161825	0.996264	Outlier	Directional	0.983935	--		0.241699	0.232718	0.0329745	0.141693	0.252656	0.0359431	0.142261	0.859375	goodH	0.0557974	0.000659897	0.000329949	FALSE
Fox_ENSCAFG00000004175	43136	C5AR1	Exon	0.246377	-0.020531	0.442481	--		0.231098	--		0.263672	-0.0278848	-0.00367881	0.131929	0.0148262	0.00197204	0.133011	0.84375	goodH	0.94784	0.750525	0.624738	FALSE
Fox_ENSCAFG00000004966	39	MYD88	RR	0.326087	-0.021351	0.475405	--		0.621661	--		0.341797	-0.0288626	-0.00493594	0.171015	0.0152236	0.0026255	0.172462	0.78125	goodH	0.94784	0.766181	0.61691	FALSE
Fox_ENSCAFG00000004966	1887	MYD88	Exon	0.195652	-0.040668	0	Outlier	Balancing	0.000268	Outlier	Balancing	0.194824	-0.0363815	-0.00351953	0.0967396	2.99467e-05	2.91722e-06	0.0974138	0.890625	goodH	0.94784	0.00189947	0.99905	FALSE
Fox_ENSCAFG00000005019	923	GATA3	RR	0.195652	-0.040668	0	Outlier	Balancing	0.000268	Outlier	Balancing	0.194824	-0.0498251	-0.00480777	0.0964931	2.99467e-05	2.91722e-06	0.0974138	0.890625	goodH	0.94784	0.00189947	0.99905	FALSE
Fox_ENSCAFG00000005019	945	GATA3	RR	0.178744	-0.03911	0.5	--		0.5	--		0.169922	-0.0335794	-0.00283865	0.0845355	0.00342659	0.000291722	0.0851347	0.90625	goodH	0.94784	0.206043	0.896979	FALSE
Fox_ENSCAFG00000005019	1028	GATA3	RR	0.178744	-0.03911	0.5	--		0.5	--		0.169922	-0.0335794	-0.00283865	0.0845355	0.00342659	0.000291722	0.0851347	0.09375	goodH	0.94784	0.206043	0.896979	FALSE
Fox_ENSCAFG00000005019	4028	GATA3	Intron	0.439614	0.029864	0.892302	--		0.856737	--		0.451172	0.0278489	0.00647779	0.232605	0.0610607	0.0142944	0.234101	0.34375	goodH	0.6805	0.288154	0.144077	FALSE
Fox_ENSCAFG00000005019	4116	GATA3	Intron	0.5	-0.025064	0.570368	--		0.650862	--		0.492188	-0.0404603	-0.00994189	0.245719	0.0152236	0.00378072	0.248346	0.5625	goodH	0.94784	0.766181	0.61691	FALSE
Fox_ENSCAFG00000005019	4225	GATA3	Exon	0.451691	0.046178	0.855696	--		0.932552	--		0.460449	0.0449902	0.0107819	0.239649	0.0755231	0.0182064	0.24107	0.359375	goodH	0.621934	0.18211	0.0910551	FALSE
Fox_ENSCAFG00000005019	4348	GATA3	Exon	0.113527	-0.038298	0	Outlier	Balancing	0.5	--		0.117188	-0.0379135	-0.0022062	0.0581903	0.000796218	4.66755e-05	0.0586216	0.9375	goodH	0.94784	0.0498939	0.975053	FALSE
Fox_ENSCAFG00000005019	4501	GATA3	Exon	0.449275	-0.039848	0.03533	--		0.066585	--		0.451172	-0.0481331	-0.010761	0.223569	0.000465414	0.00010502	0.225648	0.34375	goodH	0.94784	0.0293174	0.985341	FALSE
Fox_ENSCAFG00000005019	4609	GATA3	Exon	0.144928	-0.014902	0.923105	--		0.5	--		0.117188	0.00182921	0.00010891	0.0595393	0.0381462	0.0022871	0.0599562	0.9375	goodH	0.872035	0.596186	0.298093	FALSE
Fox_ENSCAFG00000005019	5041	GATA3	Intron	0.478261	-0.036297	0	Outlier	Balancing	0	Outlier	Balancing	0.464444	-0.0646386	-0.0148136	0.229175	0.0139124	0.00325991	0.234316	0.366667	goodH	0.94784	0.713769	0.643116	FALSE
Fox_ENSCAFG00000005019	9846	GATA3	Intron	0.475845	0.015049	0.683647	--		0.504357	--		0.440918	-0.000600519	-0.000135554	0.225727	0.0573706	0.0130954	0.22826	0.328125	goodH	0.696841	0.323947	0.161973	FALSE
Fox_ENSCAFG00000005019	10236	GATA3	Exon	0.391304	-0.02077	0.209492	--		0.420288	--		0.404297	-0.0205423	-0.00416424	0.202715	0.0165182	0.00337231	0.204157	0.71875	goodH	0.94784	0.815835	0.592083	FALSE
Fox_ENSCAFG00000005019	14628	GATA3	Intron	0.440341	-0.042561	0.057227	--		0.128521	--		0.444444	-0.0558224	-0.0122647	0.219709	0.00181392	0.000403538	0.222468	0.666667	goodH	0.94784	0.111858	0.944071	FALSE
Fox_ENSCAFG00000005019	15132	GATA3	Intron	0.483092	-0.021176	0.385664	--		0.399298	--		0.46875	-0.0288172	-0.00677106	0.234966	0.0196814	0.00466755	0.237155	0.625	goodH	0.94784	0.928916	0.535542	FALSE
Fox_ENSCAFG00000005019	15387	GATA3	Intron	0.483092	-0.021176	0.385664	--		0.399298	--		0.46875	-0.0343359	-0.00805931	0.234719	0.0196814	0.00466755	0.237155	0.625	goodH	0.94784	0.928916	0.535542	FALSE
Fox_ENSCAFG00000005019	15418	GATA3	Intron	0.190217	-0.04	0	Outlier	Balancing	0	Outlier	Balancing	0.174818	-0.0486474	-0.00421766	0.0866986	0.00823686	0.000723653	0.0878555	0.903226	goodH	0.94784	0.459976	0.770012	FALSE
Fox_ENSCAFG00000005019	15443	GATA3	Intron	0.5	0.022692	0.88874	--		0.905291	--		0.464444	0.0147146	0.00352347	0.239454	0.0682206	0.0165289	0.242287	0.633333	goodH	0.677252	0.229595	0.114797	FALSE
Fox_ENSCAFG00000005019	15451	GATA3	Intron	0.5	0.011382	0.853857	--		0.879069	--		0.470868	0.00236219	0.000569518	0.241097	0.0569745	0.0138889	0.243774	0.62069	goodH	0.704964	0.328044	0.164022	FALSE
Fox_ENSCAFG00000005019	18728	GATA3	Intron	0.478261	0.000832	0.762656	--		0.721076	--		0.451172	-0.00880213	-0.00201716	0.229167	0.0424035	0.00981353	0.231432	0.65625	goodH	0.872035	0.520855	0.260427	FALSE
Fox_ENSCAFG00000005019	18814	GATA3	Intron	0.113527	-0.038298	0	Outlier	Balancing	0.5	--		0.117188	-0.0379135	-0.0022062	0.0581903	0.000796218	4.66755e-05	0.0586216	0.9375	goodH	0.94784	0.0498939	0.975053	FALSE
Fox_ENSCAFG00000005019	18853	GATA3	Intron	0.485507	-0.029031	0.05766	--		0	Outlier	Balancing	0.476074	-0.0351689	-0.00835512	0.237571	0.0116953	0.00280345	0.239707	0.609375	goodH	0.94784	0.620027	0.689987	FALSE
Fox_ENSCAFG00000005019	18860	GATA3	Intron	0.485507	-0.029031	0.05766	--		0	Outlier	Balancing	0.476074	-0.0351689	-0.00835512	0.237571	0.0116953	0.00280345	0.239707	0.609375	goodH	0.94784	0.620027	0.689987	FALSE
Fox_ENSCAFG00000005019	19291	GATA3	Exon	0.483092	-0.021176	0.385664	--		0.399298	--		0.46875	-0.0288172	-0.00677106	0.234966	0.0196814	0.00466755	0.237155	0.625	goodH	0.94784	0.928916	0.535542	FALSE
Fox_ENSCAFG00000005094	246	CCR8	RR	0.442029	-0.019351	0.519074	--		0.604047	--		0.451172	-0.0403158	-0.00909317	0.225549	0.018468	0.00421247	0.228095	0.65625	goodH	0.94784	0.886875	0.556563	FALSE
Fox_ENSCAFG00000005094	909	CCR8	RR	0.297101	-0.036442	0	Outlier	Balancing	0.043138	--		0.304688	-0.0289891	-0.00439684	0.151672	0.00275292	0.00042008	0.152594	0.8125	goodH	0.94784	0.167284	0.916358	FALSE
Fox_ENSCAFG00000005094	1622	CCR8	Exon	0.475845	-0.04049	0.052805	--		0.030271	--		0.476074	-0.064274	-0.0151137	0.235145	1.22552e-05	2.91722e-06	0.238039	0.609375	goodH	0.94784	0.000777547	0.999611	FALSE
Fox_ENSCAFG00000005094	1666	CCR8	Exon	0.456522	-0.037099	0.019267	--		0.027126	--		0.460449	-0.0605415	-0.0137944	0.22785	0.00284619	0.000656375	0.230616	0.640625	goodH	0.94784	0.172699	0.91365	FALSE
Fox_ENSCAFG00000005094	2451	CCR8	Exon	0.229469	-0.030464	0	Outlier	Balancing	0.299123	--		0.241699	-0.0597582	-0.00716022	0.11982	0.00694738	0.000843077	0.121352	0.859375	goodH	0.94784	0.39566	0.80217	FALSE
Fox_ENSCAFG00000006557	1024	IRF7	RR	0.509662	0.008642	0.699836	--		0.67829	--		0.5	0.013033	0.00332952	0.255468	0.0464726	0.0119489	0.257118	0.5	goodH	0.828969	0.457769	0.228884	FALSE
Fox_ENSCAFG00000006557	1838	IRF7	Exon	0.413043	-0.038252	0.062046	--		0	Outlier	Balancing	0.41748	-0.040875	-0.0084718	0.207261	0.00168932	0.000352984	0.208951	0.703125	goodH	0.94784	0.104379	0.94781	FALSE
Fox_ENSCAFG00000006557	2003	IRF7	Intron	0.413043	-0.038252	0.062046	--		0	Outlier	Balancing	0.41748	-0.040875	-0.0084718	0.207261	0.00168932	0.000352984	0.208951	0.703125	goodH	0.94784	0.104379	0.94781	FALSE
Fox_ENSCAFG00000006808	42	RAG1	RR	0.413043	-0.038252	0.062046	--		0	Outlier	Balancing	0.41748	-0.0283763	-0.00589531	0.207755	0.00168932	0.000352984	0.208951	0.296875	goodH	0.94784	0.104379	0.94781	FALSE
Fox_ENSCAFG00000006808	161	RAG1	RR	0.442029	-0.040501	0	Outlier	Balancing	0	Outlier	Balancing	0.440918	-0.0328589	-0.00719912	0.219092	0.000119084	2.6255e-05	0.220475	0.671875	goodH	0.94784	0.00754262	0.996229	FALSE
Fox_ENSCAFG00000006808	202	RAG1	RR	0.456522	-0.025272	0.063659	--		0.06748	--		0.440918	-0.0101379	-0.00224529	0.221474	0.0160548	0.0035736	0.222588	0.328125	goodH	0.94784	0.798294	0.600853	FALSE
Fox_ENSCAFG00000006808	227	RAG1	RR	0.434783	-0.038954	0	Outlier	Balancing	0	Outlier	Balancing	0.429688	-0.0265751	-0.00568508	0.213925	0.00195301	0.00042008	0.215094	0.3125	goodH	0.94784	0.120173	0.939914	FALSE
Fox_ENSCAFG00000006808	333	RAG1	RR	0.413043	-0.038252	0.062046	--		0	Outlier	Balancing	0.41748	-0.0283763	-0.00589531	0.207755	0.00168932	0.000352984	0.208951	0.703125	goodH	0.94784	0.104379	0.94781	FALSE
Fox_ENSCAFG00000006808	478	RAG1	RR	0.413043	-0.038252	0.062046	--		0	Outlier	Balancing	0.41748	-0.0283763	-0.00589531	0.207755	0.00168932	0.000352984	0.208951	0.703125	goodH	0.94784	0.104379	0.94781	FALSE
Fox_ENSCAFG00000006808	492	RAG1	RR	0.413043	-0.038252	0.062046	--		0	Outlier	Balancing	0.41748	-0.0283763	-0.00589531	0.207755	0.00168932	0.000352984	0.208951	0.703125	goodH	0.94784	0.104379	0.94781	FALSE
Fox_ENSCAFG00000006808	497	RAG1	RR	0.413043	-0.038252	0.062046	--		0	Outlier	Balancing	0.41748	-0.0283763	-0.00589531	0.207755	0.00168932	0.000352984	0.208951	0.703125	goodH	0.94784	0.104379	0.94781	FALSE
Fox_ENSCAFG00000006808	498	RAG1	RR	0.413043	-0.038252	0.062046	--		0	Outlier	Balancing	0.41748	-0.0283763	-0.00589531	0.207755	0.00168932	0.000352984	0.208951	0.703125	goodH	0.94784	0.104379	0.94781	FALSE
Fox_ENSCAFG00000006808	964	RAG1	RR	0.413043	-0.038252	0.062046	--		0	Outlier	Balancing	0.41748	-0.0283763	-0.00589531	0.207755	0.00168932	0.000352984	0.208951	0.703125	goodH	0.94784	0.104379	0.94781	FALSE
Fox_ENSCAFG00000006808	1073	RAG1	RR	0.442029	-0.040501	0	Outlier	Balancing	0	Outlier	Balancing	0.440918	-0.0328589	-0.00719912	0.219092	0.000119084	2.6255e-05	0.220475	0.671875	goodH	0.94784	0.00754262	0.996229	FALSE
Fox_ENSCAFG00000006808	1077	RAG1	RR	0.427536	-0.035095	0.133839	--		0.311283	--		0.41748	-0.0236692	-0.00493069	0.208317	0.00614059	0.00128649	0.209507	0.703125	goodH	0.94784	0.354061	0.822969	FALSE
Fox_ENSCAFG00000006808	1151	RAG1	RR	0.471014	-0.039879	0.003233	Outlier	Balancing	0.110593	--		0.46875	-0.0434941	-0.010113	0.232515	0.000796218	0.000186702	0.234486	0.375	goodH	0.94784	0.0498939	0.975053	FALSE
Fox_ENSCAFG00000006808	1153	RAG1	RR	0.171498	0	0.000543	Outlier	Balancing	5e-06	Outlier	Balancing	0.194824	-0.00635653	-0.000625647	0.0984258	0.0282942	0.00280345	0.0990821	0.890625	goodH	0.94784	0.814969	0.407484	FALSE
Fox_ENSCAFG00000006808	1207	RAG1	RR	0.391304	-0.02077	0.209492	--		0.420288	--		0.404297	-0.0141701	-0.00287599	0.202961	0.0165182	0.00337231	0.204157	0.71875	goodH	0.94784	0.815835	0.592083	FALSE
Fox_ENSCAFG00000006808	1275	RAG1	RR	0.413043	-0.038252	0.062046	--		0	Outlier	Balancing	0.41748	-0.0283763	-0.00589531	0.207755	0.00168932	0.000352984	0.208951	0.703125	goodH	0.94784	0.104379	0.94781	FALSE
Fox_ENSCAFG00000006808	1789	RAG1	Exon	0.413043	-0.038252	0.062046	--		0	Outlier	Balancing	0.41748	-0.0283763	-0.00589531	0.207755	0.00168932	0.000352984	0.208951	0.296875	goodH	0.94784	0.104379	0.94781	FALSE
Fox_ENSCAFG00000006808	1999	RAG1	Exon	0.442029	-0.040501	0	Outlier	Balancing	0	Outlier	Balancing	0.440918	-0.0328589	-0.00719912	0.219092	0.000119084	2.6255e-05	0.220475	0.671875	goodH	0.94784	0.00754262	0.996229	FALSE
Fox_ENSCAFG00000006808	2197	RAG1	Exon	0.487923	-0.034828	0	Outlier	Balancing	0	Outlier	Balancing	0.482422	-0.0230385	-0.00554583	0.24072	0.00583319	0.00141193	0.242052	0.59375	goodH	0.94784	0.337929	0.831036	FALSE
Fox_ENSCAFG00000006808	2215	RAG1	Exon	0.490338	-0.038597	0	Outlier	Balancing	0	Outlier	Balancing	0.487793	-0.030331	-0.00736093	0.242687	0.00201896	0.00049301	0.24419	0.578125	goodH	0.94784	0.124103	0.937949	FALSE
Fox_ENSCAFG00000006808	2521	RAG1	Exon	0.434783	-0.038954	0	Outlier	Balancing	0	Outlier	Balancing	0.429688	-0.0265751	-0.00568508	0.213925	0.00195301	0.00042008	0.215094	0.3125	goodH	0.94784	0.120173	0.939914	FALSE
Fox_ENSCAFG00000006808	2686	RAG1	Exon	0.483092	-0.021176	0.385664	--		0.399298	--		0.46875	-0.00685768	-0.00161809	0.235952	0.0196814	0.00466755	0.237155	0.625	goodH	0.94784	0.928916	0.535542	FALSE
Fox_ENSCAFG00000006808	2704	RAG1	Exon	0.413043	-0.038252	0.062046	--		0	Outlier	Balancing	0.41748	-0.0346182	-0.00718356	0.207508	0.00168932	0.000352984	0.208951	0.703125	goodH	0.94784	0.104379	0.94781	FALSE
Fox_ENSCAFG00000006808	2986	RAG1	Exon	0.492754	-0.040369	0.055029	--		0.038328	--		0.492188	-0.0353739	-0.00864742	0.244457	0.000189644	4.66755e-05	0.246122	0.5625	goodH	0.94784	0.0119984	0.994001	FALSE
Fox_ENSCAFG00000006808	3013	RAG1	Exon	0.36715	-0.035294	0.375226	--		0.188927	--		0.375	-0.037313	-0.00695777	0.18647	0.00397355	0.000746809	0.187945	0.75	goodH	0.94784	0.236907	0.881546	FALSE
Fox_ENSCAFG00000006808	3415	RAG1	Exon	0.466184	-0.037184	0	Outlier	Balancing	0	Outlier	Balancing	0.460449	-0.0199563	-0.00458373	0.229688	0.003654	0.000843077	0.230727	0.640625	goodH	0.94784	0.21894	0.89053	FALSE
Fox_ENSCAFG00000006808	4186	RAG1	Exon	0.524155	0.055408	0.874145	--		0.751119	--		0.495605	0.0545316	0.0141938	0.260286	0.0921362	0.0241575	0.262193	0.546875	goodH	0.497323	0.1075	0.0537501	FALSE
Fox_ENSCAFG00000006808	4207	RAG1	Exon	0.514493	0.022646	0.865174	--		0.878284	--		0.499512	0.0199753	0.00513411	0.257024	0.0600188	0.0155459	0.259017	0.515625	goodH	0.6805	0.297839	0.148919	FALSE
Fox_ENSCAFG00000006808	4579	RAG1	Exon	0.516908	0.04563	0.854737	--		0.815451	--		0.482422	0.0503775	0.0127136	0.252367	0.0849227	0.0215758	0.254064	0.59375	goodH	0.564853	0.135148	0.0675741	FALSE
Fox_ENSCAFG00000007245	1752	IL1A	Intron	0.306763	0.143307	0.998034	Outlier	Directional	0.998881	Outlier	Directional	0.341797	0.0958196	0.0176986	0.184707	0.138395	0.0257766	0.186254	0.78125	goodH	0.295773	0.0247726	0.0123863	FALSE
Fox_ENSCAFG00000007245	1760	IL1A	Intron	0.345411	0.003209	0.55686	--		0.785307	--		0.304688	0.0130318	0.00203194	0.155922	0.0502294	0.00788817	0.157043	0.1875	goodH	0.78084	0.406329	0.203164	FALSE
Fox_ENSCAFG00000007245	5066	IL1A	Intron	0.161836	-0.031255	0.5	--		0.066668	--		0.144043	-0.0225849	-0.00162917	0.0721354	0.014496	0.00105312	0.0726488	0.921875	goodH	0.94784	0.737365	0.631317	FALSE
Fox_ENSCAFG00000007245	5286	IL1A	Exon	0.294686	-0.014465	0.617603	--		0.217636	--		0.263672	-0.010232	-0.0013637	0.133278	0.0313555	0.00421247	0.134345	0.15625	goodH	0.944684	0.739531	0.369766	FALSE
Fox_ENSCAFG00000007245	9220	IL1A	Intron	0.432367	0.045942	0.819674	--		0.810467	--		0.375	0.0521526	0.0102748	0.197015	0.0939988	0.0186702	0.198622	0.75	goodH	0.47097	0.101331	0.0506656	FALSE
Fox_ENSCAFG00000007249	3932	IL1B	Intron	0.376812	0.067873	0.722853	--		0.771562	--		0.304688	0.0926287	0.0151509	0.163566	0.12505	0.0205839	0.164606	0.8125	goodH	0.346219	0.0378325	0.0189162	FALSE
Fox_ENSCAFG00000007406	89	TLR3	RR	0.190821	0.017721	1	Outlier	Directional	0.995901	Outlier	Directional	0.21875	-0.0145836	-0.00161809	0.110952	0.0416168	0.00466755	0.112155	0.875	goodH	0.872035	0.53402	0.26701	FALSE
Fox_ENSCAFG00000007406	284	TLR3	RR	0.171498	0	0.000543	Outlier	Balancing	5e-06	Outlier	Balancing	0.194824	-0.0326973	-0.00320214	0.0979326	0.0282942	0.00280345	0.0990821	0.890625	goodH	0.94784	0.814969	0.407484	FALSE
Fox_ENSCAFG00000007406	953	TLR3	RR	0.178744	-0.03911	0.5	--		0.5	--		0.169922	-0.0335794	-0.00283865	0.0845355	0.00342659	0.000291722	0.0851347	0.90625	goodH	0.94784	0.206043	0.896979	FALSE
Fox_ENSCAFG00000007406	1530	TLR3	Exon	0.171498	0	0.000543	Outlier	Balancing	5e-06	Outlier	Balancing	0.194824	-0.0326973	-0.00320214	0.0979326	0.0282942	0.00280345	0.0990821	0.890625	goodH	0.94784	0.814969	0.407484	FALSE
Fox_ENSCAFG00000007406	1777	TLR3	Exon	0.475845	-0.04049	0.052805	--		0.030271	--		0.476074	-0.0476885	-0.011249	0.235885	1.22552e-05	2.91722e-06	0.238039	0.609375	goodH	0.94784	0.000777547	0.999611	FALSE
Fox_ENSCAFG00000007406	2175	TLR3	Intron	0.086957	0.066667	1	Outlier	Directional	0.5	--		0.120708	0.0222311	0.0013811	0.0621249	0.0603113	0.00378072	0.0626867	0.935484	goodH	0.6805	0.295088	0.147544	FALSE
Fox_ENSCAFG00000007406	3471	TLR3	Intron	0.068182	0.046512	1	Outlier	Directional	1	Outlier	Directional	0.095	-0.0242783	-0.00116911	0.0481545	0.0475185	0.00232438	0.0489153	0.95	lowH	0.812849	0.442827	0.221413	FALSE
Fox_ENSCAFG00000007406	4091	TLR3	Intron	0.171498	0	0.000543	Outlier	Balancing	5e-06	Outlier	Balancing	0.194824	-0.0326973	-0.00320214	0.0979326	0.0282942	0.00280345	0.0990821	0.890625	goodH	0.94784	0.814969	0.407484	FALSE
Fox_ENSCAFG00000007406	4161	TLR3	Intron	0.171498	0	0.000543	Outlier	Balancing	5e-06	Outlier	Balancing	0.194824	-0.0326973	-0.00320214	0.0979326	0.0282942	0.00280345	0.0990821	0.109375	goodH	0.94784	0.814969	0.407484	FALSE
Fox_ENSCAFG00000007406	4267	TLR3	Intron	0.171498	0	0.000543	Outlier	Balancing	5e-06	Outlier	Balancing	0.194824	-0.0326973	-0.00320214	0.0979326	0.0282942	0.00280345	0.0990821	0.109375	goodH	0.94784	0.814969	0.407484	FALSE
Fox_ENSCAFG00000007406	4268	TLR3	Intron	0.171498	0	0.000543	Outlier	Balancing	5e-06	Outlier	Balancing	0.194824	-0.0326973	-0.00320214	0.0979326	0.0282942	0.00280345	0.0990821	0.109375	goodH	0.94784	0.814969	0.407484	FALSE
Fox_ENSCAFG00000007406	6229	TLR3	Intron	0.490338	-0.030426	0.357439	--		0.14597	--		0.492188	-0.036316	-0.0089088	0.245313	0.00924245	0.0022871	0.247456	0.4375	goodH	0.94784	0.508337	0.745831	FALSE
Fox_ENSCAFG00000007406	6396	TLR3	Intron	0.248792	0.07767	1	Outlier	Directional	1	Outlier	Directional	0.284668	0.0423667	0.00630567	0.148835	0.0872242	0.0130954	0.150135	0.828125	goodH	0.531133	0.125631	0.0628153	FALSE
Fox_ENSCAFG00000007406	6835	TLR3	Exon	0.475845	0.015049	0.683647	--		0.504357	--		0.440918	0.0164668	0.00372918	0.226467	0.0573706	0.0130954	0.22826	0.671875	goodH	0.696841	0.323947	0.161973	FALSE
Fox_ENSCAFG00000007406	7285	TLR3	Exon	0.490338	-0.030426	0.357439	--		0.14597	--		0.492188	-0.0416093	-0.010197	0.245067	0.00924245	0.0022871	0.247456	0.4375	goodH	0.94784	0.508337	0.745831	FALSE
Fox_ENSCAFG00000007406	7403	TLR3	Exon	0.475845	0.015049	0.683647	--		0.504357	--		0.440918	0.0164668	0.00372918	0.226467	0.0573706	0.0130954	0.22826	0.671875	goodH	0.696841	0.323947	0.161973	FALSE
Fox_ENSCAFG00000007406	7653	TLR3	Exon	0.490338	-0.030426	0.357439	--		0.14597	--		0.492188	-0.0416093	-0.010197	0.245067	0.00924245	0.0022871	0.247456	0.5625	goodH	0.94784	0.508337	0.745831	FALSE
Fox_ENSCAFG00000007406	8324	TLR3	Intron	0.34058	-0.010513	0.423677	--		0.52425	--		0.358887	-0.024461	-0.00441259	0.180393	0.024368	0.00443709	0.182087	0.765625	goodH	0.94784	0.923087	0.461543	FALSE
Fox_ENSCAFG00000007406	8533	TLR3	Exon	0.391304	-0.02077	0.209492	--		0.420288	--		0.404297	-0.0333334	-0.00674073	0.202222	0.0165182	0.00337231	0.204157	0.28125	goodH	0.94784	0.815835	0.592083	FALSE
Fox_ENSCAFG00000007406	8694	TLR3	Exon	0.391304	-0.02077	0.209492	--		0.420288	--		0.404297	-0.0333334	-0.00674073	0.202222	0.0165182	0.00337231	0.204157	0.71875	goodH	0.94784	0.815835	0.592083	FALSE
Fox_ENSCAFG00000008351	66	TLR2	RR	0.427536	0.06793	0.931115	--		0.967564	--		0.358887	0.0710169	0.0135917	0.191387	0.119598	0.0231073	0.193208	0.765625	goodH	0.361353	0.0449773	0.0224886	FALSE
Fox_ENSCAFG00000008351	130	TLR2	RR	0.427536	0.06793	0.931115	--		0.967564	--		0.358887	0.0710169	0.0135917	0.191387	0.119598	0.0231073	0.193208	0.765625	goodH	0.361353	0.0449773	0.0224886	FALSE
Fox_ENSCAFG00000008351	143	TLR2	RR	0.475845	-0.04049	0.052805	--		0.030271	--		0.476074	-0.0366891	-0.00867251	0.236378	1.22552e-05	2.91722e-06	0.238039	0.609375	goodH	0.94784	0.000777547	0.999611	FALSE
Fox_ENSCAFG00000008351	162	TLR2	RR	0.391304	0.023384	0.778852	--		0.755514	--		0.341797	0.0237154	0.0041938	0.176839	0.0712026	0.0127074	0.178468	0.78125	goodH	0.646729	0.208867	0.104434	FALSE
Fox_ENSCAFG00000008351	173	TLR2	RR	0.391304	0.023384	0.778852	--		0.755514	--		0.341797	0.0237154	0.0041938	0.176839	0.0712026	0.0127074	0.178468	0.78125	goodH	0.646729	0.208867	0.104434	FALSE
Fox_ENSCAFG00000008351	210	TLR2	RR	0.108696	0.088889	1	Outlier	Directional	0.5	--		0.144043	0.0451236	0.00338689	0.0750581	0.0782014	0.00590737	0.0755405	0.078125	goodH	0.585831	0.167274	0.0836371	FALSE
Fox_ENSCAFG00000008351	466	TLR2	RR	0.384058	0.043951	0.959218	--		0.957176	--		0.32373	0.0552438	0.00940804	0.1703	0.0956032	0.0164094	0.17164	0.796875	goodH	0.47097	0.0963018	0.0481509	FALSE
Fox_ENSCAFG00000008351	480	TLR2	RR	0.391304	0.023384	0.778852	--		0.755514	--		0.341797	0.0309571	0.00548204	0.177085	0.0712026	0.0127074	0.178468	0.78125	goodH	0.646729	0.208867	0.104434	FALSE
Fox_ENSCAFG00000008351	580	TLR2	RR	0.28744	0.121008	1	Outlier	Directional	0.5	--		0.32373	0.0822086	0.0142312	0.173111	0.120839	0.0210769	0.174421	0.796875	goodH	0.361353	0.0432397	0.0216199	FALSE
Fox_ENSCAFG00000008351	698	TLR2	RR	0.113527	-0.038298	0	Outlier	Balancing	0.5	--		0.117188	-0.0379135	-0.0022062	0.0581903	0.000796218	4.66755e-05	0.0586216	0.9375	goodH	0.94784	0.0498939	0.975053	FALSE
Fox_ENSCAFG00000008351	699	TLR2	RR	0.113527	-0.038298	0	Outlier	Balancing	0.5	--		0.117188	-0.0379135	-0.0022062	0.0581903	0.000796218	4.66755e-05	0.0586216	0.9375	goodH	0.94784	0.0498939	0.975053	FALSE
Fox_ENSCAFG00000008351	710	TLR2	RR	0.113527	-0.038298	0	Outlier	Balancing	0.5	--		0.117188	-0.0379135	-0.0022062	0.0581903	0.000796218	4.66755e-05	0.0586216	0.9375	goodH	0.94784	0.0498939	0.975053	FALSE
Fox_ENSCAFG00000008351	826	TLR2	RR	0.113527	-0.038298	0	Outlier	Balancing	0.5	--		0.117188	-0.0379135	-0.0022062	0.0581903	0.000796218	4.66755e-05	0.0586216	0.9375	goodH	0.94784	0.0498939	0.975053	FALSE
Fox_ENSCAFG00000008351	1113	TLR2	RR	0.538647	0.145555	0.96328	--		0.952087	--		0.5	0.136661	0.0377947	0.276558	0.171636	0.0477957	0.278472	0.5	goodH	0.206058	0.0086282	0.0043141	FALSE
Fox_ENSCAFG00000008351	1128	TLR2	RR	0.528986	0.123556	0.980511	--		0.980755	--		0.499512	0.111901	0.0304696	0.27229	0.150569	0.0413108	0.274365	0.484375	goodH	0.269779	0.0168352	0.00841761	FALSE
Fox_ENSCAFG00000008351	1130	TLR2	RR	0.528986	0.123556	0.980511	--		0.980755	--		0.499512	0.111901	0.0304696	0.27229	0.150569	0.0413108	0.274365	0.484375	goodH	0.269779	0.0168352	0.00841761	FALSE
Fox_ENSCAFG00000008351	1357	TLR2	RR	0.195652	0.177778	1	Outlier	Directional	1	Outlier	Directional	0.241699	0.109061	0.014323	0.131329	0.144724	0.0191399	0.132251	0.140625	goodH	0.269779	0.0202658	0.0101329	FALSE
Fox_ENSCAFG00000008351	1573	TLR2	Exon	0.475845	0.015049	0.683647	--		0.504357	--		0.440918	0.0107901	0.00244094	0.226221	0.0573706	0.0130954	0.22826	0.671875	goodH	0.696841	0.323947	0.161973	FALSE
Fox_ENSCAFG00000008351	1885	TLR2	Exon	0.195652	0.177778	1	Outlier	Directional	1	Outlier	Directional	0.241699	0.109061	0.014323	0.131329	0.144724	0.0191399	0.132251	0.859375	goodH	0.269779	0.0202658	0.0101329	FALSE
Fox_ENSCAFG00000008351	1898	TLR2	Exon	0.282609	0.002011	0.531526	--		0.694531	--		0.241699	0.00973465	0.00120403	0.123685	0.051682	0.00644414	0.124688	0.859375	goodH	0.774792	0.388027	0.194013	FALSE
Fox_ENSCAFG00000008351	1945	TLR2	Exon	0.195652	0.177778	1	Outlier	Directional	1	Outlier	Directional	0.241699	0.109061	0.014323	0.131329	0.144724	0.0191399	0.132251	0.140625	goodH	0.269779	0.0202658	0.0101329	FALSE
Fox_ENSCAFG00000008351	2290	TLR2	Exon	0.195652	0.177778	1	Outlier	Directional	1	Outlier	Directional	0.241699	0.109061	0.014323	0.131329	0.144724	0.0191399	0.132251	0.859375	goodH	0.269779	0.0202658	0.0101329	FALSE
Fox_ENSCAFG00000008351	3052	TLR2	Exon	0.495169	-0.040172	0.0083	Outlier	Balancing	0	Outlier	Balancing	0.495605	-0.00677078	-0.00167585	0.247511	0.000294257	7.29305e-05	0.247846	0.453125	goodH	0.94784	0.0185862	0.990707	FALSE
Fox_ENSCAFG00000008351	3138	TLR2	Exon	0.5	-0.040523	0	Outlier	Balancing	0	Outlier	Balancing	NA	NA	NA	NA	NA	NA	NA	NA	NA	NA	NA	NA	NA
Fox_ENSCAFG00000008351	3139	TLR2	Exon	0.5	-0.040523	0	Outlier	Balancing	0	Outlier	Balancing	NA	NA	NA	NA	NA	NA	NA	NA	NA	NA	NA	NA	NA
Fox_ENSCAFG00000008351	3161	TLR2	Exon	0.5	-0.00574	0.770874	--		0.816671	--		0.482422	0.0229929	0.00565007	0.245732	0.0345407	0.00850662	0.246278	0.59375	goodH	0.91105	0.668445	0.334223	FALSE
Fox_ENSCAFG00000008351	3169	TLR2	Exon	0.224638	-0.015939	0.14935	--		0	Outlier	Balancing	0.194824	-0.00243076	-0.000239796	0.0986506	0.031991	0.00317685	0.0993046	0.890625	goodH	0.944684	0.724769	0.362384	FALSE
Fox_ENSCAFG00000008351	3173	TLR2	Exon	0.5	-0.040523	0	Outlier	Balancing	0	Outlier	Balancing	NA	NA	NA	NA	NA	NA	NA	NA	NA	NA	NA	NA	NA
Fox_ENSCAFG00000008351	3211	TLR2	Exon	0.326087	-0.021351	0.475405	--		0.621661	--		0.341797	-0.013757	-0.00235945	0.171508	0.0152236	0.0026255	0.172462	0.78125	goodH	0.94784	0.766181	0.61691	FALSE
Fox_ENSCAFG00000008351	3212	TLR2	Exon	0.268116	-0.040382	0.014546	--		0	Outlier	Balancing	0.263672	-0.0329628	-0.00431982	0.131052	0.000796218	0.00010502	0.131898	0.84375	goodH	0.94784	0.0498939	0.975053	FALSE
Fox_ENSCAFG00000008351	3216	TLR2	Exon	0.326087	-0.021351	0.475405	--		0.621661	--		0.341797	-0.013757	-0.00235945	0.171508	0.0152236	0.0026255	0.172462	0.78125	goodH	0.94784	0.766181	0.61691	FALSE
Fox_ENSCAFG00000008351	3222	TLR2	Exon	0.373737	-0.032721	0.221622	--		0.095655	--		0.382934	-0.0204139	-0.0039053	0.191306	0.0066351	0.00127538	0.192217	0.741935	goodH	0.94784	0.379685	0.810157	FALSE
Fox_ENSCAFG00000008351	3233	TLR2	Exon	0.379227	-0.029075	0	Outlier	Balancing	0	Outlier	Balancing	0.390137	-0.0166449	-0.00324881	0.195184	0.00929504	0.00182326	0.196154	0.734375	goodH	0.94784	0.510824	0.744588	FALSE
Fox_ENSCAFG00000008351	3236	TLR2	Exon	0.355072	-0.039216	0	Outlier	Balancing	0.054487	--		0.358887	-0.0279206	-0.00498514	0.178547	0.000796218	0.000142944	0.179529	0.765625	goodH	0.94784	0.0498939	0.975053	FALSE
Fox_ENSCAFG00000008351	3239	TLR2	Exon	0.342995	-0.040597	0	Outlier	Balancing	0	Outlier	Balancing	0.341797	-0.0297786	-0.00506041	0.169935	6.82769e-05	1.16689e-05	0.170905	0.78125	goodH	0.94784	0.00432805	0.997836	FALSE
Fox_ENSCAFG00000008351	3246	TLR2	Exon	0.330918	-0.039158	0	Outlier	Balancing	0	Outlier	Balancing	0.32373	-0.0285929	-0.00460707	0.161126	0.0021779	0.000352984	0.162076	0.796875	goodH	0.94784	0.133539	0.933231	FALSE
Fox_ENSCAFG00000008351	3257	TLR2	Exon	0.306763	-0.026494	0	Outlier	Balancing	0.090393	--		0.284668	-0.0147955	-0.0021146	0.142921	0.0170616	0.00245338	0.143795	0.828125	goodH	0.94784	0.836078	0.581961	FALSE
Fox_ENSCAFG00000008351	3259	TLR2	Exon	0.306763	-0.026494	0	Outlier	Balancing	0.090393	--		0.284668	-0.0147955	-0.0021146	0.142921	0.0170616	0.00245338	0.143795	0.828125	goodH	0.94784	0.836078	0.581961	FALSE
Fox_ENSCAFG00000008351	3263	TLR2	Exon	0.306763	-0.026494	0	Outlier	Balancing	0.090393	--		0.284668	-0.0147955	-0.0021146	0.142921	0.0170616	0.00245338	0.143795	0.828125	goodH	0.94784	0.836078	0.581961	FALSE
Fox_ENSCAFG00000008351	3266	TLR2	Exon	0.306763	-0.026494	0	Outlier	Balancing	0.090393	--		0.284668	-0.0147955	-0.0021146	0.142921	0.0170616	0.00245338	0.143795	0.828125	goodH	0.94784	0.836078	0.581961	FALSE
Fox_ENSCAFG00000008351	3268	TLR2	Exon	0.306763	-0.026494	0	Outlier	Balancing	0.090393	--		0.284668	-0.0147955	-0.0021146	0.142921	0.0170616	0.00245338	0.143795	0.828125	goodH	0.94784	0.836078	0.581961	FALSE
Fox_ENSCAFG00000008351	3458	TLR2	Exon	0.161836	-0.031255	0.5	--		0.066668	--		0.144043	-0.0225849	-0.00162917	0.0721354	0.014496	0.00105312	0.0726488	0.921875	goodH	0.94784	0.737365	0.631317	FALSE
Fox_ENSCAFG00000008351	3547	TLR2	Exon	0.253623	-0.036975	0	Outlier	Balancing	0.003058	Outlier	Balancing	0.241699	-0.0289622	-0.00348841	0.120447	0.00541382	0.000656375	0.121241	0.859375	goodH	0.94784	0.315665	0.842168	FALSE
Fox_ENSCAFG00000008351	3573	TLR2	Exon	0.415459	0.001368	0.659834	--		0.819292	--		0.429688	0.0151837	0.00332019	0.218668	0.03593	0.00788817	0.219543	0.6875	goodH	0.897926	0.639619	0.319809	FALSE
Fox_ENSCAFG00000008351	3606	TLR2	Exon	0.442029	0.009965	0.769938	--		0.789775	--		0.404297	0.0313334	0.00651513	0.207929	0.0536986	0.0112138	0.208829	0.71875	goodH	0.742275	0.363976	0.181988	FALSE
Fox_ENSCAFG00000008351	3611	TLR2	Exon	0.442029	0.009965	0.769938	--		0.789775	--		0.404297	0.0313334	0.00651513	0.207929	0.0536986	0.0112138	0.208829	0.71875	goodH	0.742275	0.363976	0.181988	FALSE
Fox_ENSCAFG00000008917	221	LBP	RR	0.280193	0.006085	0.621131	--		0.400648	--		0.304688	-0.00183192	-0.000283165	0.154573	0.0362713	0.00564774	0.155708	0.1875	goodH	0.897926	0.632729	0.316364	FALSE
Fox_ENSCAFG00000008917	527	LBP	RR	0.461353	-0.032338	0	Outlier	Balancing	0	Outlier	Balancing	0.451172	-0.0335359	-0.00754354	0.224939	0.00869658	0.00197204	0.226761	0.65625	goodH	0.94784	0.482276	0.758862	FALSE
Fox_ENSCAFG00000008917	557	LBP	RR	0.456522	-0.025272	0.063659	--		0.06748	--		0.440918	-0.0218199	-0.00482178	0.220981	0.0160548	0.0035736	0.222588	0.671875	goodH	0.94784	0.798294	0.600853	FALSE
Fox_ENSCAFG00000008917	621	LBP	RR	0.461353	-0.032338	0	Outlier	Balancing	0	Outlier	Balancing	0.451172	-0.0335359	-0.00754354	0.224939	0.00869658	0.00197204	0.226761	0.65625	goodH	0.94784	0.482276	0.758862	FALSE
Fox_ENSCAFG00000008917	872	LBP	RR	0.451691	-0.015917	0.381717	--		0.583664	--		0.429688	-0.00724732	-0.00157141	0.216826	0.0258824	0.00564774	0.218208	0.6875	goodH	0.94784	0.879783	0.439892	FALSE
Fox_ENSCAFG00000008917	894	LBP	RR	0.466184	-0.037184	0	Outlier	Balancing	0	Outlier	Balancing	0.460449	-0.0255925	-0.00587198	0.229442	0.003654	0.000843077	0.230727	0.640625	goodH	0.94784	0.21894	0.89053	FALSE
Fox_ENSCAFG00000008917	919	LBP	RR	0.451691	-0.015917	0.381717	--		0.583664	--		0.429688	-0.00724732	-0.00157141	0.216826	0.0258824	0.00564774	0.218208	0.6875	goodH	0.94784	0.879783	0.439892	FALSE
Fox_ENSCAFG00000008917	920	LBP	RR	0.451691	-0.015917	0.381717	--		0.583664	--		0.429688	-0.00724732	-0.00157141	0.216826	0.0258824	0.00564774	0.218208	0.6875	goodH	0.94784	0.879783	0.439892	FALSE
Fox_ENSCAFG00000008917	1086	LBP	RR	0.456522	-0.025272	0.063659	--		0.06748	--		0.440918	-0.0218199	-0.00482178	0.220981	0.0160548	0.0035736	0.222588	0.671875	goodH	0.94784	0.798294	0.600853	FALSE
Fox_ENSCAFG00000008917	1095	LBP	RR	0.456522	-0.025272	0.063659	--		0.06748	--		0.440918	-0.0218199	-0.00482178	0.220981	0.0160548	0.0035736	0.222588	0.671875	goodH	0.94784	0.798294	0.600853	FALSE
Fox_ENSCAFG00000008917	1392	LBP	RR	0.144928	-0.014902	0.923105	--		0.5	--		0.117188	0.00182921	0.00010891	0.0595393	0.0381462	0.0022871	0.0599562	0.9375	goodH	0.872035	0.596186	0.298093	FALSE
Fox_ENSCAFG00000008917	1464	LBP	RR	0.461353	-0.032338	0	Outlier	Balancing	0	Outlier	Balancing	0.451172	-0.0335359	-0.00754354	0.224939	0.00869658	0.00197204	0.226761	0.65625	goodH	0.94784	0.482276	0.758862	FALSE
Fox_ENSCAFG00000008917	1465	LBP	RR	0.475845	-0.04049	0.052805	--		0.030271	--		0.476074	-0.0366891	-0.00867251	0.236378	1.22552e-05	2.91722e-06	0.238039	0.609375	goodH	0.94784	0.000777547	0.999611	FALSE
Fox_ENSCAFG00000008917	1598	LBP	Exon	0.178744	-0.03911	0.5	--		0.5	--		0.169922	-0.0489613	-0.0041269	0.084289	0.00342659	0.000291722	0.0851347	0.90625	goodH	0.94784	0.206043	0.896979	FALSE
Fox_ENSCAFG00000008917	1610	LBP	Exon	0.144928	-0.014902	0.923105	--		0.5	--		0.117188	0.00182921	0.00010891	0.0595393	0.0381462	0.0022871	0.0599562	0.9375	goodH	0.872035	0.596186	0.298093	FALSE
Fox_ENSCAFG00000008917	1693	LBP	Intron	0.471014	-0.039879	0.003233	Outlier	Balancing	0.110593	--		0.46875	-0.0379135	-0.00882479	0.232761	0.000796218	0.000186702	0.234486	0.625	goodH	0.94784	0.0498939	0.975053	FALSE
Fox_ENSCAFG00000008917	1817	LBP	Intron	0.471014	-0.039879	0.003233	Outlier	Balancing	0.110593	--		0.46875	-0.0379135	-0.00882479	0.232761	0.000796218	0.000186702	0.234486	0.625	goodH	0.94784	0.0498939	0.975053	FALSE
Fox_ENSCAFG00000008917	1836	LBP	Intron	0.471014	-0.039879	0.003233	Outlier	Balancing	0.110593	--		0.46875	-0.0379135	-0.00882479	0.232761	0.000796218	0.000186702	0.234486	0.625	goodH	0.94784	0.0498939	0.975053	FALSE
Fox_ENSCAFG00000008917	1979	LBP	Intron	0.420455	-0.022502	0.109469	--		0.139025	--		0.432778	-0.0328435	-0.00710919	0.216457	0.0188768	0.00413223	0.218905	0.683333	goodH	0.94784	0.90122	0.54939	FALSE
Fox_ENSCAFG00000008917	2971	LBP	Intron	0.071429	0.048781	1	Outlier	Directional	0.5	--		0.0980975	-0.0221138	-0.00110229	0.0498464	0.0504348	0.00255102	0.0505806	0.948276	lowH	0.78084	0.40369	0.201845	FALSE
Fox_ENSCAFG00000008917	3045	LBP	Intron	0.13285	-0.029091	0.003312	Outlier	Balancing	0.003407	Outlier	Balancing	0.144043	-0.0307521	-0.00220795	0.0717982	0.00681752	0.00049301	0.0723152	0.921875	goodH	0.94784	0.389036	0.805482	FALSE
Fox_ENSCAFG00000008917	3046	LBP	Intron	0.13285	-0.029091	0.003312	Outlier	Balancing	0.003407	Outlier	Balancing	0.144043	-0.0307521	-0.00220795	0.0717982	0.00681752	0.00049301	0.0723152	0.921875	goodH	0.94784	0.389036	0.805482	FALSE
Fox_ENSCAFG00000008917	3077	LBP	Intron	0.229469	-0.030464	0	Outlier	Balancing	0.299123	--		0.241699	-0.048906	-0.00587198	0.120067	0.00694738	0.000843077	0.121352	0.859375	goodH	0.94784	0.39566	0.80217	FALSE
Fox_ENSCAFG00000008917	3078	LBP	Intron	0.178744	-0.03911	0.5	--		0.5	--		0.169922	-0.0335794	-0.00283865	0.0845355	0.00342659	0.000291722	0.0851347	0.90625	goodH	0.94784	0.206043	0.896979	FALSE
Fox_ENSCAFG00000008917	3089	LBP	Intron	0.195652	-0.040668	0	Outlier	Balancing	0.000268	Outlier	Balancing	0.194824	-0.0498251	-0.00480777	0.0964931	2.99467e-05	2.91722e-06	0.0974138	0.890625	goodH	0.94784	0.00189947	0.99905	FALSE
Fox_ENSCAFG00000008917	3205	LBP	Intron	0.178744	-0.03911	0.5	--		0.5	--		0.169922	-0.0335794	-0.00283865	0.0845355	0.00342659	0.000291722	0.0851347	0.90625	goodH	0.94784	0.206043	0.896979	FALSE
Fox_ENSCAFG00000008917	3309	LBP	Intron	0.39372	-0.04013	0	Outlier	Balancing	0	Outlier	Balancing	0.390137	-0.0390421	-0.00756163	0.193679	0.000732469	0.000142944	0.195154	0.734375	goodH	0.94784	0.0459453	0.977027	FALSE
Fox_ENSCAFG00000008917	3327	LBP	Intron	0.39372	-0.04013	0	Outlier	Balancing	0	Outlier	Balancing	0.390137	-0.0390421	-0.00756163	0.193679	0.000732469	0.000142944	0.195154	0.734375	goodH	0.94784	0.0459453	0.977027	FALSE
Fox_ENSCAFG00000008917	3334	LBP	Intron	0.42029	-0.028803	0.075186	--		0.003037	Outlier	Balancing	0.404297	-0.0244033	-0.00493594	0.202265	0.0128883	0.0026255	0.203712	0.71875	goodH	0.94784	0.671284	0.664358	FALSE
Fox_ENSCAFG00000008917	3618	LBP	Intron	0.144928	-0.014902	0.923105	--		0.5	--		0.117188	0.00182921	0.00010891	0.0595393	0.0381462	0.0022871	0.0599562	0.9375	goodH	0.872035	0.596186	0.298093	FALSE
Fox_ENSCAFG00000008917	3690	LBP	Intron	0.5	-0.033987	0.336505	--		0.402311	--		0.499512	-0.0323383	-0.00804706	0.24884	0.00615621	0.00154321	0.250675	0.515625	goodH	0.94784	0.354877	0.822562	FALSE
Fox_ENSCAFG00000008917	3695	LBP	Intron	0.108696	0.088889	1	Outlier	Directional	0.5	--		0.144043	0.0280525	0.00209865	0.0748115	0.0782014	0.00590737	0.0755405	0.921875	goodH	0.585831	0.167274	0.0836371	FALSE
Fox_ENSCAFG00000008917	4242	LBP	Intron	0.449495	-0.012289	0.429232	--		0.339882	--		0.457856	-0.0392093	-0.00900924	0.229773	0.0253683	0.00589544	0.232394	0.645161	goodH	0.94784	0.894251	0.447126	FALSE
Fox_ENSCAFG00000008917	4244	LBP	Intron	0.449495	-0.012289	0.429232	--		0.339882	--		0.457856	-0.0392093	-0.00900924	0.229773	0.0253683	0.00589544	0.232394	0.645161	goodH	0.94784	0.894251	0.447126	FALSE
Fox_ENSCAFG00000008917	4323	LBP	Intron	0.487923	0.102155	0.893026	--		0.800376	--		0.482422	0.0790504	0.0204244	0.258372	0.125713	0.0327779	0.260737	0.59375	goodH	0.346219	0.0370453	0.0185226	FALSE
Fox_ENSCAFG00000008917	4347	LBP	Intron	0.488636	0.068253	0.854445	--		0.74162	--		0.486111	0.050493	0.0129248	0.255971	0.0998004	0.0258264	0.258781	0.583333	goodH	0.463941	0.0842943	0.0421471	FALSE
Fox_ENSCAFG00000008917	4410	LBP	Intron	0.5	-0.014379	0.703574	--		0.764426	--		0.498047	-0.0204964	-0.00513509	0.250536	0.0244275	0.00617284	0.252701	0.53125	goodH	0.94784	0.921348	0.460674	FALSE
Fox_ENSCAFG00000008917	4483	LBP	Intron	0.5	0.018301	0.876495	--		0.896052	--		0.495605	0.0141003	0.00358293	0.254104	0.0542373	0.0138889	0.256076	0.546875	goodH	0.742087	0.357808	0.178904	FALSE
Fox_ENSCAFG00000008917	4502	LBP	Intron	0.34058	-0.010513	0.423677	--		0.52425	--		0.358887	-0.0316456	-0.00570083	0.180146	0.024368	0.00443709	0.182087	0.765625	goodH	0.94784	0.923087	0.461543	FALSE
Fox_ENSCAFG00000008917	4506	LBP	Intron	0.34058	-0.010513	0.423677	--		0.52425	--		0.358887	-0.0316456	-0.00570083	0.180146	0.024368	0.00443709	0.182087	0.765625	goodH	0.94784	0.923087	0.461543	FALSE
Fox_ENSCAFG00000008917	4525	LBP	Intron	0.449275	-0.039848	0.03533	--		0.066585	--		0.451172	-0.0597893	-0.0133375	0.223076	0.000465414	0.00010502	0.225648	0.65625	goodH	0.94784	0.0293174	0.985341	FALSE
Fox_ENSCAFG00000008917	4654	LBP	Exon	0.432367	-0.027604	0	Outlier	Balancing	0.322641	--		0.440918	-0.0448341	-0.00984406	0.219567	0.0110552	0.00245338	0.22192	0.671875	goodH	0.94784	0.591714	0.704143	FALSE
Fox_ENSCAFG00000008917	4723	LBP	Exon	0.509662	0.000781	0.649637	--		0.645386	--		0.495605	0.00401688	0.00101266	0.252102	0.040003	0.0101548	0.253852	0.453125	goodH	0.872035	0.562076	0.281038	FALSE
Fox_ENSCAFG00000008917	4788	LBP	Intron	0.509662	0.000781	0.649637	--		0.645386	--		0.495605	0.00401688	0.00101266	0.252102	0.040003	0.0101548	0.253852	0.453125	goodH	0.872035	0.562076	0.281038	FALSE
Fox_ENSCAFG00000008917	4841	LBP	Intron	0.509662	0.000781	0.649637	--		0.645386	--		0.495605	0.00401688	0.00101266	0.252102	0.040003	0.0101548	0.253852	0.453125	goodH	0.872035	0.562076	0.281038	FALSE
Fox_ENSCAFG00000008917	4844	LBP	Intron	0.509662	0.000781	0.649637	--		0.645386	--		0.495605	0.00401688	0.00101266	0.252102	0.040003	0.0101548	0.253852	0.453125	goodH	0.872035	0.562076	0.281038	FALSE
Fox_ENSCAFG00000008917	4995	LBP	Intron	0.525568	0.086277	0.896634	--		0.79095	--		0.5	0.0754443	0.0201567	0.267174	0.121105	0.0326866	0.269903	0.5	goodH	0.361353	0.0428767	0.0214384	FALSE
Fox_ENSCAFG00000008917	5019	LBP	Intron	0.377717	-0.003197	0.598845	--		0.56121	--		0.398023	-0.0361501	-0.00722762	0.199933	0.033592	0.00682671	0.203224	0.725806	goodH	0.935409	0.688871	0.344435	FALSE
Fox_ENSCAFG00000008917	5045	LBP	Intron	0.517045	0.066104	0.919974	--		0.892136	--		0.499444	0.0461945	0.0121482	0.26298	0.101914	0.0271339	0.266244	0.516667	goodH	0.463097	0.0788271	0.0394136	FALSE
Fox_ENSCAFG00000008917	5051	LBP	Intron	0.512987	0.02346	0.789521	--		0.816612	--		0.5	0.00370429	0.000951069	0.256748	0.0678718	0.0177306	0.261237	0.5	goodH	0.677252	0.23215	0.116075	FALSE
Fox_ENSCAFG00000008917	5053	LBP	Intron	0.512987	0.02346	0.789521	--		0.816612	--		0.5	0.00370429	0.000951069	0.256748	0.0678718	0.0177306	0.261237	0.5	goodH	0.677252	0.23215	0.116075	FALSE
Fox_ENSCAFG00000008917	5054	LBP	Intron	0.512987	0.02346	0.789521	--		0.816612	--		0.5	0.00370429	0.000951069	0.256748	0.0678718	0.0177306	0.261237	0.5	goodH	0.677252	0.23215	0.116075	FALSE
Fox_ENSCAFG00000008917	5086	LBP	Intron	0.505682	-0.0208	0.278715	--		0.217155	--		0.499444	-0.0397034	-0.00991955	0.249841	0.0230074	0.00582709	0.25327	0.483333	goodH	0.94784	0.963811	0.481906	FALSE
Fox_ENSCAFG00000008917	7559	LBP	Intron	0.227273	0.015947	0.247606	--		0.031612	--		0.262188	-0.0460673	-0.00606717	0.131702	0.0451477	0.00609293	0.134955	0.844828	goodH	0.853312	0.477422	0.238711	FALSE
Fox_ENSCAFG00000008917	7702	LBP	Intron	0.48913	-0.02963	0	Outlier	Balancing	0	Outlier	Balancing	0.491675	-0.037802	-0.0092593	0.244942	0.0134048	0.0033229	0.247888	0.564516	goodH	0.94784	0.692885	0.653558	FALSE
Fox_ENSCAFG00000008917	7789	LBP	Intron	0.355072	0.002161	0.757876	--		0.676979	--		0.375	-0.0177273	-0.00336064	0.189574	0.0350973	0.00672128	0.191504	0.75	goodH	0.90806	0.656742	0.328371	FALSE
Fox_ENSCAFG00000008917	7795	LBP	Intron	0.330918	-0.039158	0	Outlier	Balancing	0	Outlier	Balancing	0.32373	-0.0447203	-0.00718356	0.160633	0.0021779	0.000352984	0.162076	0.796875	goodH	0.94784	0.133539	0.933231	FALSE
Fox_ENSCAFG00000008917	7889	LBP	Exon	0.34058	-0.010513	0.423677	--		0.52425	--		0.358887	-0.0316456	-0.00570083	0.180146	0.024368	0.00443709	0.182087	0.765625	goodH	0.94784	0.923087	0.461543	FALSE
Fox_ENSCAFG00000008917	7945	LBP	Exon	0.144928	-0.014902	0.923105	--		0.5	--		0.117188	0.00182921	0.00010891	0.0595393	0.0381462	0.0022871	0.0599562	0.9375	goodH	0.872035	0.596186	0.298093	FALSE
Fox_ENSCAFG00000008917	7971	LBP	Exon	0.490338	-0.030426	0.357439	--		0.14597	--		0.492188	-0.036316	-0.0089088	0.245313	0.00924245	0.0022871	0.247456	0.5625	goodH	0.94784	0.508337	0.745831	FALSE
Fox_ENSCAFG00000008917	7974	LBP	Exon	0.490338	-0.030426	0.357439	--		0.14597	--		0.492188	-0.036316	-0.0089088	0.245313	0.00924245	0.0022871	0.247456	0.5625	goodH	0.94784	0.508337	0.745831	FALSE
Fox_ENSCAFG00000008917	8004	LBP	Exon	0.5	-0.036658	0.165709	--		0.014632	--		0.498047	-0.0373483	-0.00924876	0.247635	0.00378698	0.00094518	0.249586	0.46875	goodH	0.94784	0.226439	0.88678	FALSE
Fox_ENSCAFG00000008917	8214	LBP	Intron	0.297101	-0.036442	0	Outlier	Balancing	0.043138	--		0.304688	-0.0461263	-0.00697332	0.151179	0.00275292	0.00042008	0.152594	0.8125	goodH	0.94784	0.167284	0.916358	FALSE
Fox_ENSCAFG00000008917	8314	LBP	Intron	0.34058	-0.010513	0.423677	--		0.52425	--		0.358887	-0.0316456	-0.00570083	0.180146	0.024368	0.00443709	0.182087	0.765625	goodH	0.94784	0.923087	0.461543	FALSE
Fox_ENSCAFG00000008917	8339	LBP	Intron	0.34058	-0.010513	0.423677	--		0.52425	--		0.358887	-0.0316456	-0.00570083	0.180146	0.024368	0.00443709	0.182087	0.765625	goodH	0.94784	0.923087	0.461543	FALSE
Fox_ENSCAFG00000008917	8426	LBP	Intron	0.5	-0.036658	0.165709	--		0.014632	--		0.498047	-0.0373483	-0.00924876	0.247635	0.00378698	0.00094518	0.249586	0.46875	goodH	0.94784	0.226439	0.88678	FALSE
Fox_ENSCAFG00000008917	8479	LBP	Intron	0.297101	-0.036442	0	Outlier	Balancing	0.043138	--		0.304688	-0.0461263	-0.00697332	0.151179	0.00275292	0.00042008	0.152594	0.8125	goodH	0.94784	0.167284	0.916358	FALSE
Fox_ENSCAFG00000008917	8599	LBP	Intron	0.297101	-0.036442	0	Outlier	Balancing	0.043138	--		0.304688	-0.0461263	-0.00697332	0.151179	0.00275292	0.00042008	0.152594	0.8125	goodH	0.94784	0.167284	0.916358	FALSE
Fox_ENSCAFG00000008917	8753	LBP	Intron	0.178744	-0.03911	0.5	--		0.5	--		0.169922	-0.0335794	-0.00283865	0.0845355	0.00342659	0.000291722	0.0851347	0.90625	goodH	0.94784	0.206043	0.896979	FALSE
Fox_ENSCAFG00000008917	8782	LBP	Intron	0.178744	-0.03911	0.5	--		0.5	--		0.169922	-0.0335794	-0.00283865	0.0845355	0.00342659	0.000291722	0.0851347	0.90625	goodH	0.94784	0.206043	0.896979	FALSE
Fox_ENSCAFG00000008917	8856	LBP	Intron	0.36715	-0.035294	0.375226	--		0.188927	--		0.375	-0.0582699	-0.0108225	0.18573	0.00397355	0.000746809	0.187945	0.75	goodH	0.94784	0.236907	0.881546	FALSE
Fox_ENSCAFG00000008917	8857	LBP	Intron	0.224638	-0.015939	0.14935	--		0	Outlier	Balancing	0.194824	-0.00243076	-0.000239796	0.0986506	0.031991	0.00317685	0.0993046	0.890625	goodH	0.944684	0.724769	0.362384	FALSE
Fox_ENSCAFG00000008917	8895	LBP	Intron	0.224638	-0.015939	0.14935	--		0	Outlier	Balancing	0.194824	-0.00243076	-0.000239796	0.0986506	0.031991	0.00317685	0.0993046	0.890625	goodH	0.944684	0.724769	0.362384	FALSE
Fox_ENSCAFG00000008917	8942	LBP	Intron	0.422705	-0.033949	0.081563	--		0	Outlier	Balancing	0.429688	-0.0471738	-0.0100664	0.213389	0.00541382	0.00116689	0.215539	0.6875	goodH	0.94784	0.315665	0.842168	FALSE
Fox_ENSCAFG00000008917	8952	LBP	Intron	0.297101	0.021999	0.883465	--		0.605341	--		0.32373	-0.00223449	-0.000368931	0.165108	0.0491432	0.00819447	0.166747	0.796875	goodH	0.79776	0.420576	0.210288	FALSE
Fox_ENSCAFG00000008917	8982	LBP	Intron	0.140212	-0.025771	0.749395	--		0.5	--		0.152778	-0.0279807	-0.0021371	0.0763776	0.0102459	0.000787352	0.0768456	0.916667	goodH	0.94784	0.555082	0.722459	FALSE
Fox_ENSCAFG00000008917	9035	LBP	Intron	0.178744	-0.03911	0.5	--		0.5	--		0.169922	-0.0335794	-0.00283865	0.0845355	0.00342659	0.000291722	0.0851347	0.90625	goodH	0.94784	0.206043	0.896979	FALSE
Fox_ENSCAFG00000008917	9038	LBP	Intron	0.195652	-0.040668	0	Outlier	Balancing	0.000268	Outlier	Balancing	0.194824	-0.0498251	-0.00480777	0.0964931	2.99467e-05	2.91722e-06	0.0974138	0.890625	goodH	0.94784	0.00189947	0.99905	FALSE
Fox_ENSCAFG00000008917	9195	LBP	Intron	0.230159	-0.022461	0.09862	--		0.336932	--		0.206111	-0.0111677	-0.00116078	0.103941	0.0244035	0.00255102	0.104535	0.883333	goodH	0.94784	0.92205	0.461025	FALSE
Fox_ENSCAFG00000008917	9239	LBP	Intron	0.178571	-0.033821	0.5	--		0.5	--		0.157551	-0.0434404	-0.00341711	0.0786619	0.0180186	0.00143495	0.0796369	0.913793	goodH	0.94784	0.87089	0.564555	FALSE
Fox_ENSCAFG00000008917	11868	LBP	Intron	0.271739	-0.021333	0.626481	--		0.619418	--		0.291883	-0.0376097	-0.00547654	0.145615	0.0169232	0.00249586	0.147482	0.822581	goodH	0.94784	0.830955	0.584523	FALSE
Fox_ENSCAFG00000008917	11907	LBP	Intron	0.229469	0.056842	0.406694	--		0.548175	--		0.263672	0.0229892	0.00313582	0.136404	0.0712768	0.00981353	0.137682	0.84375	goodH	0.646729	0.208376	0.104188	FALSE
Fox_ENSCAFG00000008917	11948	LBP	Intron	0.329193	0.000677	0.677823	--		0.94905	--		0.357778	-0.0128733	-0.00232644	0.180719	0.0379768	0.00696347	0.183361	0.766667	goodH	0.874407	0.599399	0.2997	FALSE
Fox_ENSCAFG00000008917	11974	LBP	Intron	0.144928	-0.014902	0.923105	--		0.5	--		0.117188	0.00182921	0.00010891	0.0595393	0.0381462	0.0022871	0.0599562	0.9375	goodH	0.872035	0.596186	0.298093	FALSE
Fox_ENSCAFG00000008917	12070	LBP	Intron	0.502415	-0.028054	0.024838	--		0	Outlier	Balancing	0.5	-0.0340869	-0.00850739	0.249579	0.0118645	0.00298723	0.25178	0.5	goodH	0.94784	0.627414	0.686293	FALSE
Fox_ENSCAFG00000008917	12100	LBP	Intron	0.502415	-0.028054	0.024838	--		0	Outlier	Balancing	0.5	-0.0340869	-0.00850739	0.249579	0.0118645	0.00298723	0.25178	0.5	goodH	0.94784	0.627414	0.686293	FALSE
Fox_ENSCAFG00000008917	12212	LBP	Exon	0.108696	0.088889	1	Outlier	Directional	0.5	--		0.144043	0.0280525	0.00209865	0.0748115	0.0782014	0.00590737	0.0755405	0.921875	goodH	0.585831	0.167274	0.0836371	FALSE
Fox_ENSCAFG00000008917	12239	LBP	Exon	0.413043	-0.038252	0.062046	--		0	Outlier	Balancing	0.41748	-0.040875	-0.0084718	0.207261	0.00168932	0.000352984	0.208951	0.703125	goodH	0.94784	0.104379	0.94781	FALSE
Fox_ENSCAFG00000010686	123	NLRP3	RR	0.13285	-0.029091	0.003312	Outlier	Balancing	0.003407	Outlier	Balancing	0.144043	-0.0307521	-0.00220795	0.0717982	0.00681752	0.00049301	0.0723152	0.921875	goodH	0.94784	0.389036	0.805482	FALSE
Fox_ENSCAFG00000010686	171	NLRP3	RR	0.152174	-0.015873	0.916255	--		0.5	--		0.169922	-0.0197289	-0.0016811	0.08521	0.0164557	0.00141193	0.085802	0.90625	goodH	0.94784	0.813486	0.593257	FALSE
Fox_ENSCAFG00000010686	11385	NLRP3	Intron	0.113527	-0.038298	0	Outlier	Balancing	0.5	--		0.117188	-0.0603075	-0.00349444	0.0579438	0.000796218	4.66755e-05	0.0586216	0.9375	goodH	0.94784	0.0498939	0.975053	FALSE
Fox_ENSCAFG00000010686	13218	NLRP3	Intron	0.376812	0.067873	0.722853	--		0.771562	--		0.304688	0.0848806	0.0138626	0.163319	0.12505	0.0205839	0.164606	0.8125	goodH	0.346219	0.0378325	0.0189162	FALSE
Fox_ENSCAFG00000010686	25951	NLRP3	Intron	0.130435	0.111111	1	Outlier	Directional	0.5	--		0.169922	0.0631423	0.00565007	0.0894816	0.0944882	0.00850662	0.0900284	0.90625	goodH	0.47097	0.0997698	0.0498849	FALSE
Fox_ENSCAFG00000010686	25959	NLRP3	Intron	0.5	-0.040523	0	Outlier	Balancing	0	Outlier	Balancing	NA	NA	NA	NA	NA	NA	NA	NA	NA	NA	NA	NA	NA
Fox_ENSCAFG00000010686	25960	NLRP3	Intron	0.152174	-0.015873	0.916255	--		0.5	--		0.169922	-0.0197289	-0.0016811	0.08521	0.0164557	0.00141193	0.085802	0.90625	goodH	0.94784	0.813486	0.593257	FALSE
Fox_ENSCAFG00000010686	25991	NLRP3	Intron	0.379227	-0.029075	0	Outlier	Balancing	0	Outlier	Balancing	0.390137	-0.0166449	-0.00324881	0.195184	0.00929504	0.00182326	0.196154	0.734375	goodH	0.94784	0.510824	0.744588	FALSE
Fox_ENSCAFG00000010686	25992	NLRP3	Intron	0.5	-0.040523	0	Outlier	Balancing	0	Outlier	Balancing	NA	NA	NA	NA	NA	NA	NA	NA	NA	NA	NA	NA	NA
Fox_ENSCAFG00000010686	26022	NLRP3	Intron	0.463768	-0.032353	0	Outlier	Balancing	0	Outlier	Balancing	0.46875	-0.00907067	-0.0021284	0.234647	0.00713887	0.00168032	0.235376	0.625	goodH	0.94784	0.405379	0.797311	FALSE
Fox_ENSCAFG00000010686	26027	NLRP3	Intron	0.463768	-0.032353	0	Outlier	Balancing	0	Outlier	Balancing	0.46875	-0.00907067	-0.0021284	0.234647	0.00713887	0.00168032	0.235376	0.625	goodH	0.94784	0.405379	0.797311	FALSE
Fox_ENSCAFG00000010686	26040	NLRP3	Intron	0.5	-0.036658	0.165709	--		0.014632	--		0.498047	-0.000926543	-0.000231044	0.249361	0.00378698	0.00094518	0.249586	0.53125	goodH	0.94784	0.226439	0.88678	FALSE
Fox_ENSCAFG00000010686	26062	NLRP3	Intron	0.5	-0.040523	0	Outlier	Balancing	0	Outlier	Balancing	NA	NA	NA	NA	NA	NA	NA	NA	NA	NA	NA	NA	NA
Fox_ENSCAFG00000010686	26109	NLRP3	Intron	0.5	-0.040523	0	Outlier	Balancing	0	Outlier	Balancing	NA	NA	NA	NA	NA	NA	NA	NA	NA	NA	NA	NA	NA
Fox_ENSCAFG00000010686	26148	NLRP3	Intron	0.427536	0.014889	0.71778	--		0.865339	--		0.440918	0.0290443	0.00656705	0.226105	0.047835	0.010855	0.226925	0.671875	goodH	0.812849	0.438401	0.219201	FALSE
Fox_ENSCAFG00000010686	26175	NLRP3	Intron	0.210145	0.003651	0.416218	--		0.156181	--		0.169922	0.0248966	0.00217741	0.0874582	0.0584595	0.00514598	0.0880264	0.90625	goodH	0.6805	0.312945	0.156473	FALSE
Fox_ENSCAFG00000010686	26181	NLRP3	Intron	0.451691	-0.009311	0.464115	--		0.662011	--		0.460449	0.0106824	0.00249228	0.233307	0.0275316	0.00644414	0.234063	0.640625	goodH	0.94784	0.834929	0.417464	FALSE
Fox_ENSCAFG00000010686	26197	NLRP3	Intron	0.282609	0.002011	0.531526	--		0.694531	--		0.241699	0.0201101	0.00249228	0.123932	0.051682	0.00644414	0.124688	0.859375	goodH	0.774792	0.388027	0.194013	FALSE
Fox_ENSCAFG00000010686	26202	NLRP3	Intron	0.398551	0.005989	0.645974	--		0.83701	--		0.358887	0.0253092	0.00466114	0.184167	0.0512079	0.00947805	0.185089	0.765625	goodH	0.778262	0.393907	0.196953	FALSE
Fox_ENSCAFG00000010686	26214	NLRP3	Intron	0.5	-0.033987	0.336505	--		0.402311	--		0.499512	0.00387386	0.000970657	0.250566	0.00615621	0.00154321	0.250675	0.515625	goodH	0.94784	0.354877	0.822562	FALSE
Fox_ENSCAFG00000010686	26220	NLRP3	Intron	0.492754	-0.040369	0.055029	--		0.038328	--		0.492188	-0.00897958	-0.0022062	0.24569	0.000189644	4.66755e-05	0.246122	0.5625	goodH	0.94784	0.0119984	0.994001	FALSE
Fox_ENSCAFG00000010686	26223	NLRP3	Intron	0.5	-0.040523	0	Outlier	Balancing	0	Outlier	Balancing	NA	NA	NA	NA	NA	NA	NA	NA	NA	NA	NA	NA	NA
Fox_ENSCAFG00000010686	26225	NLRP3	Intron	0.5	-0.040523	0	Outlier	Balancing	0	Outlier	Balancing	NA	NA	NA	NA	NA	NA	NA	NA	NA	NA	NA	NA	NA
Fox_ENSCAFG00000010686	26228	NLRP3	Intron	0.456522	-0.037099	0.019267	--		0.027126	--		0.460449	-0.0151787	-0.00348841	0.229822	0.00284619	0.000656375	0.230616	0.640625	goodH	0.94784	0.172699	0.91365	FALSE
Fox_ENSCAFG00000010686	26244	NLRP3	Intron	0.466184	-0.037184	0	Outlier	Balancing	0	Outlier	Balancing	0.460449	-0.0143323	-0.00329549	0.229935	0.003654	0.000843077	0.230727	0.640625	goodH	0.94784	0.21894	0.89053	FALSE
Fox_ENSCAFG00000010686	26277	NLRP3	Intron	0.224638	-0.015939	0.14935	--		0	Outlier	Balancing	0.194824	-0.00243076	-0.000239796	0.0986506	0.031991	0.00317685	0.0993046	0.890625	goodH	0.944684	0.724769	0.362384	FALSE
Fox_ENSCAFG00000010686	26357	NLRP3	Intron	0.422705	-0.033949	0.081563	--		0	Outlier	Balancing	0.429688	-0.0168908	-0.00362513	0.214622	0.00541382	0.00116689	0.215539	0.6875	goodH	0.94784	0.315665	0.842168	FALSE
Fox_ENSCAFG00000010686	26424	NLRP3	Intron	0.224638	-0.015939	0.14935	--		0	Outlier	Balancing	0.194824	-0.00243076	-0.000239796	0.0986506	0.031991	0.00317685	0.0993046	0.890625	goodH	0.944684	0.724769	0.362384	FALSE
Fox_ENSCAFG00000010686	26436	NLRP3	Intron	0.434783	-0.038954	0	Outlier	Balancing	0	Outlier	Balancing	0.429688	-0.0205295	-0.00439684	0.214172	0.00195301	0.00042008	0.215094	0.3125	goodH	0.94784	0.120173	0.939914	FALSE
Fox_ENSCAFG00000010686	26484	NLRP3	Intron	0.374396	-0.031879	0.2516	--		0.213772	--		0.358887	-0.0180933	-0.00324881	0.179559	0.0100995	0.00182326	0.180529	0.765625	goodH	0.94784	0.548356	0.725822	FALSE
Fox_ENSCAFG00000010686	26485	NLRP3	Intron	0.178744	-0.03911	0.5	--		0.5	--		0.169922	-0.0335794	-0.00283865	0.0845355	0.00342659	0.000291722	0.0851347	0.90625	goodH	0.94784	0.206043	0.896979	FALSE
Fox_ENSCAFG00000010686	26487	NLRP3	Intron	0.297101	-0.036442	0	Outlier	Balancing	0.043138	--		0.304688	-0.0289891	-0.00439684	0.151672	0.00275292	0.00042008	0.152594	0.8125	goodH	0.94784	0.167284	0.916358	FALSE
Fox_ENSCAFG00000010686	26504	NLRP3	Intron	0.195652	-0.040668	0	Outlier	Balancing	0.000268	Outlier	Balancing	0.194824	-0.0363815	-0.00351953	0.0967396	2.99467e-05	2.91722e-06	0.0974138	0.890625	goodH	0.94784	0.00189947	0.99905	FALSE
Fox_ENSCAFG00000010686	26517	NLRP3	Intron	0.5	-0.031827	0.42164	--		0.500292	--		0.495605	0.00179433	0.000446335	0.248748	0.00853839	0.00212665	0.24907	0.546875	goodH	0.94784	0.47464	0.76268	FALSE
Fox_ENSCAFG00000010686	26532	NLRP3	Intron	0.461353	-0.032338	0	Outlier	Balancing	0	Outlier	Balancing	0.451172	-0.0105812	-0.00239057	0.225926	0.00869658	0.00197204	0.226761	0.65625	goodH	0.94784	0.482276	0.758862	FALSE
Fox_ENSCAFG00000010686	26601	NLRP3	Intron	0.5	-0.016368	0.684042	--		0.748779	--		0.487793	0.0137158	0.00338689	0.246933	0.0238763	0.00590737	0.247416	0.421875	goodH	0.94784	0.937602	0.468801	FALSE
Fox_ENSCAFG00000010686	26618	NLRP3	Intron	0.181159	0.068235	0.5	--		0.5	--		0.117188	0.133327	0.00859763	0.0644853	0.161943	0.010502	0.0648498	0.9375	goodH	0.206058	0.0117349	0.00586745	FALSE
Fox_ENSCAFG00000010686	26622	NLRP3	Intron	0.487923	-0.034828	0	Outlier	Balancing	0	Outlier	Balancing	0.482422	-0.00696222	-0.0016811	0.24146	0.00583319	0.00141193	0.242052	0.59375	goodH	0.94784	0.337929	0.831036	FALSE
Fox_ENSCAFG00000010686	26625	NLRP3	Intron	0.330918	-0.039158	0	Outlier	Balancing	0	Outlier	Balancing	0.32373	-0.0285929	-0.00460707	0.161126	0.0021779	0.000352984	0.162076	0.796875	goodH	0.94784	0.133539	0.933231	FALSE
Fox_ENSCAFG00000010686	26628	NLRP3	Intron	0.210145	0.003651	0.416218	--		0.156181	--		0.169922	0.0248966	0.00217741	0.0874582	0.0584595	0.00514598	0.0880264	0.90625	goodH	0.6805	0.312945	0.156473	FALSE
Fox_ENSCAFG00000010686	26631	NLRP3	Intron	0.246377	-0.020531	0.442481	--		0.231098	--		0.263672	-0.0180863	-0.00239057	0.132176	0.0148262	0.00197204	0.133011	0.84375	goodH	0.94784	0.750525	0.624738	FALSE
Fox_ENSCAFG00000010686	26637	NLRP3	Intron	0.229469	-0.030464	0	Outlier	Balancing	0.299123	--		0.241699	-0.0273349	-0.00329549	0.12056	0.00694738	0.000843077	0.121352	0.859375	goodH	0.94784	0.39566	0.80217	FALSE
Fox_ENSCAFG00000010686	26640	NLRP3	Intron	0.086957	0.066667	1	Outlier	Directional	0.5	--		0.117188	0.0273387	0.00165231	0.0604385	0.0621359	0.00378072	0.0608459	0.9375	goodH	0.677252	0.278489	0.139244	FALSE
Fox_ENSCAFG00000010686	26679	NLRP3	Intron	0.161836	-0.031255	0.5	--		0.066668	--		0.144043	-0.0225849	-0.00162917	0.0721354	0.014496	0.00105312	0.0726488	0.921875	goodH	0.94784	0.737365	0.631317	FALSE
Fox_ENSCAFG00000010686	26691	NLRP3	Intron	0.090909	0.069767	1	Outlier	Directional	0.5	--		0.120708	0.0308299	0.00192362	0.0623949	0.0658174	0.00413223	0.0627833	0.935484	goodH	0.677252	0.247786	0.123893	FALSE
Fox_ENSCAFG00000010686	40880	NLRP3	Intron	0.490338	-0.038597	0	Outlier	Balancing	0	Outlier	Balancing	0.487793	-0.0410309	-0.00993742	0.242194	0.00201896	0.00049301	0.24419	0.578125	goodH	0.94784	0.124103	0.937949	FALSE
Fox_ENSCAFG00000010686	40890	NLRP3	Intron	0.144928	-0.014902	0.923105	--		0.5	--		0.117188	0.00182921	0.00010891	0.0595393	0.0381462	0.0022871	0.0599562	0.9375	goodH	0.872035	0.596186	0.298093	FALSE
Fox_ENSCAFG00000010686	40895	NLRP3	Intron	0.144928	-0.014902	0.923105	--		0.5	--		0.117188	0.00182921	0.00010891	0.0595393	0.0381462	0.0022871	0.0599562	0.9375	goodH	0.872035	0.596186	0.298093	FALSE
Fox_ENSCAFG00000010686	40902	NLRP3	Intron	0.413043	-0.019952	0.41965	--		0	Outlier	Balancing	0.390137	-0.0159191	-0.00312434	0.196264	0.0224423	0.00443709	0.197712	0.734375	goodH	0.94784	0.98125	0.490625	FALSE
Fox_ENSCAFG00000010686	40903	NLRP3	Intron	0.260101	0.046459	0.490958	--		0.658331	--		0.200312	0.0683425	0.00726637	0.106323	0.110745	0.0118642	0.107131	0.887097	goodH	0.407901	0.0595647	0.0297824	FALSE
Fox_ENSCAFG00000010686	40905	NLRP3	Intron	0.178744	-0.03911	0.5	--		0.5	--		0.169922	-0.0335794	-0.00283865	0.0845355	0.00342659	0.000291722	0.0851347	0.90625	goodH	0.94784	0.206043	0.896979	FALSE
Fox_ENSCAFG00000010686	40911	NLRP3	Intron	0.253623	-0.036975	0	Outlier	Balancing	0.003058	Outlier	Balancing	0.241699	-0.039739	-0.00477666	0.120201	0.00541382	0.000656375	0.121241	0.859375	goodH	0.94784	0.315665	0.842168	FALSE
Fox_ENSCAFG00000010686	42415	NLRP3	Intron	0.234848	-0.028184	0.083249	--		0.311126	--		0.248179	-0.0361077	-0.00446933	0.123778	0.0092255	0.00115103	0.124766	0.854839	goodH	0.94784	0.507535	0.746233	FALSE
Fox_ENSCAFG00000010686	42416	NLRP3	Intron	0.227273	-0.019152	0	Outlier	Balancing	0	Outlier	Balancing	0.200312	-0.0201862	-0.00203841	0.10098	0.0281767	0.00286961	0.101843	0.887097	goodH	0.94784	0.818013	0.409006	FALSE
Fox_ENSCAFG00000010686	42422	NLRP3	Intron	0.086957	0.066667	1	Outlier	Directional	0.5	--		0.117188	0.00604847	0.000364069	0.060192	0.0621359	0.00378072	0.0608459	0.9375	goodH	0.677252	0.278489	0.139244	FALSE
Fox_ENSCAFG00000010686	42493	NLRP3	Intron	0.178744	-0.03911	0.5	--		0.5	--		0.169922	-0.0335794	-0.00283865	0.0845355	0.00342659	0.000291722	0.0851347	0.90625	goodH	0.94784	0.206043	0.896979	FALSE
Fox_ENSCAFG00000010686	42494	NLRP3	Intron	0.330918	-0.039158	0	Outlier	Balancing	0	Outlier	Balancing	0.32373	-0.0285929	-0.00460707	0.161126	0.0021779	0.000352984	0.162076	0.796875	goodH	0.94784	0.133539	0.933231	FALSE
Fox_ENSCAFG00000010686	42496	NLRP3	Intron	0.282609	-0.04002	0	Outlier	Balancing	0.24916	--		0.284668	-0.032678	-0.00462263	0.14146	0.00018444	2.6255e-05	0.14235	0.828125	goodH	0.94784	0.0116701	0.994165	FALSE
Fox_ENSCAFG00000010686	42573	NLRP3	Intron	0.13285	-0.029091	0.003312	Outlier	Balancing	0.003407	Outlier	Balancing	0.144043	-0.0488625	-0.00349619	0.0715516	0.00681752	0.00049301	0.0723152	0.921875	goodH	0.94784	0.389036	0.805482	FALSE
Fox_ENSCAFG00000010686	42574	NLRP3	Intron	0.478261	-0.017231	0.545755	--		0.508728	--		0.482422	-0.0175845	-0.00426381	0.242475	0.0210662	0.00514598	0.244276	0.40625	goodH	0.94784	0.974959	0.512521	FALSE
Fox_ENSCAFG00000010686	42586	NLRP3	Intron	0.485507	-0.007024	0.693046	--		0.710405	--		0.487793	-0.00534227	-0.001318	0.246712	0.0305442	0.00758769	0.248416	0.421875	goodH	0.94784	0.758815	0.379407	FALSE
Fox_ENSCAFG00000010686	42656	NLRP3	Intron	0.142045	-0.035349	0	Outlier	Balancing	0.5	--		0.152778	-0.0565308	-0.00427462	0.0756158	0.00526574	0.000403538	0.0766346	0.0833333	goodH	0.94784	0.307733	0.846134	FALSE
Fox_ENSCAFG00000010686	42688	NLRP3	Intron	0.423295	-0.044587	0.030941	--		0	Outlier	Balancing	0.42	-0.0328452	-0.00685035	0.208565	0.000691489	0.000145274	0.210088	0.7	goodH	0.94784	0.0434029	0.978299	FALSE
Fox_ENSCAFG00000010686	42704	NLRP3	Intron	0.119048	0.097561	1	Outlier	Directional	0.5	--		0.157551	0.0490392	0.00404174	0.0824186	0.0853443	0.00708617	0.0830303	0.913793	goodH	0.559474	0.133352	0.0666761	FALSE
Fox_ENSCAFG00000010686	42705	NLRP3	Intron	0.494318	-0.044266	0.031565	--		0.029672	--		0.495	-0.0387547	-0.0095137	0.245485	0.000586755	0.000145274	0.247588	0.55	goodH	0.94784	0.0368901	0.981555	FALSE
Fox_ENSCAFG00000010686	42706	NLRP3	Intron	0.102273	-0.04522	0.0001	Outlier	Balancing	0	Outlier	Balancing	0.095	-0.0403911	-0.00190412	0.0471421	0.00305271	0.000145274	0.0475885	0.95	lowH	0.94784	0.184634	0.907683	FALSE
Fox_ENSCAFG00000010686	42712	NLRP3	Intron	0.5	-0.036658	0.165709	--		0.014632	--		0.498047	-0.0425929	-0.010537	0.247389	0.00378698	0.00094518	0.249586	0.53125	goodH	0.94784	0.226439	0.88678	FALSE
Fox_ENSCAFG00000010686	42727	NLRP3	Intron	0.5	-0.023024	0.602184	--		0.679716	--		0.491111	-0.0254113	-0.00626282	0.246458	0.0182732	0.00453515	0.248186	0.433333	goodH	0.94784	0.879972	0.560014	FALSE
Fox_ENSCAFG00000010686	42790	NLRP3	Intron	0.282609	-0.04002	0	Outlier	Balancing	0.24916	--		0.284668	-0.0418578	-0.00591087	0.141213	0.00018444	2.6255e-05	0.14235	0.828125	goodH	0.94784	0.0116701	0.994165	FALSE
Fox_ENSCAFG00000010686	42792	NLRP3	Intron	0.294686	-0.014465	0.617603	--		0.217636	--		0.263672	-0.00056513	-7.54588e-05	0.133525	0.0313555	0.00421247	0.134345	0.84375	goodH	0.944684	0.739531	0.369766	FALSE
Fox_ENSCAFG00000010686	42799	NLRP3	Intron	0.384058	0.032186	0.948537	--		0.934952	--		0.404297	0.0385892	0.00805853	0.208828	0.0605928	0.0127074	0.209718	0.71875	goodH	0.6805	0.292464	0.146232	FALSE
Fox_ENSCAFG00000010686	42815	NLRP3	Intron	0.195652	-0.040668	0	Outlier	Balancing	0.000268	Outlier	Balancing	0.194824	-0.0363815	-0.00351953	0.0967396	2.99467e-05	2.91722e-06	0.0974138	0.890625	goodH	0.94784	0.00189947	0.99905	FALSE
Fox_ENSCAFG00000010686	42837	NLRP3	Intron	0.13285	-0.029091	0.003312	Outlier	Balancing	0.003407	Outlier	Balancing	0.144043	-0.0307521	-0.00220795	0.0717982	0.00681752	0.00049301	0.0723152	0.921875	goodH	0.94784	0.389036	0.805482	FALSE
Fox_ENSCAFG00000010686	42845	NLRP3	Intron	0.328283	0.038988	0.922928	--		0.989611	--		0.270552	0.0657255	0.00936415	0.142474	0.0940754	0.0134712	0.143196	0.16129	goodH	0.47097	0.101085	0.0505427	FALSE
Fox_ENSCAFG00000010686	42850	NLRP3	Intron	0.5	-0.039557	0	Outlier	Balancing	0	Outlier	Balancing	0.499512	-0.0222386	-0.0055328	0.248792	0.000945571	0.000236295	0.249897	0.515625	goodH	0.94784	0.0591132	0.970443	FALSE
Fox_ENSCAFG00000010686	42852	NLRP3	Intron	0.152174	-0.015873	0.916255	--		0.5	--		0.169922	-0.0197289	-0.0016811	0.08521	0.0164557	0.00141193	0.085802	0.90625	goodH	0.94784	0.813486	0.593257	FALSE
Fox_ENSCAFG00000010686	42857	NLRP3	Intron	0.326087	0.04488	0.842142	--		0.944205	--		0.263672	0.0740896	0.0103425	0.139595	0.101847	0.0142944	0.140351	0.84375	goodH	0.463097	0.0789937	0.0394968	FALSE
Fox_ENSCAFG00000010686	42858	NLRP3	Intron	0.224638	-0.015939	0.14935	--		0	Outlier	Balancing	0.194824	-0.00243076	-0.000239796	0.0986506	0.031991	0.00317685	0.0993046	0.890625	goodH	0.944684	0.724769	0.362384	FALSE
Fox_ENSCAFG00000010686	42877	NLRP3	Intron	0.306763	0.1044	0.945204	--		0.993308	Outlier	Directional	0.21875	0.159357	0.0194793	0.122237	0.183917	0.022591	0.122833	0.875	goodH	0.201776	0.00584371	0.00292186	FALSE
Fox_ENSCAFG00000010686	42878	NLRP3	Intron	0.164141	-0.033168	0	Outlier	Balancing	0.001617	Outlier	Balancing	0.148283	-0.0252966	-0.00187679	0.0741912	0.0123383	0.000921462	0.0746833	0.919355	goodH	0.94784	0.647894	0.676053	FALSE
Fox_ENSCAFG00000010686	42882	NLRP3	Intron	0.291667	-0.012066	0.628548	--		0.5	--		0.262188	0.00203889	0.000271491	0.133156	0.0353228	0.00472608	0.133797	0.155172	goodH	0.90806	0.652061	0.326031	FALSE
Fox_ENSCAFG00000010686	42883	NLRP3	Intron	0.455556	-0.006622	0.287627	--		0.26442	--		0.46195	-0.00448902	-0.00105053	0.234021	0.0317502	0.00746914	0.235247	0.637931	goodH	0.944684	0.730328	0.365164	FALSE
Fox_ENSCAFG00000010686	42885	NLRP3	Intron	0.1	-0.042735	0	Outlier	Balancing	-100	Outlier	Balancing	0.0980975	-0.0408081	-0.00199017	0.048769	0.000314571	1.54321e-05	0.0490576	0.948276	lowH	0.94784	0.0198629	0.990069	FALSE
Fox_ENSCAFG00000010686	42886	NLRP3	Intron	0.25	0.073102	1	Outlier	Directional	1	Outlier	Directional	0.185493	0.117366	0.0118301	0.100797	0.146502	0.0148302	0.101229	0.103448	goodH	0.269779	0.0191537	0.00957686	FALSE
Fox_ENSCAFG00000010686	43659	NLRP3	Intron	0.178744	-0.03911	0.5	--		0.5	--		0.169922	-0.0489613	-0.0041269	0.084289	0.00342659	0.000291722	0.0851347	0.90625	goodH	0.94784	0.206043	0.896979	FALSE
Fox_ENSCAFG00000010686	43708	NLRP3	Intron	0.229469	-0.030464	0	Outlier	Balancing	0.299123	--		0.241699	-0.0380984	-0.00458373	0.120313	0.00694738	0.000843077	0.121352	0.859375	goodH	0.94784	0.39566	0.80217	FALSE
Fox_ENSCAFG00000010686	43725	NLRP3	Intron	0.229469	-0.030464	0	Outlier	Balancing	0.299123	--		0.241699	-0.0273349	-0.00329549	0.12056	0.00694738	0.000843077	0.121352	0.859375	goodH	0.94784	0.39566	0.80217	FALSE
Fox_ENSCAFG00000010686	43726	NLRP3	Intron	0.306763	0.1044	0.945204	--		0.993308	Outlier	Directional	0.21875	0.159357	0.0194793	0.122237	0.183917	0.022591	0.122833	0.875	goodH	0.201776	0.00584371	0.00292186	FALSE
Fox_ENSCAFG00000010686	43743	NLRP3	Intron	0.413043	-0.038252	0.062046	--		0	Outlier	Balancing	0.41748	-0.0283763	-0.00589531	0.207755	0.00168932	0.000352984	0.208951	0.296875	goodH	0.94784	0.104379	0.94781	FALSE
Fox_ENSCAFG00000010686	43744	NLRP3	Intron	0.138587	-0.036601	0	Outlier	Balancing	0.5	--		0.148283	-0.0371658	-0.00273598	0.0736155	0.00402363	0.000299061	0.0743261	0.919355	goodH	0.94784	0.239707	0.880147	FALSE
Fox_ENSCAFG00000010686	43781	NLRP3	Intron	0.294686	-0.014465	0.617603	--		0.217636	--		0.263672	-0.00056513	-7.54588e-05	0.133525	0.0313555	0.00421247	0.134345	0.84375	goodH	0.944684	0.739531	0.369766	FALSE
Fox_ENSCAFG00000010686	43783	NLRP3	Intron	0.335749	0.022006	0.686814	--		0.752897	--		0.284668	0.0443781	0.00656705	0.14798	0.07295	0.010855	0.1488	0.828125	goodH	0.642623	0.197602	0.0988012	FALSE
Fox_ENSCAFG00000010686	43811	NLRP3	Intron	0.449495	-0.012289	0.429232	--		0.339882	--		0.457856	0.00771949	0.00178839	0.231672	0.0253683	0.00589544	0.232394	0.645161	goodH	0.94784	0.894251	0.447126	FALSE
Fox_ENSCAFG00000010686	43827	NLRP3	Intron	0.113527	-0.038298	0	Outlier	Balancing	0.5	--		0.117188	-0.0379135	-0.0022062	0.0581903	0.000796218	4.66755e-05	0.0586216	0.9375	goodH	0.94784	0.0498939	0.975053	FALSE
Fox_ENSCAFG00000010686	43846	NLRP3	Intron	0.364734	-0.023451	0.124528	--		0.14434	--		0.341797	-0.00923334	-0.00158775	0.171958	0.0195036	0.00337231	0.172907	0.78125	goodH	0.94784	0.922854	0.538573	FALSE
Fox_ENSCAFG00000010686	43847	NLRP3	Intron	0.113527	-0.038298	0	Outlier	Balancing	0.5	--		0.117188	-0.0379135	-0.0022062	0.0581903	0.000796218	4.66755e-05	0.0586216	0.9375	goodH	0.94784	0.0498939	0.975053	FALSE
Fox_ENSCAFG00000010686	43854	NLRP3	Intron	0.5	-0.002985	0.787811	--		0.829517	--		0.48127	0.0258679	0.00635271	0.245583	0.0377793	0.00929752	0.246101	0.596774	goodH	0.878157	0.603168	0.301584	FALSE
Fox_ENSCAFG00000010686	43855	NLRP3	Intron	0.234848	-0.028184	0.083249	--		0.311126	--		0.248179	-0.0251552	-0.00311962	0.124015	0.0092255	0.00115103	0.124766	0.854839	goodH	0.94784	0.507535	0.746233	FALSE
Fox_ENSCAFG00000010686	43856	NLRP3	Intron	0.090909	0.069767	1	Outlier	Directional	0.5	--		0.120708	0.0308299	0.00192362	0.0623949	0.0658174	0.00413223	0.0627833	0.935484	goodH	0.677252	0.247786	0.123893	FALSE
Fox_ENSCAFG00000010686	43865	NLRP3	Intron	0.330918	0.057707	0.953058	--		0.878682	--		0.358887	0.0537226	0.0100631	0.187315	0.0781372	0.0147057	0.188204	0.765625	goodH	0.585831	0.167615	0.0838074	FALSE
Fox_ENSCAFG00000010686	43873	NLRP3	Intron	0.108696	0.088889	1	Outlier	Directional	0.5	--		0.144043	0.0451236	0.00338689	0.0750581	0.0782014	0.00590737	0.0755405	0.921875	goodH	0.585831	0.167274	0.0836371	FALSE
Fox_ENSCAFG00000010686	43882	NLRP3	Intron	0.512077	0.013984	0.64276	--		0.702059	--		0.492188	0.0359585	0.00910795	0.253291	0.0530802	0.0134892	0.254129	0.5625	goodH	0.7521	0.371188	0.185594	FALSE
Fox_ENSCAFG00000010686	43918	NLRP3	Intron	0.486772	-0.033373	0.304033	--		0.324223	--		0.48	-0.0113597	-0.00273099	0.24041	0.00835771	0.00201562	0.241169	0.6	goodH	0.94784	0.46587	0.767065	FALSE
Fox_ENSCAFG00000010686	43921	NLRP3	Intron	0.130435	0.111111	1	Outlier	Directional	0.5	--		0.169922	0.0631423	0.00565007	0.0894816	0.0944882	0.00850662	0.0900284	0.90625	goodH	0.47097	0.0997698	0.0498849	FALSE
Fox_ENSCAFG00000010686	43933	NLRP3	Intron	0.484127	-0.025825	0.513877	--		0.675223	--		0.472778	-0.00535466	-0.00127326	0.237786	0.0159715	0.00381078	0.238599	0.616667	goodH	0.94784	0.795115	0.602443	FALSE
Fox_ENSCAFG00000010686	43946	NLRP3	Intron	0.316425	0.072205	0.847291	--		0.826097	--		0.241699	0.111794	0.0146466	0.131014	0.138246	0.0182064	0.131695	0.859375	goodH	0.295773	0.0248897	0.0124449	FALSE
Fox_ENSCAFG00000010686	43947	NLRP3	Intron	0.195652	-0.040668	0	Outlier	Balancing	0.000268	Outlier	Balancing	0.194824	-0.0363815	-0.00351953	0.0967396	2.99467e-05	2.91722e-06	0.0974138	0.890625	goodH	0.94784	0.00189947	0.99905	FALSE
Fox_ENSCAFG00000010686	43957	NLRP3	Intron	0.195652	-0.040668	0	Outlier	Balancing	0.000268	Outlier	Balancing	0.194824	-0.0363815	-0.00351953	0.0967396	2.99467e-05	2.91722e-06	0.0974138	0.890625	goodH	0.94784	0.00189947	0.99905	FALSE
Fox_ENSCAFG00000010686	43958	NLRP3	Intron	0.21256	-0.037433	0.205386	--		0.029916	--		0.21875	-0.0337645	-0.00367181	0.108748	0.00170526	0.000186702	0.109486	0.875	goodH	0.94784	0.105338	0.947331	FALSE
Fox_ENSCAFG00000010686	44098	NLRP3	Intron	0.212121	0.000244	0.408978	--		0.145288	--		0.174818	0.0195223	0.00175145	0.0897153	0.0537295	0.00484963	0.0902602	0.903226	goodH	0.742275	0.36362	0.18181	FALSE
Fox_ENSCAFG00000010686	44110	NLRP3	Intron	0.431818	-0.03816	0	Outlier	Balancing	0	Outlier	Balancing	0.425078	-0.0327038	-0.0069207	0.211618	0.0033687	0.000717401	0.212961	0.693548	goodH	0.94784	0.202744	0.898628	FALSE
Fox_ENSCAFG00000010686	44119	NLRP3	Intron	0.148148	-0.019471	0.881881	--		0.5	--		0.124444	-0.00585514	-0.000368931	0.0630098	0.0317965	0.00201562	0.0633913	0.0666667	goodH	0.944684	0.729256	0.364628	FALSE
Fox_ENSCAFG00000010686	44137	NLRP3	Intron	0.497475	-0.038693	0	Outlier	Balancing	0.190167	--		0.497919	-0.0246022	-0.00610401	0.248108	0.00216165	0.000538848	0.249276	0.532258	goodH	0.94784	0.132576	0.933712	FALSE
Fox_ENSCAFG00000010686	44138	NLRP3	Intron	0.494709	-0.041446	0.003385	Outlier	Balancing	0	Outlier	Balancing	0.495	-0.0306513	-0.00754958	0.246305	0.000127239	3.14941e-05	0.247518	0.55	goodH	0.94784	0.00805814	0.995971	FALSE
Fox_ENSCAFG00000010686	44143	NLRP3	Intron	0.217172	-0.036427	0.5	--		0.5	--		0.224766	-0.0450185	-0.00502544	0.111631	0.00283241	0.000318845	0.11257	0.870968	goodH	0.94784	0.1719	0.91405	FALSE
Fox_ENSCAFG00000010686	44145	NLRP3	Intron	0.130556	0.007509	1	Outlier	Directional	0.5	--		0.0980975	0.0361236	0.00183871	0.0509004	0.0724568	0.00370756	0.0511692	0.0517241	lowH	0.646729	0.200719	0.100359	FALSE
Fox_ENSCAFG00000010686	44158	NLRP3	Intron	0.318841	-0.034581	0	Outlier	Balancing	0	Outlier	Balancing	0.304688	-0.0323514	-0.00491338	0.151875	0.00762478	0.00116689	0.153039	0.8125	goodH	0.94784	0.429775	0.785112	FALSE
Fox_ENSCAFG00000010686	44185	NLRP3	Intron	0.5	-0.040445	0	Outlier	Balancing	0	Outlier	Balancing	0.499444	-0.0300734	-0.00747759	0.248645	0.0011343	0.000283447	0.249887	0.516667	goodH	0.94784	0.0707011	0.964649	FALSE
Fox_ENSCAFG00000010686	44187	NLRP3	Intron	0.156566	-0.013128	0.933747	--		0.5	--		0.174818	-0.0173112	-0.00152056	0.0878366	0.0190801	0.00168669	0.0884006	0.903226	goodH	0.94784	0.908283	0.545858	FALSE
Fox_ENSCAFG00000010686	44192	NLRP3	Intron	0.199495	-0.040832	0	Outlier	Balancing	0.021066	--		0.200312	-0.0779642	-0.00770308	0.0988028	3.18342e-05	3.18845e-06	0.100158	0.887097	goodH	0.94784	0.00201913	0.99899	FALSE
Fox_ENSCAFG00000010686	44199	NLRP3	Intron	0.5	-0.036628	0.168266	--		0.025331	--		0.499444	-0.0376988	-0.00936612	0.248446	0.00778412	0.00195312	0.250911	0.483333	goodH	0.94784	0.437694	0.781153	FALSE
Fox_ENSCAFG00000010686	44220	NLRP3	Intron	0.452381	0.012323	0.885805	--		0.872889	--		0.46195	-0.000857322	-0.000202087	0.235719	0.0502827	0.0119756	0.238166	0.362069	goodH	0.78084	0.405643	0.202821	FALSE
Fox_ENSCAFG00000010686	44229	NLRP3	Intron	0.113527	-0.038298	0	Outlier	Balancing	0.5	--		0.117188	-0.0379135	-0.0022062	0.0581903	0.000796218	4.66755e-05	0.0586216	0.9375	goodH	0.94784	0.0498939	0.975053	FALSE
Fox_ENSCAFG00000010686	44242	NLRP3	Intron	0.21256	-0.037433	0.205386	--		0.029916	--		0.21875	-0.0457143	-0.00496005	0.108501	0.00170526	0.000186702	0.109486	0.875	goodH	0.94784	0.105338	0.947331	FALSE
Fox_ENSCAFG00000010686	44243	NLRP3	Intron	0.152174	-0.015873	0.916255	--		0.5	--		0.169922	-0.0197289	-0.0016811	0.08521	0.0164557	0.00141193	0.085802	0.90625	goodH	0.94784	0.813486	0.593257	FALSE
Fox_ENSCAFG00000010686	44272	NLRP3	Intron	0.136364	-0.027562	0	Outlier	Balancing	0	Outlier	Balancing	0.148283	-0.0478904	-0.00353324	0.0737777	0.0083874	0.000624936	0.0745089	0.919355	goodH	0.94784	0.467314	0.766343	FALSE
Fox_ENSCAFG00000010686	44328	NLRP3	Intron	0.5	0.279222	1	Outlier	Directional	1	Outlier	Directional	0.474506	0.228053	0.0637699	0.279627	0.268422	0.0756173	0.28171	0.612903	goodH	0.0418903	0.000400149	0.000200075	TRUE
Fox_ENSCAFG00000010686	44349	NLRP3	Intron	0.460227	0.312949	0.999236	Outlier	Directional	0.999166	Outlier	Directional	0.455	0.241556	0.0656689	0.271858	0.280174	0.0768498	0.274293	0.65	goodH	0.0356402	0.0002756	0.0001378	TRUE
Fox_ENSCAFG00000010686	44757	NLRP3	Intron	0.5	-0.006906	0.763143	--		0.810775	--		0.48	0.00578507	0.00141123	0.243944	0.0378469	0.00929752	0.245661	0.4	goodH	0.877436	0.601874	0.300937	FALSE
Fox_ENSCAFG00000010686	44765	NLRP3	Intron	0.39372	-0.04013	0	Outlier	Balancing	0	Outlier	Balancing	0.390137	-0.0323495	-0.00627339	0.193925	0.000732469	0.000142944	0.195154	0.734375	goodH	0.94784	0.0459453	0.977027	FALSE
Fox_ENSCAFG00000010686	44777	NLRP3	Intron	0.144928	-0.014902	0.923105	--		0.5	--		0.117188	0.00182921	0.00010891	0.0595393	0.0381462	0.0022871	0.0599562	0.9375	goodH	0.872035	0.596186	0.298093	FALSE
Fox_ENSCAFG00000010686	44780	NLRP3	Intron	0.316425	0.072205	0.847291	--		0.826097	--		0.241699	0.111794	0.0146466	0.131014	0.138246	0.0182064	0.131695	0.859375	goodH	0.295773	0.0248897	0.0124449	FALSE
Fox_ENSCAFG00000010686	44792	NLRP3	Intron	0.363636	0.038396	0.833025	--		0.722907	--		0.299444	0.0680733	0.0107647	0.158133	0.0974573	0.015512	0.159167	0.816667	goodH	0.47097	0.0908	0.0454	FALSE
Fox_ENSCAFG00000010686	44801	NLRP3	Intron	0.13285	-0.029091	0.003312	Outlier	Balancing	0.003407	Outlier	Balancing	0.144043	-0.0307521	-0.00220795	0.0717982	0.00681752	0.00049301	0.0723152	0.921875	goodH	0.94784	0.389036	0.805482	FALSE
Fox_ENSCAFG00000010686	44804	NLRP3	Intron	0.475845	0.015049	0.683647	--		0.504357	--		0.440918	0.0390504	0.00888216	0.227454	0.0573706	0.0130954	0.22826	0.671875	goodH	0.696841	0.323947	0.161973	FALSE
Fox_ENSCAFG00000010686	44861	NLRP3	Intron	0.086957	0.066667	1	Outlier	Directional	0.5	--		0.117188	0.0273387	0.00165231	0.0604385	0.0621359	0.00378072	0.0608459	0.9375	goodH	0.677252	0.278489	0.139244	FALSE
Fox_ENSCAFG00000010686	44879	NLRP3	Intron	0.195652	-0.040668	0	Outlier	Balancing	0.000268	Outlier	Balancing	0.194824	-0.0363815	-0.00351953	0.0967396	2.99467e-05	2.91722e-06	0.0974138	0.890625	goodH	0.94784	0.00189947	0.99905	FALSE
Fox_ENSCAFG00000010686	44886	NLRP3	Intron	0.497024	-0.042237	0	Outlier	Balancing	0	Outlier	Balancing	0.497622	-0.0222048	-0.00550687	0.248003	0.00300279	0.000748476	0.24926	0.465517	goodH	0.94784	0.181756	0.909122	FALSE
Fox_ENSCAFG00000010686	44888	NLRP3	Intron	0.321429	0.020957	0.382504	--		0.329524	--		0.3478	0.0134081	0.0023883	0.178124	0.0522007	0.00937146	0.179527	0.775862	goodH	0.772671	0.381692	0.190846	FALSE
Fox_ENSCAFG00000010686	44889	NLRP3	Intron	0.104167	-0.045993	0	Outlier	Balancing	0.5	--		0.0980975	-0.0417929	-0.00203465	0.0486841	0.00225432	0.000110721	0.0491152	0.948276	lowH	0.94784	0.138059	0.93097	FALSE
Fox_ENSCAFG00000010686	44898	NLRP3	Intron	0.152174	-0.015873	0.916255	--		0.5	--		0.169922	-0.0197289	-0.0016811	0.08521	0.0164557	0.00141193	0.085802	0.90625	goodH	0.94784	0.813486	0.593257	FALSE
Fox_ENSCAFG00000010686	44903	NLRP3	Intron	0.210145	0.036782	0.47106	--		0.262427	--		0.241699	0.0143749	0.00178281	0.124023	0.0560241	0.00700425	0.125022	0.859375	goodH	0.708538	0.338086	0.169043	FALSE
Fox_ENSCAFG00000010686	44909	NLRP3	Intron	0.520833	0.058927	0.945001	--		0.925687	--		0.478597	0.0796977	0.0202317	0.253855	0.102949	0.0262587	0.255066	0.603448	goodH	0.463097	0.0762812	0.0381406	FALSE
Fox_ENSCAFG00000010686	44910	NLRP3	Intron	0.071429	0.048781	1	Outlier	Directional	0.5	--		0.095	0.0149701	0.000728863	0.048688	0.0520833	0.00255102	0.0489796	0.95	lowH	0.773417	0.383116	0.191558	FALSE
Fox_ENSCAFG00000010686	44942	NLRP3	Intron	0.5	0.020588	0.883055	--		0.900995	--		0.470868	0.0367289	0.00893519	0.243274	0.0627069	0.0153125	0.244192	0.62069	goodH	0.677252	0.273489	0.136745	FALSE
Fox_ENSCAFG00000010686	44966	NLRP3	Intron	0.427536	0.08654	0.957362	--		0.979606	--		0.440918	0.0804459	0.0188458	0.234267	0.107143	0.025231	0.235489	0.671875	goodH	0.44217	0.0667754	0.0333877	FALSE
Fox_ENSCAFG00000010686	44980	NLRP3	Intron	0.246032	-0.034387	0.158928	--		0.119081	--		0.231111	-0.0258141	-0.00298294	0.115554	0.0097561	0.00113379	0.116213	0.866667	goodH	0.94784	0.532451	0.733775	FALSE
Fox_ENSCAFG00000010686	44999	NLRP3	Intron	0.460317	-0.035967	0	Outlier	Balancing	0	Outlier	Balancing	0.464444	-0.0251002	-0.00581741	0.231768	0.00486855	0.00113379	0.23288	0.633333	goodH	0.94784	0.286271	0.856865	FALSE
Fox_ENSCAFG00000010686	45011	NLRP3	Intron	0.160714	-0.014996	-100	Outlier	Balancing	-100	Outlier	Balancing	0.128419	0.00533114	0.000349059	0.0654756	0.0453574	0.00299391	0.066007	0.931034	goodH	0.851115	0.474257	0.237128	FALSE
Fox_ENSCAFG00000010686	45064	NLRP3	Intron	0.282609	0.002011	0.531526	--		0.694531	--		0.241699	0.0201101	0.00249228	0.123932	0.051682	0.00644414	0.124688	0.859375	goodH	0.774792	0.388027	0.194013	FALSE
Fox_ENSCAFG00000010686	45113	NLRP3	Intron	0.420635	0.076067	0.89846	--		0.960093	--		0.432778	0.0700283	0.016008	0.228593	0.0999506	0.0229592	0.229705	0.683333	goodH	0.463941	0.0838934	0.0419467	FALSE
Fox_ENSCAFG00000010686	45120	NLRP3	Intron	0.142857	0.016667	0.98847	--		0.5	--		0.0980975	0.0610855	0.00315991	0.0517292	0.0982244	0.00511976	0.052123	0.948276	lowH	0.469437	0.0886165	0.0443082	FALSE
Fox_ENSCAFG00000010686	45146	NLRP3	Intron	0.181818	-0.04028	0.5	--		0.5	--		0.174818	-0.0351249	-0.00305432	0.0869559	0.00233135	0.000204061	0.0875289	0.903226	goodH	0.94784	0.142605	0.928698	FALSE
Fox_ENSCAFG00000010686	45147	NLRP3	Intron	0.140212	-0.025771	0.749395	--		0.5	--		0.152778	-0.0279807	-0.0021371	0.0763776	0.0102459	0.000787352	0.0768456	0.916667	goodH	0.94784	0.555082	0.722459	FALSE
Fox_ENSCAFG00000010686	45172	NLRP3	Intron	0.411616	-0.003172	0.580881	--		0.494391	--		0.425078	0.00451285	0.000973027	0.215612	0.0325055	0.00704329	0.21668	0.693548	goodH	0.944684	0.713034	0.356517	FALSE
Fox_ENSCAFG00000010686	45190	NLRP3	Intron	0.229469	0.056842	0.406694	--		0.548175	--		0.263672	0.0417271	0.00571231	0.136897	0.0712768	0.00981353	0.137682	0.84375	goodH	0.646729	0.208376	0.104188	FALSE
Fox_ENSCAFG00000010686	45193	NLRP3	Intron	0.34058	-0.010513	0.423677	--		0.52425	--		0.358887	-0.00302461	-0.000547854	0.181132	0.024368	0.00443709	0.182087	0.765625	goodH	0.94784	0.923087	0.461543	FALSE
Fox_ENSCAFG00000010686	45199	NLRP3	Intron	0.345411	0.003209	0.55686	--		0.785307	--		0.304688	0.0212603	0.00332019	0.156168	0.0502294	0.00788817	0.157043	0.8125	goodH	0.78084	0.406329	0.203164	FALSE
Fox_ENSCAFG00000010686	45203	NLRP3	Intron	0.13285	-0.029091	0.003312	Outlier	Balancing	0.003407	Outlier	Balancing	0.144043	-0.0307521	-0.00220795	0.0717982	0.00681752	0.00049301	0.0723152	0.921875	goodH	0.94784	0.389036	0.805482	FALSE
Fox_ENSCAFG00000010686	45211	NLRP3	Intron	0.485507	-0.007024	0.693046	--		0.710405	--		0.487793	0.0102918	0.00254673	0.247452	0.0305442	0.00758769	0.248416	0.421875	goodH	0.94784	0.758815	0.379407	FALSE
Fox_ENSCAFG00000010686	45212	NLRP3	Intron	0.480676	-0.039078	0	Outlier	Balancing	0	Outlier	Balancing	0.482422	-0.0225356	-0.00541514	0.240292	0.00120854	0.000291722	0.241385	0.40625	goodH	0.94784	0.07524	0.96238	FALSE
Fox_ENSCAFG00000010686	45249	NLRP3	Intron	0.268116	-0.040382	0.014546	--		0	Outlier	Balancing	0.263672	-0.0329628	-0.00431982	0.131052	0.000796218	0.00010502	0.131898	0.84375	goodH	0.94784	0.0498939	0.975053	FALSE
Fox_ENSCAFG00000010686	45272	NLRP3	Intron	0.108696	0.088889	1	Outlier	Directional	0.5	--		0.144043	0.0451236	0.00338689	0.0750581	0.0782014	0.00590737	0.0755405	0.921875	goodH	0.585831	0.167274	0.0836371	FALSE
Fox_ENSCAFG00000010686	45285	NLRP3	Intron	0.224638	-0.015939	0.14935	--		0	Outlier	Balancing	0.194824	-0.00243076	-0.000239796	0.0986506	0.031991	0.00317685	0.0993046	0.890625	goodH	0.944684	0.724769	0.362384	FALSE
Fox_ENSCAFG00000010686	45286	NLRP3	Intron	0.23913	-0.029115	-100	Outlier	Balancing	-100	Outlier	Balancing	0.21875	-0.0194114	-0.0021284	0.109647	0.0152236	0.00168032	0.110376	0.875	goodH	0.94784	0.766181	0.61691	FALSE
Fox_ENSCAFG00000010686	45288	NLRP3	Intron	0.442029	0.009965	0.769938	--		0.789775	--		0.404297	0.0251676	0.00522688	0.207683	0.0536986	0.0112138	0.208829	0.71875	goodH	0.742275	0.363976	0.181988	FALSE
Fox_ENSCAFG00000010686	45291	NLRP3	Intron	0.509662	0.000781	0.649637	--		0.645386	--		0.495605	0.00911798	0.00230091	0.252349	0.040003	0.0101548	0.253852	0.546875	goodH	0.872035	0.562076	0.281038	FALSE
Fox_ENSCAFG00000010686	45298	NLRP3	Intron	0.330918	-0.039158	0	Outlier	Balancing	0	Outlier	Balancing	0.32373	-0.0366443	-0.00589531	0.16088	0.0021779	0.000352984	0.162076	0.203125	goodH	0.94784	0.133539	0.933231	FALSE
Fox_ENSCAFG00000010686	45299	NLRP3	Intron	0.294686	-0.014465	0.617603	--		0.217636	--		0.263672	-0.00056513	-7.54588e-05	0.133525	0.0313555	0.00421247	0.134345	0.84375	goodH	0.944684	0.739531	0.369766	FALSE
Fox_ENSCAFG00000010686	45313	NLRP3	Intron	0.5	-0.033987	0.336505	--		0.402311	--		0.499512	-0.0219408	-0.00547057	0.249333	0.00615621	0.00154321	0.250675	0.484375	goodH	0.94784	0.354877	0.822562	FALSE
Fox_ENSCAFG00000010686	45322	NLRP3	Intron	0.171498	0	0.000543	Outlier	Balancing	5e-06	Outlier	Balancing	0.194824	-0.00635653	-0.000625647	0.0984258	0.0282942	0.00280345	0.0990821	0.890625	goodH	0.94784	0.814969	0.407484	FALSE
Fox_ENSCAFG00000010686	45331	NLRP3	Intron	0.5	-0.026945	0.537334	--		0.619285	--		0.490488	-0.0115529	-0.00284759	0.246483	0.0182893	0.00453515	0.247967	0.431034	goodH	0.94784	0.880546	0.559727	FALSE
Fox_ENSCAFG00000010686	45358	NLRP3	Intron	0.487374	-0.034193	0.282455	--		0.296889	--		0.48127	-0.0119185	-0.00287026	0.240825	0.00698057	0.00168669	0.241626	0.403226	goodH	0.94784	0.397349	0.801326	FALSE
Fox_ENSCAFG00000010686	45360	NLRP3	Intron	0.161836	-0.031255	0.5	--		0.066668	--		0.144043	-0.0225849	-0.00162917	0.0721354	0.014496	0.00105312	0.0726488	0.921875	goodH	0.94784	0.737365	0.631317	FALSE
Fox_ENSCAFG00000010686	45379	NLRP3	Intron	0.161836	-0.031255	0.5	--		0.066668	--		0.144043	-0.0225849	-0.00162917	0.0721354	0.014496	0.00105312	0.0726488	0.078125	goodH	0.94784	0.737365	0.631317	FALSE
Fox_ENSCAFG00000010686	45404	NLRP3	Intron	0.113527	-0.038298	0	Outlier	Balancing	0.5	--		0.117188	-0.0379135	-0.0022062	0.0581903	0.000796218	4.66755e-05	0.0586216	0.9375	goodH	0.94784	0.0498939	0.975053	FALSE
Fox_ENSCAFG00000010686	45417	NLRP3	Intron	0.144928	-0.014902	0.923105	--		0.5	--		0.117188	0.00182921	0.00010891	0.0595393	0.0381462	0.0022871	0.0599562	0.9375	goodH	0.872035	0.596186	0.298093	FALSE
Fox_ENSCAFG00000010686	45426	NLRP3	Intron	0.393939	0.016311	0.80189	--		0.785325	--		0.349636	0.0370348	0.00669311	0.180725	0.0632189	0.0114784	0.181566	0.225806	goodH	0.677252	0.269082	0.134541	FALSE
Fox_ENSCAFG00000010686	45429	NLRP3	Intron	0.355072	-0.011845	0.569195	--		0.542615	--		0.32373	0.00366664	0.00060192	0.164161	0.032675	0.00539394	0.165078	0.796875	goodH	0.944684	0.709208	0.354604	FALSE
Fox_ENSCAFG00000010686	45433	NLRP3	Intron	0.23913	-0.029115	-100	Outlier	Balancing	-100	Outlier	Balancing	0.21875	-0.0194114	-0.0021284	0.109647	0.0152236	0.00168032	0.110376	0.875	goodH	0.94784	0.766181	0.61691	FALSE
Fox_ENSCAFG00000010686	45497	NLRP3	Intron	0.384058	0.043951	0.959218	--		0.957176	--		0.32373	0.0627176	0.0106963	0.170547	0.0956032	0.0164094	0.17164	0.796875	goodH	0.47097	0.0963018	0.0481509	FALSE
Fox_ENSCAFG00000010686	45500	NLRP3	Intron	0.487923	-0.034828	0	Outlier	Balancing	0	Outlier	Balancing	0.482422	-0.0230385	-0.00554583	0.24072	0.00583319	0.00141193	0.242052	0.59375	goodH	0.94784	0.337929	0.831036	FALSE
Fox_ENSCAFG00000010686	45517	NLRP3	Intron	0.479798	-0.040003	0	Outlier	Balancing	0.111922	--		0.48127	-0.0240032	-0.00575372	0.239707	0.000847588	0.000204061	0.240755	0.596774	goodH	0.94784	0.0530698	0.973465	FALSE
Fox_ENSCAFG00000010686	45530	NLRP3	Intron	0.190821	0.017721	1	Outlier	Directional	0.995901	Outlier	Directional	0.21875	0.00859976	0.000958404	0.111446	0.0416168	0.00466755	0.112155	0.875	goodH	0.872035	0.53402	0.26701	FALSE
Fox_ENSCAFG00000010686	46025	NLRP3	Intron	0.190217	-0.04	0	Outlier	Balancing	0	Outlier	Balancing	0.174818	-0.0656572	-0.00567006	0.0863585	0.00823686	0.000723653	0.0878555	0.903226	goodH	0.94784	0.459976	0.770012	FALSE
Fox_ENSCAFG00000010686	46056	NLRP3	Intron	0.261905	-0.040433	0	Outlier	Balancing	0	Outlier	Balancing	0.255	-0.0440951	-0.00558795	0.126725	0.00222025	0.000283447	0.127664	0.85	goodH	0.94784	0.136045	0.931977	FALSE
Fox_ENSCAFG00000010686	46058	NLRP3	Intron	0.242424	-0.031763	0.5	--		0.5	--		0.224766	-0.0347418	-0.00390068	0.112276	0.0124204	0.00140611	0.11321	0.870968	goodH	0.94784	0.651412	0.674294	FALSE
Fox_ENSCAFG00000010686	46106	NLRP3	Intron	0.280193	0.006085	0.621131	--		0.400648	--		0.304688	-0.00183192	-0.000283165	0.154573	0.0362713	0.00564774	0.155708	0.8125	goodH	0.897926	0.632729	0.316364	FALSE
Fox_ENSCAFG00000010686	46122	NLRP3	Intron	0.157609	-0.024904	0.777479	--		0.5	--		0.174818	-0.0276214	-0.00241006	0.0872533	0.0121159	0.00106702	0.0880674	0.903226	goodH	0.94784	0.638322	0.680839	FALSE
Fox_ENSCAFG00000010686	46162	NLRP3	Intron	0.21256	-0.037433	0.205386	--		0.029916	--		0.21875	-0.0337645	-0.00367181	0.108748	0.00170526	0.000186702	0.109486	0.875	goodH	0.94784	0.105338	0.947331	FALSE
Fox_ENSCAFG00000010686	46199	NLRP3	Intron	0.224638	-0.015939	0.14935	--		0	Outlier	Balancing	0.194824	-0.00243076	-0.000239796	0.0986506	0.031991	0.00317685	0.0993046	0.890625	goodH	0.944684	0.724769	0.362384	FALSE
Fox_ENSCAFG00000010686	46254	NLRP3	Intron	0.305195	-0.042648	0	Outlier	Balancing	0.003487	Outlier	Balancing	0.285375	-0.0290716	-0.00413223	0.14214	0.0106036	0.00152323	0.143653	0.172414	goodH	0.94784	0.571388	0.714306	FALSE
Fox_ENSCAFG00000010686	46256	NLRP3	Intron	0.090909	0.069767	1	Outlier	Directional	0.5	--		0.124444	0.0255752	0.00164182	0.0641959	0.0638298	0.00413223	0.0647383	0.933333	goodH	0.677252	0.263917	0.131958	FALSE
Fox_ENSCAFG00000010686	46257	NLRP3	Intron	0.201705	0.08169	0.528505	--		0.40672	--		0.124444	0.142062	0.00989995	0.0696876	0.192587	0.013575	0.0704879	0.933333	goodH	0.184101	0.00443834	0.00221917	FALSE
Fox_ENSCAFG00000010686	46271	NLRP3	Intron	0.158385	0.030166	-100	Outlier	Balancing	-100	Outlier	Balancing	0.095	0.103604	0.00535074	0.0516462	0.140485	0.00733479	0.0522106	0.95	lowH	0.295773	0.0231833	0.0115916	FALSE
Fox_ENSCAFG00000010686	46285	NLRP3	Intron	0.402174	-0.032282	0	Outlier	Balancing	0.088911	--		0.382934	-0.0224041	-0.00429023	0.191493	0.0139366	0.00269155	0.193128	0.741935	goodH	0.94784	0.714754	0.642623	FALSE
Fox_ENSCAFG00000010686	46306	NLRP3	Intron	0.113527	-0.038298	0	Outlier	Balancing	0.5	--		0.117188	-0.0379135	-0.0022062	0.0581903	0.000796218	4.66755e-05	0.0586216	0.9375	goodH	0.94784	0.0498939	0.975053	FALSE
Fox_ENSCAFG00000010686	46313	NLRP3	Intron	0.252525	-0.016908	0.368515	--		0.104491	--		0.270552	-0.0146049	-0.00198563	0.135957	0.0182803	0.00249974	0.136745	0.83871	goodH	0.94784	0.880225	0.559888	FALSE
Fox_ENSCAFG00000010686	46317	NLRP3	Intron	0.305556	-0.026903	0	Outlier	Balancing	0.086022	--		0.285375	-0.0361089	-0.00516575	0.14306	0.0180888	0.00260802	0.144179	0.172414	goodH	0.94784	0.873401	0.5633	FALSE
Fox_ENSCAFG00000010686	46329	NLRP3	Intron	0.144928	-0.014902	0.923105	--		0.5	--		0.117188	-0.0417907	-0.00246758	0.0590461	0.0381462	0.0022871	0.0599562	0.9375	goodH	0.872035	0.596186	0.298093	FALSE
Fox_ENSCAFG00000010686	46332	NLRP3	Intron	0.144928	-0.014902	0.923105	--		0.5	--		0.117188	0.00182921	0.00010891	0.0595393	0.0381462	0.0022871	0.0599562	0.9375	goodH	0.872035	0.596186	0.298093	FALSE
Fox_ENSCAFG00000010686	46335	NLRP3	Intron	0.195652	0.031082	0.354836	--		0.199527	--		0.144043	0.067349	0.00512322	0.0760698	0.0991317	0.00758769	0.0765415	0.921875	goodH	0.463941	0.0861017	0.0430509	FALSE
Fox_ENSCAFG00000010686	46373	NLRP3	Intron	0.152174	-0.015873	0.916255	--		0.5	--		0.169922	-0.0502567	-0.00425759	0.0847168	0.0164557	0.00141193	0.085802	0.90625	goodH	0.94784	0.813486	0.593257	FALSE
Fox_ENSCAFG00000010686	53755	NLRP3	Intron	0.108696	0.088889	1	Outlier	Directional	0.5	--		0.144043	0.0280525	0.00209865	0.0748115	0.0782014	0.00590737	0.0755405	0.921875	goodH	0.585831	0.167274	0.0836371	FALSE
Fox_ENSCAFG00000010686	53765	NLRP3	Intron	0.161836	-0.031255	0.5	--		0.066668	--		0.144043	-0.0225849	-0.00162917	0.0721354	0.014496	0.00105312	0.0726488	0.921875	goodH	0.94784	0.737365	0.631317	FALSE
Fox_ENSCAFG00000010686	53787	NLRP3	Intron	0.23913	-0.029115	-100	Outlier	Balancing	-100	Outlier	Balancing	0.21875	-0.0194114	-0.0021284	0.109647	0.0152236	0.00168032	0.110376	0.875	goodH	0.94784	0.766181	0.61691	FALSE
Fox_ENSCAFG00000010686	54484	NLRP3	Intron	0.246032	-0.034387	0.158928	--		0.119081	--		0.231111	-0.0381536	-0.00440017	0.115328	0.0097561	0.00113379	0.116213	0.866667	goodH	0.94784	0.532451	0.733775	FALSE
Fox_ENSCAFG00000010686	54485	NLRP3	Intron	0.136364	-0.027562	0	Outlier	Balancing	0	Outlier	Balancing	0.148283	-0.0295013	-0.00218354	0.074015	0.0083874	0.000624936	0.0745089	0.919355	goodH	0.94784	0.467314	0.766343	FALSE
Fox_ENSCAFG00000010686	54487	NLRP3	Intron	0.181818	-0.04028	0.5	--		0.5	--		0.174818	-0.0351249	-0.00305432	0.0869559	0.00233135	0.000204061	0.0875289	0.903226	goodH	0.94784	0.142605	0.928698	FALSE
Fox_ENSCAFG00000010686	54493	NLRP3	Intron	0.161836	-0.031255	0.5	--		0.066668	--		0.144043	-0.0225849	-0.00162917	0.0721354	0.014496	0.00105312	0.0726488	0.921875	goodH	0.94784	0.737365	0.631317	FALSE
Fox_ENSCAFG00000010686	54520	NLRP3	Intron	0.195652	-0.040668	0	Outlier	Balancing	0.000268	Outlier	Balancing	0.194824	-0.0363815	-0.00351953	0.0967396	2.99467e-05	2.91722e-06	0.0974138	0.890625	goodH	0.94784	0.00189947	0.99905	FALSE
Fox_ENSCAFG00000010686	54560	NLRP3	Intron	0.13285	-0.029091	0.003312	Outlier	Balancing	0.003407	Outlier	Balancing	0.144043	-0.0488625	-0.00349619	0.0715516	0.00681752	0.00049301	0.0723152	0.921875	goodH	0.94784	0.389036	0.805482	FALSE
Fox_ENSCAFG00000010686	55401	NLRP3	Intron	0.12963	0.009604	1	Outlier	Directional	0.5	--		0.095	0.0125283	0.000616384	0.0491992	0.0766599	0.00381078	0.0497103	0.95	lowH	0.611253	0.175659	0.0878294	FALSE
Fox_ENSCAFG00000010686	55416	NLRP3	Intron	0.104167	-0.045993	0	Outlier	Balancing	0.5	--		0.0980975	-0.075119	-0.00363297	0.0483629	0.00225432	0.000110721	0.0491152	0.948276	lowH	0.94784	0.138059	0.93097	FALSE
Fox_ENSCAFG00000010686	64849	NLRP3	Intron	0.224638	-0.015939	0.14935	--		0	Outlier	Balancing	0.194824	-0.0155282	-0.00152804	0.098404	0.031991	0.00317685	0.0993046	0.890625	goodH	0.944684	0.724769	0.362384	FALSE
Fox_ENSCAFG00000010686	64988	NLRP3	Intron	0.405797	-0.008403	0.567788	--		0.564947	--		0.375	-0.0177273	-0.00336064	0.189574	0.0350973	0.00672128	0.191504	0.75	goodH	0.90806	0.656742	0.328371	FALSE
Fox_ENSCAFG00000010997	173	CD80	RR	0.345411	0.003209	0.55686	--		0.785307	--		0.304688	0.00477723	0.000743697	0.155675	0.0502294	0.00788817	0.157043	0.1875	goodH	0.78084	0.406329	0.203164	FALSE
Fox_ENSCAFG00000010997	785	CD80	RR	0.355072	-0.039216	0	Outlier	Balancing	0.054487	--		0.358887	-0.0279206	-0.00498514	0.178547	0.000796218	0.000142944	0.179529	0.765625	goodH	0.94784	0.0498939	0.975053	FALSE
Fox_ENSCAFG00000010997	13464	CD80	Intron	0.397516	-0.048718	0.013473	--		0.011009	--		0.391111	-0.0477557	-0.00921895	0.193044	0.00157662	0.00030863	0.195754	0.733333	goodH	0.94784	0.0975888	0.951206	FALSE
Fox_ENSCAFG00000010997	20489	CD80	Intron	0.178744	-0.03911	0.5	--		0.5	--		0.169922	-0.0335794	-0.00283865	0.0845355	0.00342659	0.000291722	0.0851347	0.90625	goodH	0.94784	0.206043	0.896979	FALSE
Fox_ENSCAFG00000011368	976	TLR5	RR	0.403382	-0.040366	0	Outlier	Balancing	0	Outlier	Balancing	0.404297	-0.0445267	-0.00892514	0.200445	5.77223e-05	1.16689e-05	0.202155	0.71875	goodH	0.94784	0.00365962	0.99817	FALSE
Fox_ENSCAFG00000011368	1012	TLR5	RR	0.326087	0.04488	0.842142	--		0.944205	--		0.263672	0.0740896	0.0103425	0.139595	0.101847	0.0142944	0.140351	0.84375	goodH	0.463097	0.0789937	0.0394968	FALSE
Fox_ENSCAFG00000011368	1189	TLR5	RR	0.246377	-0.020531	0.442481	--		0.231098	--		0.263672	-0.0278848	-0.00367881	0.131929	0.0148262	0.00197204	0.133011	0.15625	goodH	0.94784	0.750525	0.624738	FALSE
Fox_ENSCAFG00000011368	1281	TLR5	RR	0.21256	-0.037433	0.205386	--		0.029916	--		0.21875	-0.0337645	-0.00367181	0.108748	0.00170526	0.000186702	0.109486	0.125	goodH	0.94784	0.105338	0.947331	FALSE
Fox_ENSCAFG00000011368	1307	TLR5	RR	0.471014	-0.039879	0.003233	Outlier	Balancing	0.110593	--		0.46875	-0.0490867	-0.0114013	0.232268	0.000796218	0.000186702	0.234486	0.625	goodH	0.94784	0.0498939	0.975053	FALSE
Fox_ENSCAFG00000011368	1362	TLR5	RR	0.413043	-0.019952	0.41965	--		0	Outlier	Balancing	0.390137	-0.0159191	-0.00312434	0.196264	0.0224423	0.00443709	0.197712	0.265625	goodH	0.94784	0.98125	0.490625	FALSE
Fox_ENSCAFG00000011368	1398	TLR5	RR	0.5	-0.033987	0.336505	--		0.402311	--		0.499512	-0.0480121	-0.0119118	0.2481	0.00615621	0.00154321	0.250675	0.484375	goodH	0.94784	0.354877	0.822562	FALSE
Fox_ENSCAFG00000011368	1506	TLR5	RR	0.384058	-0.037366	0	Outlier	Balancing	0	Outlier	Balancing	0.375	-0.0303643	-0.00566952	0.186717	0.00397355	0.000746809	0.187945	0.25	goodH	0.94784	0.236907	0.881546	FALSE
Fox_ENSCAFG00000011368	1513	TLR5	RR	0.475845	-0.04049	0.052805	--		0.030271	--		0.476074	-0.0476885	-0.011249	0.235885	1.22552e-05	2.91722e-06	0.238039	0.609375	goodH	0.94784	0.000777547	0.999611	FALSE
Fox_ENSCAFG00000011368	1516	TLR5	RR	0.413043	-0.019952	0.41965	--		0	Outlier	Balancing	0.390137	-0.0159191	-0.00312434	0.196264	0.0224423	0.00443709	0.197712	0.265625	goodH	0.94784	0.98125	0.490625	FALSE
Fox_ENSCAFG00000011368	1578	TLR5	RR	0.432367	-0.027604	0	Outlier	Balancing	0.322641	--		0.440918	-0.0389231	-0.00855582	0.219813	0.0110552	0.00245338	0.22192	0.671875	goodH	0.94784	0.591714	0.704143	FALSE
Fox_ENSCAFG00000011368	1613	TLR5	RR	0.463768	-0.032353	0	Outlier	Balancing	0	Outlier	Balancing	0.46875	-0.0422781	-0.00985787	0.233167	0.00713887	0.00168032	0.235376	0.625	goodH	0.94784	0.405379	0.797311	FALSE
Fox_ENSCAFG00000011368	1620	TLR5	RR	0.449275	-0.039848	0.03533	--		0.066585	--		0.451172	-0.0481331	-0.010761	0.223569	0.000465414	0.00010502	0.225648	0.65625	goodH	0.94784	0.0293174	0.985341	FALSE
Fox_ENSCAFG00000011368	1667	TLR5	RR	0.471014	-0.039879	0.003233	Outlier	Balancing	0.110593	--		0.46875	-0.0490867	-0.0114013	0.232268	0.000796218	0.000186702	0.234486	0.625	goodH	0.94784	0.0498939	0.975053	FALSE
Fox_ENSCAFG00000011368	1720	TLR5	RR	0.415459	0.001368	0.659834	--		0.819292	--		0.429688	-0.0143539	-0.00312104	0.217436	0.03593	0.00788817	0.219543	0.6875	goodH	0.897926	0.639619	0.319809	FALSE
Fox_ENSCAFG00000011368	1768	TLR5	RR	0.415459	0.001368	0.659834	--		0.819292	--		0.429688	-0.0143539	-0.00312104	0.217436	0.03593	0.00788817	0.219543	0.6875	goodH	0.897926	0.639619	0.319809	FALSE
Fox_ENSCAFG00000011368	1778	TLR5	RR	0.471014	-0.039879	0.003233	Outlier	Balancing	0.110593	--		0.46875	-0.0490867	-0.0114013	0.232268	0.000796218	0.000186702	0.234486	0.625	goodH	0.94784	0.0498939	0.975053	FALSE
Fox_ENSCAFG00000011368	1863	TLR5	RR	0.415459	0.001368	0.659834	--		0.819292	--		0.429688	-0.0143539	-0.00312104	0.217436	0.03593	0.00788817	0.219543	0.6875	goodH	0.897926	0.639619	0.319809	FALSE
Fox_ENSCAFG00000011368	1945	TLR5	RR	0.326087	0.04488	0.842142	--		0.944205	--		0.263672	0.0740896	0.0103425	0.139595	0.101847	0.0142944	0.140351	0.84375	goodH	0.463097	0.0789937	0.0394968	FALSE
Fox_ENSCAFG00000011368	1955	TLR5	RR	0.415459	0.001368	0.659834	--		0.819292	--		0.429688	-0.0143539	-0.00312104	0.217436	0.03593	0.00788817	0.219543	0.6875	goodH	0.897926	0.639619	0.319809	FALSE
Fox_ENSCAFG00000011368	1969	TLR5	RR	0.108696	0.088889	1	Outlier	Directional	0.5	--		0.144043	0.0451236	0.00338689	0.0750581	0.0782014	0.00590737	0.0755405	0.921875	goodH	0.585831	0.167274	0.0836371	FALSE
Fox_ENSCAFG00000011368	2077	TLR5	RR	0.432367	-0.027604	0	Outlier	Balancing	0.322641	--		0.440918	-0.0389231	-0.00855582	0.219813	0.0110552	0.00245338	0.22192	0.671875	goodH	0.94784	0.591714	0.704143	FALSE
Fox_ENSCAFG00000011368	2081	TLR5	RR	0.384058	-0.037366	0	Outlier	Balancing	0	Outlier	Balancing	0.375	-0.0303643	-0.00566952	0.186717	0.00397355	0.000746809	0.187945	0.25	goodH	0.94784	0.236907	0.881546	FALSE
Fox_ENSCAFG00000011368	2084	TLR5	RR	0.432367	-0.027604	0	Outlier	Balancing	0.322641	--		0.440918	-0.0389231	-0.00855582	0.219813	0.0110552	0.00245338	0.22192	0.671875	goodH	0.94784	0.591714	0.704143	FALSE
Fox_ENSCAFG00000011368	2095	TLR5	RR	0.415459	0.001368	0.659834	--		0.819292	--		0.429688	-0.0143539	-0.00312104	0.217436	0.03593	0.00788817	0.219543	0.6875	goodH	0.897926	0.639619	0.319809	FALSE
Fox_ENSCAFG00000011368	2098	TLR5	RR	0.326087	0.04488	0.842142	--		0.944205	--		0.263672	0.0740896	0.0103425	0.139595	0.101847	0.0142944	0.140351	0.84375	goodH	0.463097	0.0789937	0.0394968	FALSE
Fox_ENSCAFG00000011368	2110	TLR5	RR	0.113527	-0.038298	0	Outlier	Balancing	0.5	--		0.117188	-0.0379135	-0.0022062	0.0581903	0.000796218	4.66755e-05	0.0586216	0.9375	goodH	0.94784	0.0498939	0.975053	FALSE
Fox_ENSCAFG00000011368	2167	TLR5	RR	0.403382	-0.010567	0.600557	--		0.465385	--		0.41748	-0.0216666	-0.00455106	0.21005	0.0254487	0.00539394	0.211953	0.703125	goodH	0.94784	0.891972	0.445986	FALSE
Fox_ENSCAFG00000011368	2181	TLR5	RR	0.403382	-0.010567	0.600557	--		0.465385	--		0.41748	-0.0216666	-0.00455106	0.21005	0.0254487	0.00539394	0.211953	0.703125	goodH	0.94784	0.891972	0.445986	FALSE
Fox_ENSCAFG00000011368	2218	TLR5	RR	0.415459	0.001368	0.659834	--		0.819292	--		0.429688	-0.0143539	-0.00312104	0.217436	0.03593	0.00788817	0.219543	0.6875	goodH	0.897926	0.639619	0.319809	FALSE
Fox_ENSCAFG00000011368	2220	TLR5	RR	0.415459	0.001368	0.659834	--		0.819292	--		0.429688	-0.0143539	-0.00312104	0.217436	0.03593	0.00788817	0.219543	0.6875	goodH	0.897926	0.639619	0.319809	FALSE
Fox_ENSCAFG00000011368	2225	TLR5	RR	0.415459	0.001368	0.659834	--		0.819292	--		0.429688	-0.0143539	-0.00312104	0.217436	0.03593	0.00788817	0.219543	0.6875	goodH	0.897926	0.639619	0.319809	FALSE
Fox_ENSCAFG00000011368	2268	TLR5	RR	0.415459	0.001368	0.659834	--		0.819292	--		0.429688	-0.0143539	-0.00312104	0.217436	0.03593	0.00788817	0.219543	0.6875	goodH	0.897926	0.639619	0.319809	FALSE
Fox_ENSCAFG00000011368	2275	TLR5	RR	0.326087	0.04488	0.842142	--		0.944205	--		0.263672	0.0740896	0.0103425	0.139595	0.101847	0.0142944	0.140351	0.84375	goodH	0.463097	0.0789937	0.0394968	FALSE
Fox_ENSCAFG00000011368	2296	TLR5	RR	0.326087	0.04488	0.842142	--		0.944205	--		0.263672	0.0740896	0.0103425	0.139595	0.101847	0.0142944	0.140351	0.84375	goodH	0.463097	0.0789937	0.0394968	FALSE
Fox_ENSCAFG00000011368	2303	TLR5	RR	0.178744	-0.03911	0.5	--		0.5	--		0.169922	-0.0335794	-0.00283865	0.0845355	0.00342659	0.000291722	0.0851347	0.90625	goodH	0.94784	0.206043	0.896979	FALSE
Fox_ENSCAFG00000011368	2307	TLR5	RR	0.432367	-0.027604	0	Outlier	Balancing	0.322641	--		0.440918	-0.0389231	-0.00855582	0.219813	0.0110552	0.00245338	0.22192	0.671875	goodH	0.94784	0.591714	0.704143	FALSE
Fox_ENSCAFG00000011368	2322	TLR5	RR	0.427536	-0.035095	0.133839	--		0.311283	--		0.41748	-0.0361229	-0.00750718	0.207823	0.00614059	0.00128649	0.209507	0.296875	goodH	0.94784	0.354061	0.822969	FALSE
Fox_ENSCAFG00000011368	2373	TLR5	RR	0.5	-0.033987	0.336505	--		0.402311	--		0.499512	-0.0480121	-0.0119118	0.2481	0.00615621	0.00154321	0.250675	0.484375	goodH	0.94784	0.354877	0.822562	FALSE
Fox_ENSCAFG00000011368	2392	TLR5	RR	0.108696	0.088889	1	Outlier	Directional	0.5	--		0.144043	0.0451236	0.00338689	0.0750581	0.0782014	0.00590737	0.0755405	0.921875	goodH	0.585831	0.167274	0.0836371	FALSE
Fox_ENSCAFG00000011368	2396	TLR5	RR	0.449275	-0.039848	0.03533	--		0.066585	--		0.451172	-0.0481331	-0.010761	0.223569	0.000465414	0.00010502	0.225648	0.65625	goodH	0.94784	0.0293174	0.985341	FALSE
Fox_ENSCAFG00000011368	2503	TLR5	Exon	0.442029	-0.019351	0.519074	--		0.604047	--		0.451172	-0.0288296	-0.00651668	0.226042	0.018468	0.00421247	0.228095	0.65625	goodH	0.94784	0.886875	0.556563	FALSE
Fox_ENSCAFG00000011368	2540	TLR5	Exon	0.5	-0.033987	0.336505	--		0.402311	--		0.499512	-0.0480121	-0.0119118	0.2481	0.00615621	0.00154321	0.250675	0.484375	goodH	0.94784	0.354877	0.822562	FALSE
Fox_ENSCAFG00000011368	2559	TLR5	Exon	0.376812	0.067873	0.722853	--		0.771562	--		0.304688	0.0926287	0.0151509	0.163566	0.12505	0.0205839	0.164606	0.8125	goodH	0.346219	0.0378325	0.0189162	FALSE
Fox_ENSCAFG00000011368	2563	TLR5	Exon	0.171498	0	0.000543	Outlier	Balancing	5e-06	Outlier	Balancing	0.194824	-0.00635653	-0.000625647	0.0984258	0.0282942	0.00280345	0.0990821	0.109375	goodH	0.94784	0.814969	0.407484	FALSE
Fox_ENSCAFG00000011368	2648	TLR5	Exon	0.415459	0.001368	0.659834	--		0.819292	--		0.429688	-0.0143539	-0.00312104	0.217436	0.03593	0.00788817	0.219543	0.6875	goodH	0.897926	0.639619	0.319809	FALSE
Fox_ENSCAFG00000011368	2935	TLR5	Intron	0.277778	0.002623	0.556679	--		0.506728	--		0.299444	-0.00554159	-0.000841342	0.151823	0.034831	0.0053225	0.152809	0.816667	goodH	0.91105	0.662316	0.331158	FALSE
Fox_ENSCAFG00000011368	2973	TLR5	Intron	0.178571	-0.033821	0.5	--		0.5	--		0.157551	-0.0230275	-0.00181878	0.0789831	0.0180186	0.00143495	0.0796369	0.913793	goodH	0.94784	0.87089	0.564555	FALSE
Fox_ENSCAFG00000011368	3041	TLR5	Exon	0.415459	0.001368	0.659834	--		0.819292	--		0.429688	-0.0143539	-0.00312104	0.217436	0.03593	0.00788817	0.219543	0.6875	goodH	0.897926	0.639619	0.319809	FALSE
Fox_ENSCAFG00000011368	3117	TLR5	Intron	0.403382	-0.040366	0	Outlier	Balancing	0	Outlier	Balancing	0.404297	-0.0315951	-0.00634865	0.200938	5.77223e-05	1.16689e-05	0.202155	0.71875	goodH	0.94784	0.00365962	0.99817	FALSE
Fox_ENSCAFG00000011368	3119	TLR5	Intron	0.456522	-0.037099	0.019267	--		0.027126	--		0.460449	-0.0434387	-0.00992964	0.228589	0.00284619	0.000656375	0.230616	0.640625	goodH	0.94784	0.172699	0.91365	FALSE
Fox_ENSCAFG00000011368	3121	TLR5	Intron	0.456522	-0.037099	0.019267	--		0.027126	--		0.460449	-0.0434387	-0.00992964	0.228589	0.00284619	0.000656375	0.230616	0.640625	goodH	0.94784	0.172699	0.91365	FALSE
Fox_ENSCAFG00000011368	3182	TLR5	Exon	0.449275	-0.039848	0.03533	--		0.066585	--		0.451172	-0.0481331	-0.010761	0.223569	0.000465414	0.00010502	0.225648	0.65625	goodH	0.94784	0.0293174	0.985341	FALSE
Fox_ENSCAFG00000011368	3220	TLR5	Exon	0.475845	-0.04049	0.052805	--		0.030271	--		0.476074	-0.0476885	-0.011249	0.235885	1.22552e-05	2.91722e-06	0.238039	0.609375	goodH	0.94784	0.000777547	0.999611	FALSE
Fox_ENSCAFG00000011368	3221	TLR5	Exon	0.442029	-0.019351	0.519074	--		0.604047	--		0.451172	-0.0288296	-0.00651668	0.226042	0.018468	0.00421247	0.228095	0.65625	goodH	0.94784	0.886875	0.556563	FALSE
Fox_ENSCAFG00000011368	3228	TLR5	Exon	0.413043	-0.019952	0.41965	--		0	Outlier	Balancing	0.390137	-0.0159191	-0.00312434	0.196264	0.0224423	0.00443709	0.197712	0.265625	goodH	0.94784	0.98125	0.490625	FALSE
Fox_ENSCAFG00000011368	3246	TLR5	Exon	0.442029	-0.019351	0.519074	--		0.604047	--		0.451172	-0.0288296	-0.00651668	0.226042	0.018468	0.00421247	0.228095	0.65625	goodH	0.94784	0.886875	0.556563	FALSE
Fox_ENSCAFG00000011368	3251	TLR5	Exon	0.171498	0	0.000543	Outlier	Balancing	5e-06	Outlier	Balancing	0.194824	-0.00635653	-0.000625647	0.0984258	0.0282942	0.00280345	0.0990821	0.109375	goodH	0.94784	0.814969	0.407484	FALSE
Fox_ENSCAFG00000011368	3256	TLR5	Exon	0.475845	-0.04049	0.052805	--		0.030271	--		0.476074	-0.0476885	-0.011249	0.235885	1.22552e-05	2.91722e-06	0.238039	0.609375	goodH	0.94784	0.000777547	0.999611	FALSE
Fox_ENSCAFG00000011368	3309	TLR5	Exon	0.471014	-0.039879	0.003233	Outlier	Balancing	0.110593	--		0.46875	-0.0490867	-0.0114013	0.232268	0.000796218	0.000186702	0.234486	0.625	goodH	0.94784	0.0498939	0.975053	FALSE
Fox_ENSCAFG00000011368	3546	TLR5	Exon	0.413043	-0.019952	0.41965	--		0	Outlier	Balancing	0.390137	-0.0159191	-0.00312434	0.196264	0.0224423	0.00443709	0.197712	0.265625	goodH	0.94784	0.98125	0.490625	FALSE
Fox_ENSCAFG00000011368	3628	TLR5	Exon	0.345411	0.003209	0.55686	--		0.785307	--		0.304688	0.0130318	0.00203194	0.155922	0.0502294	0.00788817	0.157043	0.8125	goodH	0.78084	0.406329	0.203164	FALSE
Fox_ENSCAFG00000011368	3672	TLR5	Exon	0.432367	-0.027604	0	Outlier	Balancing	0.322641	--		0.440918	-0.0389231	-0.00855582	0.219813	0.0110552	0.00245338	0.22192	0.671875	goodH	0.94784	0.591714	0.704143	FALSE
Fox_ENSCAFG00000011368	3846	TLR5	Exon	0.415459	0.001368	0.659834	--		0.819292	--		0.429688	-0.0143539	-0.00312104	0.217436	0.03593	0.00788817	0.219543	0.6875	goodH	0.897926	0.639619	0.319809	FALSE
Fox_ENSCAFG00000011368	4009	TLR5	Exon	0.415459	0.001368	0.659834	--		0.819292	--		0.429688	-0.0143539	-0.00312104	0.217436	0.03593	0.00788817	0.219543	0.6875	goodH	0.897926	0.639619	0.319809	FALSE
Fox_ENSCAFG00000011368	4157	TLR5	Exon	0.326087	0.04488	0.842142	--		0.944205	--		0.263672	0.0740896	0.0103425	0.139595	0.101847	0.0142944	0.140351	0.84375	goodH	0.463097	0.0789937	0.0394968	FALSE
Fox_ENSCAFG00000011368	4221	TLR5	Exon	0.485507	-0.029031	0.05766	--		0	Outlier	Balancing	0.476074	-0.0351689	-0.00835512	0.237571	0.0116953	0.00280345	0.239707	0.609375	goodH	0.94784	0.620027	0.689987	FALSE
Fox_ENSCAFG00000011368	4228	TLR5	Exon	0.181159	0.068235	0.5	--		0.5	--		0.117188	0.133327	0.00859763	0.0644853	0.161943	0.010502	0.0648498	0.9375	goodH	0.206058	0.0117349	0.00586745	FALSE
Fox_ENSCAFG00000011368	4299	TLR5	Exon	0.113527	-0.038298	0	Outlier	Balancing	0.5	--		0.117188	-0.0379135	-0.0022062	0.0581903	0.000796218	4.66755e-05	0.0586216	0.9375	goodH	0.94784	0.0498939	0.975053	FALSE
Fox_ENSCAFG00000011368	4315	TLR5	Exon	0.485507	-0.029031	0.05766	--		0	Outlier	Balancing	0.476074	-0.0351689	-0.00835512	0.237571	0.0116953	0.00280345	0.239707	0.609375	goodH	0.94784	0.620027	0.689987	FALSE
Fox_ENSCAFG00000011368	4591	TLR5	Exon	0.171498	0	0.000543	Outlier	Balancing	5e-06	Outlier	Balancing	0.194824	-0.00635653	-0.000625647	0.0984258	0.0282942	0.00280345	0.0990821	0.109375	goodH	0.94784	0.814969	0.407484	FALSE
Fox_ENSCAFG00000011368	4611	TLR5	Exon	0.507246	0.033277	0.613108	--		0.548224	--		0.498047	0.0314819	0.00811454	0.257752	0.0683692	0.0177484	0.259596	0.46875	goodH	0.677252	0.228515	0.114258	FALSE
Fox_ENSCAFG00000011368	4620	TLR5	Exon	0.451691	-0.009311	0.464115	--		0.662011	--		0.460449	-0.0225909	-0.00523719	0.231828	0.0275316	0.00644414	0.234063	0.640625	goodH	0.94784	0.834929	0.417464	FALSE
Fox_ENSCAFG00000011368	4638	TLR5	Exon	0.485507	-0.029031	0.05766	--		0	Outlier	Balancing	0.476074	-0.0351689	-0.00835512	0.237571	0.0116953	0.00280345	0.239707	0.609375	goodH	0.94784	0.620027	0.689987	FALSE
Fox_ENSCAFG00000011368	4644	TLR5	Exon	0.5	-0.040523	0	Outlier	Balancing	0	Outlier	Balancing	0	0	0	0	0	0	0	0	lowH	NA	NA	NA	FALSE
Fox_ENSCAFG00000011368	4923	TLR5	Exon	0.471014	-0.039879	0.003233	Outlier	Balancing	0.110593	--		0.46875	-0.0490867	-0.0114013	0.232268	0.000796218	0.000186702	0.234486	0.625	goodH	0.94784	0.0498939	0.975053	FALSE
Fox_ENSCAFG00000011368	4959	TLR5	Exon	0.5	-0.040523	0	Outlier	Balancing	0	Outlier	Balancing	0	0	0	0	0	0	0	0	lowH	NA	NA	NA	FALSE
Fox_ENSCAFG00000011368	5028	TLR5	Exon	0.415459	0.001368	0.659834	--		0.819292	--		0.429688	-0.0143539	-0.00312104	0.217436	0.03593	0.00788817	0.219543	0.6875	goodH	0.897926	0.639619	0.319809	FALSE
Fox_ENSCAFG00000011368	5135	TLR5	Exon	0.171498	0	0.000543	Outlier	Balancing	5e-06	Outlier	Balancing	0.194824	-0.00635653	-0.000625647	0.0984258	0.0282942	0.00280345	0.0990821	0.109375	goodH	0.94784	0.814969	0.407484	FALSE
Fox_ENSCAFG00000011368	5292	TLR5	Exon	0.463768	-0.032353	0	Outlier	Balancing	0	Outlier	Balancing	0.46875	-0.0422781	-0.00985787	0.233167	0.00713887	0.00168032	0.235376	0.625	goodH	0.94784	0.405379	0.797311	FALSE
Fox_ENSCAFG00000011368	5310	TLR5	Exon	0.190821	0.017721	1	Outlier	Directional	0.995901	Outlier	Directional	0.21875	0.00859976	0.000958404	0.111446	0.0416168	0.00466755	0.112155	0.125	goodH	0.872035	0.53402	0.26701	FALSE
Fox_ENSCAFG00000011368	5328	TLR5	Exon	0.483092	-0.021176	0.385664	--		0.399298	--		0.46875	-0.0233101	-0.00548282	0.235213	0.0196814	0.00466755	0.237155	0.625	goodH	0.94784	0.928916	0.535542	FALSE
Fox_ENSCAFG00000011368	5540	TLR5	Exon	0.485507	-0.029031	0.05766	--		0	Outlier	Balancing	0.476074	-0.0351689	-0.00835512	0.237571	0.0116953	0.00280345	0.239707	0.609375	goodH	0.94784	0.620027	0.689987	FALSE
Fox_ENSCAFG00000011368	5568	TLR5	Exon	0.507246	0.033277	0.613108	--		0.548224	--		0.498047	0.0314819	0.00811454	0.257752	0.0683692	0.0177484	0.259596	0.46875	goodH	0.677252	0.228515	0.114258	FALSE
Fox_ENSCAFG00000011368	5580	TLR5	Exon	0.451691	-0.009311	0.464115	--		0.662011	--		0.460449	-0.0225909	-0.00523719	0.231828	0.0275316	0.00644414	0.234063	0.640625	goodH	0.94784	0.834929	0.417464	FALSE
Fox_ENSCAFG00000011368	5756	TLR5	Exon	0.181159	0.068235	0.5	--		0.5	--		0.117188	0.133327	0.00859763	0.0644853	0.161943	0.010502	0.0648498	0.9375	goodH	0.206058	0.0117349	0.00586745	FALSE
Fox_ENSCAFG00000011368	5767	TLR5	Exon	0.326087	0.04488	0.842142	--		0.944205	--		0.263672	0.0740896	0.0103425	0.139595	0.101847	0.0142944	0.140351	0.84375	goodH	0.463097	0.0789937	0.0394968	FALSE
Fox_ENSCAFG00000011971	155	IRF6	RR	0.113527	-0.038298	0	Outlier	Balancing	0.5	--		0.117188	-0.0379135	-0.0022062	0.0581903	0.000796218	4.66755e-05	0.0586216	0.9375	goodH	0.94784	0.0498939	0.975053	FALSE
Fox_ENSCAFG00000011971	385	IRF6	RR	0.113527	-0.038298	0	Outlier	Balancing	0.5	--		0.117188	-0.0379135	-0.0022062	0.0581903	0.000796218	4.66755e-05	0.0586216	0.9375	goodH	0.94784	0.0498939	0.975053	FALSE
Fox_ENSCAFG00000011971	639	IRF6	RR	0.113527	-0.038298	0	Outlier	Balancing	0.5	--		0.117188	-0.0379135	-0.0022062	0.0581903	0.000796218	4.66755e-05	0.0586216	0.9375	goodH	0.94784	0.0498939	0.975053	FALSE
Fox_ENSCAFG00000011971	928	IRF6	RR	0.13285	-0.029091	0.003312	Outlier	Balancing	0.003407	Outlier	Balancing	0.144043	-0.0307521	-0.00220795	0.0717982	0.00681752	0.00049301	0.0723152	0.921875	goodH	0.94784	0.389036	0.805482	FALSE
Fox_ENSCAFG00000011971	943	IRF6	RR	0.171498	0	0.000543	Outlier	Balancing	5e-06	Outlier	Balancing	0.194824	-0.0194939	-0.00191389	0.0981792	0.0282942	0.00280345	0.0990821	0.890625	goodH	0.94784	0.814969	0.407484	FALSE
Fox_ENSCAFG00000011971	1054	IRF6	RR	0.5	0.076385	0.96857	--		0.968775	--		0.440918	0.078343	0.0184538	0.235551	0.120391	0.0285917	0.237491	0.671875	goodH	0.361353	0.0438601	0.0219301	FALSE
Fox_ENSCAFG00000011971	1636	IRF6	Exon	0.195652	0.031082	0.354836	--		0.199527	--		0.144043	0.0505779	0.00383498	0.0758232	0.0991317	0.00758769	0.0765415	0.921875	goodH	0.463941	0.0861017	0.0430509	FALSE
Fox_ENSCAFG00000011971	5513	IRF6	Intron	0.253623	-0.036975	0	Outlier	Balancing	0.003058	Outlier	Balancing	0.241699	-0.039739	-0.00477666	0.120201	0.00541382	0.000656375	0.121241	0.859375	goodH	0.94784	0.315665	0.842168	FALSE
Fox_ENSCAFG00000011971	5678	IRF6	Exon	0.21256	-0.037433	0.205386	--		0.029916	--		0.21875	-0.0457143	-0.00496005	0.108501	0.00170526	0.000186702	0.109486	0.875	goodH	0.94784	0.105338	0.947331	FALSE
Fox_ENSCAFG00000011971	6036	IRF6	Intron	0.5	0.076385	0.96857	--		0.968775	--		0.440918	0.078343	0.0184538	0.235551	0.120391	0.0285917	0.237491	0.671875	goodH	0.361353	0.0438601	0.0219301	FALSE
Fox_ENSCAFG00000011971	6202	IRF6	Intron	0.244318	-0.037822	0.09083	--		0.048701	--		0.255	-0.0451769	-0.0057141	0.126483	0.004545	0.000581095	0.127854	0.85	goodH	0.94784	0.268587	0.865707	FALSE
Fox_ENSCAFG00000011971	6212	IRF6	Intron	0.113527	-0.038298	0	Outlier	Balancing	0.5	--		0.117188	-0.0379135	-0.0022062	0.0581903	0.000796218	4.66755e-05	0.0586216	0.9375	goodH	0.94784	0.0498939	0.975053	FALSE
Fox_ENSCAFG00000011971	6277	IRF6	Intron	0.242424	-0.031763	0.5	--		0.5	--		0.224766	-0.0226726	-0.00255098	0.112514	0.0124204	0.00140611	0.11321	0.870968	goodH	0.94784	0.651412	0.674294	FALSE
Fox_ENSCAFG00000011971	6307	IRF6	Intron	0.176136	-0.031458	0.5	--		0.5	--		0.152778	-0.0195434	-0.00149886	0.0766938	0.0208623	0.00161415	0.0773717	0.916667	goodH	0.94784	0.968306	0.515847	FALSE
Fox_ENSCAFG00000011971	6967	IRF6	Intron	0.376812	0.067873	0.722853	--		0.771562	--		0.304688	0.0848806	0.0138626	0.163319	0.12505	0.0205839	0.164606	0.8125	goodH	0.346219	0.0378325	0.0189162	FALSE
Fox_ENSCAFG00000011971	8037	IRF6	Intron	0.108696	0.088889	1	Outlier	Directional	0.5	--		0.144043	0.0280525	0.00209865	0.0748115	0.0782014	0.00590737	0.0755405	0.921875	goodH	0.585831	0.167274	0.0836371	FALSE
Fox_ENSCAFG00000011971	8061	IRF6	Intron	0.565217	0.200804	0.996776	Outlier	Directional	0.995639	Outlier	Directional	0.482422	0.204399	0.0569558	0.27865	0.234159	0.0656375	0.280311	0.59375	goodH	0.0686571	0.00118675	0.000593373	FALSE
Fox_ENSCAFG00000011971	9333	IRF6	Intron	0.108696	0.088889	1	Outlier	Directional	0.5	--		0.152778	0.012548	0.000988581	0.0787836	0.0736739	0.00590737	0.0801827	0.916667	goodH	0.642623	0.193115	0.0965577	FALSE
Fox_ENSCAFG00000011971	12288	IRF6	Intron	0.113527	-0.038298	0	Outlier	Balancing	0.5	--		0.117188	-0.0379135	-0.0022062	0.0581903	0.000796218	4.66755e-05	0.0586216	0.9375	goodH	0.94784	0.0498939	0.975053	FALSE
Fox_ENSCAFG00000011971	12515	IRF6	Intron	0.282609	-0.04002	0	Outlier	Balancing	0.24916	--		0.284668	-0.0418578	-0.00591087	0.141213	0.00018444	2.6255e-05	0.14235	0.828125	goodH	0.94784	0.0116701	0.994165	FALSE
Fox_ENSCAFG00000012872	66681	CD28	Exon	0.195652	-0.040668	0	Outlier	Balancing	0.000268	Outlier	Balancing	0.194824	-0.0363815	-0.00351953	0.0967396	2.99467e-05	2.91722e-06	0.0974138	0.890625	goodH	0.94784	0.00189947	0.99905	FALSE
Fox_ENSCAFG00000012872	66682	CD28	Exon	0.282609	-0.04002	0	Outlier	Balancing	0.24916	--		0.284668	-0.032678	-0.00462263	0.14146	0.00018444	2.6255e-05	0.14235	0.828125	goodH	0.94784	0.0116701	0.994165	FALSE
Fox_ENSCAFG00000012872	66684	CD28	Exon	0.355072	-0.039216	0	Outlier	Balancing	0.054487	--		0.358887	-0.0351844	-0.00627339	0.1783	0.000796218	0.000142944	0.179529	0.765625	goodH	0.94784	0.0498939	0.975053	FALSE
Fox_ENSCAFG00000012872	66685	CD28	Exon	0.224638	-0.015939	0.14935	--		0	Outlier	Balancing	0.194824	-0.00243076	-0.000239796	0.0986506	0.031991	0.00317685	0.0993046	0.890625	goodH	0.944684	0.724769	0.362384	FALSE
Fox_ENSCAFG00000012872	66694	CD28	Exon	0.297101	-0.036442	0	Outlier	Balancing	0.043138	--		0.304688	-0.0289891	-0.00439684	0.151672	0.00275292	0.00042008	0.152594	0.8125	goodH	0.94784	0.167284	0.916358	FALSE
Fox_ENSCAFG00000012872	66706	CD28	Exon	0.13285	-0.029091	0.003312	Outlier	Balancing	0.003407	Outlier	Balancing	0.144043	-0.0307521	-0.00220795	0.0717982	0.00681752	0.00049301	0.0723152	0.921875	goodH	0.94784	0.389036	0.805482	FALSE
Fox_ENSCAFG00000012872	66714	CD28	Exon	0.086957	0.066667	1	Outlier	Directional	0.5	--		0.117188	0.00604847	0.000364069	0.060192	0.0621359	0.00378072	0.0608459	0.9375	goodH	0.677252	0.278489	0.139244	FALSE
Fox_ENSCAFG00000012872	66727	CD28	Exon	0.210145	0.003651	0.416218	--		0.156181	--		0.169922	0.0248966	0.00217741	0.0874582	0.0584595	0.00514598	0.0880264	0.90625	goodH	0.6805	0.312945	0.156473	FALSE
Fox_ENSCAFG00000012872	66739	CD28	Exon	0.181159	0.068235	0.5	--		0.5	--		0.117188	0.113785	0.00730939	0.0642387	0.161943	0.010502	0.0648498	0.9375	goodH	0.206058	0.0117349	0.00586745	FALSE
Fox_ENSCAFG00000012872	68036	CD28	Intron	0.144928	-0.014902	0.923105	--		0.5	--		0.117188	-0.0417907	-0.00246758	0.0590461	0.0381462	0.0022871	0.0599562	0.9375	goodH	0.872035	0.596186	0.298093	FALSE
Fox_ENSCAFG00000012872	68065	CD28	Intron	0.5	-0.039557	0	Outlier	Balancing	0	Outlier	Balancing	0.499512	-0.0431215	-0.0106858	0.247806	0.000945571	0.000236295	0.249897	0.484375	goodH	0.94784	0.0591132	0.970443	FALSE
Fox_ENSCAFG00000012872	73428	CD28	Intron	0.336957	-0.04288	0.000385	Outlier	Balancing	0	Outlier	Balancing	0.307372	-0.0365808	-0.00558648	0.152716	0.0185992	0.00289461	0.155631	0.810345	goodH	0.94784	0.8915	0.55425	FALSE
Fox_ENSCAFG00000012872	73463	CD28	Intron	0.506211	-0.022023	0.263355	--		0.205732	--		0.499444	-0.0291032	-0.00727623	0.250015	0.0259952	0.00660179	0.253962	0.516667	goodH	0.94784	0.876639	0.43832	FALSE
Fox_ENSCAFG00000012872	73485	CD28	Intron	0.506211	-0.022023	0.263355	--		0.205732	--		0.499444	-0.0291032	-0.00727623	0.250015	0.0259952	0.00660179	0.253962	0.516667	goodH	0.94784	0.876639	0.43832	FALSE
Fox_ENSCAFG00000012872	73607	CD28	Intron	0.306763	-0.026494	0	Outlier	Balancing	0.090393	--		0.284668	-0.0238504	-0.00340284	0.142675	0.0170616	0.00245338	0.143795	0.828125	goodH	0.94784	0.836078	0.581961	FALSE
Fox_ENSCAFG00000012872	73611	CD28	Intron	0.364734	-0.023451	0.124528	--		0.14434	--		0.341797	-0.016749	-0.00287599	0.171711	0.0195036	0.00337231	0.172907	0.78125	goodH	0.94784	0.922854	0.538573	FALSE
Fox_ENSCAFG00000012872	73726	CD28	Intron	0.487923	0.102155	0.893026	--		0.800376	--		0.482422	0.0888528	0.0230009	0.258865	0.125713	0.0327779	0.260737	0.40625	goodH	0.346219	0.0370453	0.0185226	FALSE
Fox_ENSCAFG00000012872	73845	CD28	Exon	0.442029	-0.040501	0	Outlier	Balancing	0	Outlier	Balancing	0.440918	-0.0387825	-0.00848736	0.218845	0.000119084	2.6255e-05	0.220475	0.671875	goodH	0.94784	0.00754262	0.996229	FALSE
Fox_ENSCAFG00000012872	73884	CD28	Exon	0.384058	0.043951	0.959218	--		0.957176	--		0.32373	0.0552438	0.00940804	0.1703	0.0956032	0.0164094	0.17164	0.796875	goodH	0.47097	0.0963018	0.0481509	FALSE
Fox_ENSCAFG00000012872	73887	CD28	Exon	0.113527	-0.038298	0	Outlier	Balancing	0.5	--		0.117188	-0.0379135	-0.0022062	0.0581903	0.000796218	4.66755e-05	0.0586216	0.9375	goodH	0.94784	0.0498939	0.975053	FALSE
Fox_ENSCAFG00000012872	73893	CD28	Exon	0.384058	0.043951	0.959218	--		0.957176	--		0.32373	0.0552438	0.00940804	0.1703	0.0956032	0.0164094	0.17164	0.796875	goodH	0.47097	0.0963018	0.0481509	FALSE
Fox_ENSCAFG00000012884	769	RORC	RR	0.456522	-0.037099	0.019267	--		0.027126	--		0.460449	-0.0491274	-0.0112179	0.228343	0.00284619	0.000656375	0.230616	0.640625	goodH	0.94784	0.172699	0.91365	FALSE
Fox_ENSCAFG00000012884	4056	RORC	Intron	0.456522	-0.039683	0.01489	--		0.022427	--		0.447971	-0.0626069	-0.0138487	0.221201	0.00532317	0.00119624	0.224724	0.66129	goodH	0.94784	0.310814	0.844593	FALSE
Fox_ENSCAFG00000012884	17390	RORC	Intron	0.181159	0.068235	0.5	--		0.5	--		0.117188	0.133327	0.00859763	0.0644853	0.161943	0.010502	0.0648498	0.9375	goodH	0.206058	0.0117349	0.00586745	FALSE
Fox_ENSCAFG00000012884	17429	RORC	Intron	0.190217	-0.04	0	Outlier	Balancing	0	Outlier	Balancing	0.174818	-0.0317705	-0.00276526	0.0870386	0.00823686	0.000723653	0.0878555	0.903226	goodH	0.94784	0.459976	0.770012	FALSE
Fox_ENSCAFG00000012884	17441	RORC	Intron	0.297101	-0.036442	0	Outlier	Balancing	0.043138	--		0.304688	-0.0461263	-0.00697332	0.151179	0.00275292	0.00042008	0.152594	0.8125	goodH	0.94784	0.167284	0.916358	FALSE
Fox_ENSCAFG00000012884	17463	RORC	Intron	0.195652	0.031082	0.354836	--		0.199527	--		0.144043	0.067349	0.00512322	0.0760698	0.0991317	0.00758769	0.0765415	0.921875	goodH	0.463941	0.0861017	0.0430509	FALSE
Fox_ENSCAFG00000012884	20482	RORC	Intron	0.413043	-0.038252	0.062046	--		0	Outlier	Balancing	0.41748	-0.0471466	-0.00976005	0.207015	0.00168932	0.000352984	0.208951	0.703125	goodH	0.94784	0.104379	0.94781	FALSE
Fox_ENSCAFG00000012884	21894	RORC	Intron	0.519324	0.102599	1	Outlier	Directional	0.926066	--		0.498047	0.0931141	0.0249613	0.268072	0.13071	0.0352984	0.270051	0.53125	goodH	0.34496	0.0316131	0.0158066	FALSE
Fox_ENSCAFG00000012896	68	CAMP	RR	0.152174	-0.015873	0.916255	--		0.5	--		0.169922	-0.0349485	-0.00296934	0.0849634	0.0164557	0.00141193	0.085802	0.90625	goodH	0.94784	0.813486	0.593257	FALSE
Fox_ENSCAFG00000013418	135	NFKBIA	RR	0.246377	0.08466	0.999841	Outlier	Directional	1	Outlier	Directional	0.169922	0.142236	0.0133671	0.093978	0.169085	0.0159747	0.0944771	0.90625	goodH	0.206058	0.00935541	0.0046777	FALSE
Fox_ENSCAFG00000013418	308	NFKBIA	RR	0.246377	0.08466	0.999841	Outlier	Directional	1	Outlier	Directional	0.169922	0.142236	0.0133671	0.093978	0.169085	0.0159747	0.0944771	0.90625	goodH	0.206058	0.00935541	0.0046777	FALSE
Fox_ENSCAFG00000013418	782	NFKBIA	RR	0.201087	0.083784	0.531242	--		0.413462	--		0.120708	0.170916	0.0116821	0.0683498	0.199594	0.0137383	0.0688313	0.935484	goodH	0.153177	0.00355348	0.00177674	FALSE
Fox_ENSCAFG00000013418	1456	NFKBIA	RR	0.282609	-0.04002	0	Outlier	Balancing	0.24916	--		0.284668	-0.0510697	-0.00719912	0.140967	0.00018444	2.6255e-05	0.14235	0.828125	goodH	0.94784	0.0116701	0.994165	FALSE
Fox_ENSCAFG00000013418	1946	NFKBIA	Intron	0.125	-0.043554	0	Outlier	Balancing	0.5	--		0.128419	-0.0680685	-0.00431272	0.0633586	0.000620547	3.98597e-05	0.0642332	0.931034	goodH	0.94784	0.0389938	0.980503	FALSE
Fox_ENSCAFG00000013418	2768	NFKBIA	Exon	0.195652	0.031082	0.354836	--		0.199527	--		0.144043	0.067349	0.00512322	0.0760698	0.0991317	0.00758769	0.0765415	0.921875	goodH	0.463941	0.0861017	0.0430509	FALSE
Fox_ENSCAFG00000013418	3028	NFKBIA	Intron	0.130435	0.111111	1	Outlier	Directional	0.5	--		0.169922	0.0631423	0.00565007	0.0894816	0.0944882	0.00850662	0.0900284	0.09375	goodH	0.47097	0.0997698	0.0498849	FALSE
Fox_ENSCAFG00000013418	3523	NFKBIA	Exon	0.5	-0.040523	0	Outlier	Balancing	0	Outlier	Balancing	NA	NA	NA	NA	NA	NA	NA	NA	NA	NA	NA	NA	NA
Fox_ENSCAFG00000013418	3572	NFKBIA	Exon	0.5	-0.040523	0	Outlier	Balancing	0	Outlier	Balancing	NA	NA	NA	NA	NA	NA	NA	NA	NA	NA	NA	NA	NA
Fox_ENSCAFG00000013418	3598	NFKBIA	Exon	0.5	-0.040523	0	Outlier	Balancing	0	Outlier	Balancing	NA	NA	NA	NA	NA	NA	NA	NA	NA	NA	NA	NA	NA
Fox_ENSCAFG00000013418	3632	NFKBIA	Exon	0.224638	-0.015939	0.14935	--		0	Outlier	Balancing	0.194824	-0.00243076	-0.000239796	0.0986506	0.031991	0.00317685	0.0993046	0.890625	goodH	0.944684	0.724769	0.362384	FALSE
Fox_ENSCAFG00000013418	3686	NFKBIA	Exon	0.480676	-0.039078	0	Outlier	Balancing	0	Outlier	Balancing	0.482422	-0.0117891	-0.00283865	0.240786	0.00120854	0.000291722	0.241385	0.59375	goodH	0.94784	0.07524	0.96238	FALSE
Fox_ENSCAFG00000013418	3693	NFKBIA	Exon	0.369565	0.016455	0.930046	--		0.901507	--		0.390137	0.0233299	0.00466114	0.199792	0.0472216	0.00947805	0.200714	0.734375	goodH	0.812849	0.447018	0.223509	FALSE
Fox_ENSCAFG00000013418	3694	NFKBIA	Exon	0.495169	-0.040172	0.0083	Outlier	Balancing	0	Outlier	Balancing	0.495605	-0.00677078	-0.00167585	0.247511	0.000294257	7.29305e-05	0.247846	0.546875	goodH	0.94784	0.0185862	0.990707	FALSE
Fox_ENSCAFG00000013783	636	CCR5	RR	0.258454	0.050797	0.499653	--		0.557289	--		0.194824	0.0884569	0.00921356	0.104159	0.117659	0.0123253	0.104754	0.890625	goodH	0.361353	0.0478314	0.0239157	FALSE
Fox_ENSCAFG00000013783	692	CCR5	RR	0.471014	-0.025701	0.262473	--		0.547622	--		0.476074	-0.0280665	-0.00668102	0.238043	0.0132408	0.00317685	0.23993	0.609375	goodH	0.94784	0.686063	0.656968	FALSE
Fox_ENSCAFG00000013783	839	CCR5	RR	0.258454	0.050797	0.499653	--		0.557289	--		0.194824	0.0884569	0.00921356	0.104159	0.117659	0.0123253	0.104754	0.890625	goodH	0.361353	0.0478314	0.0239157	FALSE
Fox_ENSCAFG00000013783	1606	CCR5	Exon	0.161836	-0.031255	0.5	--		0.066668	--		0.144043	-0.0225849	-0.00162917	0.0721354	0.014496	0.00105312	0.0726488	0.921875	goodH	0.94784	0.737365	0.631317	FALSE
Fox_ENSCAFG00000013783	1669	CCR5	Exon	0.5	-0.040523	0	Outlier	Balancing	0	Outlier	Balancing	NA	NA	NA	NA	NA	NA	NA	NA	NA	NA	NA	NA	NA
Fox_ENSCAFG00000013783	1670	CCR5	Exon	0.5	-0.040523	0	Outlier	Balancing	0	Outlier	Balancing	NA	NA	NA	NA	NA	NA	NA	NA	NA	NA	NA	NA	NA
Fox_ENSCAFG00000013783	1697	CCR5	Exon	0.5	-0.040523	0	Outlier	Balancing	0	Outlier	Balancing	NA	NA	NA	NA	NA	NA	NA	NA	NA	NA	NA	NA	NA
Fox_ENSCAFG00000013783	1726	CCR5	Exon	0.379227	-0.029075	0	Outlier	Balancing	0	Outlier	Balancing	0.390137	-0.0166449	-0.00324881	0.195184	0.00929504	0.00182326	0.196154	0.734375	goodH	0.94784	0.510824	0.744588	FALSE
Fox_ENSCAFG00000013783	1747	CCR5	Exon	0.347826	0.077124	0.95192	--		0.899811	--		0.375	0.0715006	0.0141396	0.197755	0.0939988	0.0186702	0.198622	0.75	goodH	0.47097	0.101331	0.0506656	FALSE
Fox_ENSCAFG00000013783	1753	CCR5	Exon	0.5	-0.040523	0	Outlier	Balancing	0	Outlier	Balancing	NA	NA	NA	NA	NA	NA	NA	NA	NA	NA	NA	NA	NA
Fox_ENSCAFG00000013783	1768	CCR5	Exon	0.347826	0.077124	0.95192	--		0.899811	--		0.375	0.0715006	0.0141396	0.197755	0.0939988	0.0186702	0.198622	0.75	goodH	0.47097	0.101331	0.0506656	FALSE
Fox_ENSCAFG00000013783	1771	CCR5	Exon	0.5	-0.040523	0	Outlier	Balancing	0	Outlier	Balancing	NA	NA	NA	NA	NA	NA	NA	NA	NA	NA	NA	NA	NA
Fox_ENSCAFG00000013783	1774	CCR5	Exon	0.5	-0.040523	0	Outlier	Balancing	0	Outlier	Balancing	NA	NA	NA	NA	NA	NA	NA	NA	NA	NA	NA	NA	NA
Fox_ENSCAFG00000013783	1775	CCR5	Exon	0.5	-0.040523	0	Outlier	Balancing	0	Outlier	Balancing	NA	NA	NA	NA	NA	NA	NA	NA	NA	NA	NA	NA	NA
Fox_ENSCAFG00000013783	1778	CCR5	Exon	0.5	-0.040523	0	Outlier	Balancing	0	Outlier	Balancing	NA	NA	NA	NA	NA	NA	NA	NA	NA	NA	NA	NA	NA
Fox_ENSCAFG00000013783	1779	CCR5	Exon	0.5	-0.040523	0	Outlier	Balancing	0	Outlier	Balancing	NA	NA	NA	NA	NA	NA	NA	NA	NA	NA	NA	NA	NA
Fox_ENSCAFG00000013783	1793	CCR5	Exon	0.5	-0.040523	0	Outlier	Balancing	0	Outlier	Balancing	NA	NA	NA	NA	NA	NA	NA	NA	NA	NA	NA	NA	NA
Fox_ENSCAFG00000013783	1794	CCR5	Exon	0.5	-0.040523	0	Outlier	Balancing	0	Outlier	Balancing	NA	NA	NA	NA	NA	NA	NA	NA	NA	NA	NA	NA	NA
Fox_ENSCAFG00000013783	1804	CCR5	Exon	0.5	-0.040523	0	Outlier	Balancing	0	Outlier	Balancing	NA	NA	NA	NA	NA	NA	NA	NA	NA	NA	NA	NA	NA
Fox_ENSCAFG00000013783	1813	CCR5	Exon	0.497585	-0.038035	0	Outlier	Balancing	0.225097	--		0.498047	-0.00247613	-0.000616895	0.249137	0.00229293	0.000571775	0.249364	0.53125	goodH	0.94784	0.140339	0.92983	FALSE
Fox_ENSCAFG00000013783	1816	CCR5	Exon	0.497585	-0.038035	0	Outlier	Balancing	0.225097	--		0.498047	-0.00247613	-0.000616895	0.249137	0.00229293	0.000571775	0.249364	0.53125	goodH	0.94784	0.140339	0.92983	FALSE
Fox_ENSCAFG00000013783	1820	CCR5	Exon	0.497585	-0.038035	0	Outlier	Balancing	0.225097	--		0.498047	-0.00247613	-0.000616895	0.249137	0.00229293	0.000571775	0.249364	0.53125	goodH	0.94784	0.140339	0.92983	FALSE
Fox_ENSCAFG00000013783	1822	CCR5	Exon	0.497585	-0.038035	0	Outlier	Balancing	0.225097	--		0.498047	-0.00247613	-0.000616895	0.249137	0.00229293	0.000571775	0.249364	0.53125	goodH	0.94784	0.140339	0.92983	FALSE
Fox_ENSCAFG00000013783	1826	CCR5	Exon	0.497585	-0.038035	0	Outlier	Balancing	0.225097	--		0.498047	-0.00247613	-0.000616895	0.249137	0.00229293	0.000571775	0.249364	0.53125	goodH	0.94784	0.140339	0.92983	FALSE
Fox_ENSCAFG00000013783	1828	CCR5	Exon	0.497585	-0.038035	0	Outlier	Balancing	0.225097	--		0.498047	-0.00247613	-0.000616895	0.249137	0.00229293	0.000571775	0.249364	0.53125	goodH	0.94784	0.140339	0.92983	FALSE
Fox_ENSCAFG00000013783	1831	CCR5	Exon	0.497585	-0.038035	0	Outlier	Balancing	0.225097	--		0.498047	-0.00247613	-0.000616895	0.249137	0.00229293	0.000571775	0.249364	0.53125	goodH	0.94784	0.140339	0.92983	FALSE
Fox_ENSCAFG00000013783	1834	CCR5	Exon	0.497585	-0.038035	0	Outlier	Balancing	0.225097	--		0.498047	-0.00247613	-0.000616895	0.249137	0.00229293	0.000571775	0.249364	0.53125	goodH	0.94784	0.140339	0.92983	FALSE
Fox_ENSCAFG00000013783	1837	CCR5	Exon	0.497585	-0.038035	0	Outlier	Balancing	0.225097	--		0.498047	-0.00247613	-0.000616895	0.249137	0.00229293	0.000571775	0.249364	0.53125	goodH	0.94784	0.140339	0.92983	FALSE
Fox_ENSCAFG00000013783	1846	CCR5	Exon	0.497585	-0.038035	0	Outlier	Balancing	0.225097	--		0.498047	-0.00247613	-0.000616895	0.249137	0.00229293	0.000571775	0.249364	0.53125	goodH	0.94784	0.140339	0.92983	FALSE
Fox_ENSCAFG00000013783	1848	CCR5	Exon	0.497585	-0.038035	0	Outlier	Balancing	0.225097	--		0.498047	-0.00247613	-0.000616895	0.249137	0.00229293	0.000571775	0.249364	0.53125	goodH	0.94784	0.140339	0.92983	FALSE
Fox_ENSCAFG00000013783	1867	CCR5	Exon	0.497585	-0.038035	0	Outlier	Balancing	0.225097	--		0.498047	-0.00247613	-0.000616895	0.249137	0.00229293	0.000571775	0.249364	0.53125	goodH	0.94784	0.140339	0.92983	FALSE
Fox_ENSCAFG00000013783	1873	CCR5	Exon	0.497585	-0.038035	0	Outlier	Balancing	0.225097	--		0.498047	-0.00247613	-0.000616895	0.249137	0.00229293	0.000571775	0.249364	0.53125	goodH	0.94784	0.140339	0.92983	FALSE
Fox_ENSCAFG00000013783	1897	CCR5	Exon	0.497585	-0.038035	0	Outlier	Balancing	0.225097	--		0.498047	-0.00247613	-0.000616895	0.249137	0.00229293	0.000571775	0.249364	0.53125	goodH	0.94784	0.140339	0.92983	FALSE
Fox_ENSCAFG00000013783	1905	CCR5	Exon	0.485507	-0.007024	0.693046	--		0.710405	--		0.487793	0.0206628	0.00512322	0.247945	0.0305442	0.00758769	0.248416	0.578125	goodH	0.94784	0.758815	0.379407	FALSE
Fox_ENSCAFG00000013783	1911	CCR5	Exon	0.485507	-0.007024	0.693046	--		0.710405	--		0.487793	0.0206628	0.00512322	0.247945	0.0305442	0.00758769	0.248416	0.578125	goodH	0.94784	0.758815	0.379407	FALSE
Fox_ENSCAFG00000013783	1915	CCR5	Exon	0.485507	-0.007024	0.693046	--		0.710405	--		0.487793	0.0206628	0.00512322	0.247945	0.0305442	0.00758769	0.248416	0.578125	goodH	0.94784	0.758815	0.379407	FALSE
Fox_ENSCAFG00000013783	1917	CCR5	Exon	0.485507	-0.007024	0.693046	--		0.710405	--		0.487793	0.0206628	0.00512322	0.247945	0.0305442	0.00758769	0.248416	0.578125	goodH	0.94784	0.758815	0.379407	FALSE
Fox_ENSCAFG00000013783	1919	CCR5	Exon	0.485507	-0.007024	0.693046	--		0.710405	--		0.487793	0.0206628	0.00512322	0.247945	0.0305442	0.00758769	0.248416	0.578125	goodH	0.94784	0.758815	0.379407	FALSE
Fox_ENSCAFG00000013783	1924	CCR5	Exon	0.471014	0.015686	0.717695	--		0.872925	--		0.476074	0.0376396	0.00921356	0.244784	0.0502294	0.0123253	0.245379	0.609375	goodH	0.78084	0.406329	0.203164	FALSE
Fox_ENSCAFG00000013783	1952	CCR5	Exon	0.398551	0.049198	0.881525	--		0.946861	--		0.41748	0.0550586	0.0119845	0.217668	0.0750948	0.0164094	0.218515	0.703125	goodH	0.621934	0.184602	0.0923011	FALSE
Fox_ENSCAFG00000013783	1955	CCR5	Exon	0.398551	0.049198	0.881525	--		0.946861	--		0.41748	0.0550586	0.0119845	0.217668	0.0750948	0.0164094	0.218515	0.703125	goodH	0.621934	0.184602	0.0923011	FALSE
Fox_ENSCAFG00000013783	1961	CCR5	Exon	0.427536	0.014889	0.71778	--		0.865339	--		0.440918	0.0290443	0.00656705	0.226105	0.047835	0.010855	0.226925	0.671875	goodH	0.812849	0.438401	0.219201	FALSE
Fox_ENSCAFG00000013783	1973	CCR5	Exon	0.413043	0.067355	0.916079	--		0.608769	--		0.429688	0.0726391	0.0164391	0.226312	0.0906358	0.0205839	0.227106	0.6875	goodH	0.503767	0.112742	0.0563708	FALSE
Fox_ENSCAFG00000013783	1975	CCR5	Exon	0.427536	0.014889	0.71778	--		0.865339	--		0.440918	0.0290443	0.00656705	0.226105	0.047835	0.010855	0.226925	0.671875	goodH	0.812849	0.438401	0.219201	FALSE
Fox_ENSCAFG00000013783	1982	CCR5	Exon	0.451691	-0.009311	0.464115	--		0.662011	--		0.460449	0.0106824	0.00249228	0.233307	0.0275316	0.00644414	0.234063	0.640625	goodH	0.94784	0.834929	0.417464	FALSE
Fox_ENSCAFG00000013783	1984	CCR5	Exon	0.451691	-0.009311	0.464115	--		0.662011	--		0.460449	0.0106824	0.00249228	0.233307	0.0275316	0.00644414	0.234063	0.640625	goodH	0.94784	0.834929	0.417464	FALSE
Fox_ENSCAFG00000013783	1995	CCR5	Exon	0.485507	-0.035704	0	Outlier	Balancing	0	Outlier	Balancing	0.487793	-0.00667664	-0.00162917	0.24401	0.00430681	0.00105312	0.244524	0.578125	goodH	0.94784	0.255452	0.872274	FALSE
Fox_ENSCAFG00000013783	2012	CCR5	Exon	0.5	-0.039557	0	Outlier	Balancing	0	Outlier	Balancing	0.499512	-0.00152063	-0.000379822	0.249779	0.000945571	0.000236295	0.249897	0.515625	goodH	0.94784	0.0591132	0.970443	FALSE
Fox_ENSCAFG00000013783	2038	CCR5	Exon	0.495169	-0.0233	0.339414	--		0.271578	--		0.495605	0.00950723	0.00237559	0.249872	0.0159631	0.00399368	0.250182	0.546875	goodH	0.94784	0.794794	0.602603	FALSE
Fox_ENSCAFG00000013783	2077	CCR5	Exon	0.5	-0.033987	0.336505	--		0.402311	--		0.499512	0.00387386	0.000970657	0.250566	0.00615621	0.00154321	0.250675	0.515625	goodH	0.94784	0.354877	0.822562	FALSE
Fox_ENSCAFG00000013783	2089	CCR5	Exon	0.5	-0.033987	0.336505	--		0.402311	--		0.499512	0.00387386	0.000970657	0.250566	0.00615621	0.00154321	0.250675	0.515625	goodH	0.94784	0.354877	0.822562	FALSE
Fox_ENSCAFG00000013783	2091	CCR5	Exon	0.5	-0.033987	0.336505	--		0.402311	--		0.499512	0.00387386	0.000970657	0.250566	0.00615621	0.00154321	0.250675	0.515625	goodH	0.94784	0.354877	0.822562	FALSE
Fox_ENSCAFG00000013783	2094	CCR5	Exon	0.5	-0.033987	0.336505	--		0.402311	--		0.499512	0.00387386	0.000970657	0.250566	0.00615621	0.00154321	0.250675	0.515625	goodH	0.94784	0.354877	0.822562	FALSE
Fox_ENSCAFG00000013783	2098	CCR5	Exon	0.5	-0.033987	0.336505	--		0.402311	--		0.499512	0.00387386	0.000970657	0.250566	0.00615621	0.00154321	0.250675	0.515625	goodH	0.94784	0.354877	0.822562	FALSE
Fox_ENSCAFG00000013783	2099	CCR5	Exon	0.5	-0.033987	0.336505	--		0.402311	--		0.499512	0.00387386	0.000970657	0.250566	0.00615621	0.00154321	0.250675	0.515625	goodH	0.94784	0.354877	0.822562	FALSE
Fox_ENSCAFG00000013783	2107	CCR5	Exon	0.113527	-0.038298	0	Outlier	Balancing	0.5	--		0.117188	-0.0379135	-0.0022062	0.0581903	0.000796218	4.66755e-05	0.0586216	0.9375	goodH	0.94784	0.0498939	0.975053	FALSE
Fox_ENSCAFG00000013783	2111	CCR5	Exon	0.5	-0.033987	0.336505	--		0.402311	--		0.499512	0.00387386	0.000970657	0.250566	0.00615621	0.00154321	0.250675	0.515625	goodH	0.94784	0.354877	0.822562	FALSE
Fox_ENSCAFG00000013783	2125	CCR5	Exon	0.5	-0.033987	0.336505	--		0.402311	--		0.499512	0.00387386	0.000970657	0.250566	0.00615621	0.00154321	0.250675	0.515625	goodH	0.94784	0.354877	0.822562	FALSE
Fox_ENSCAFG00000013783	2132	CCR5	Exon	0.5	-0.033987	0.336505	--		0.402311	--		0.499512	0.00387386	0.000970657	0.250566	0.00615621	0.00154321	0.250675	0.515625	goodH	0.94784	0.354877	0.822562	FALSE
Fox_ENSCAFG00000013783	2138	CCR5	Exon	0.5	-0.033987	0.336505	--		0.402311	--		0.499512	0.00387386	0.000970657	0.250566	0.00615621	0.00154321	0.250675	0.515625	goodH	0.94784	0.354877	0.822562	FALSE
Fox_ENSCAFG00000013783	2179	CCR5	Exon	0.5	-0.036658	0.165709	--		0.014632	--		0.498047	-0.000926543	-0.000231044	0.249361	0.00378698	0.00094518	0.249586	0.53125	goodH	0.94784	0.226439	0.88678	FALSE
Fox_ENSCAFG00000013783	2202	CCR5	Exon	0.5	-0.040523	0	Outlier	Balancing	0	Outlier	Balancing	NA	NA	NA	NA	NA	NA	NA	NA	NA	NA	NA	NA	NA
Fox_ENSCAFG00000013783	2205	CCR5	Exon	0.5	-0.040523	0	Outlier	Balancing	0	Outlier	Balancing	NA	NA	NA	NA	NA	NA	NA	NA	NA	NA	NA	NA	NA
Fox_ENSCAFG00000013783	2206	CCR5	Exon	0.5	-0.040523	0	Outlier	Balancing	0	Outlier	Balancing	NA	NA	NA	NA	NA	NA	NA	NA	NA	NA	NA	NA	NA
Fox_ENSCAFG00000013783	2236	CCR5	Exon	0.5	-0.040523	0	Outlier	Balancing	0	Outlier	Balancing	NA	NA	NA	NA	NA	NA	NA	NA	NA	NA	NA	NA	NA
Fox_ENSCAFG00000013783	2252	CCR5	Exon	0.5	-0.040523	0	Outlier	Balancing	0	Outlier	Balancing	NA	NA	NA	NA	NA	NA	NA	NA	NA	NA	NA	NA	NA
Fox_ENSCAFG00000013783	2289	CCR5	Exon	0.5	-0.040523	0	Outlier	Balancing	0	Outlier	Balancing	NA	NA	NA	NA	NA	NA	NA	NA	NA	NA	NA	NA	NA
Fox_ENSCAFG00000013783	2294	CCR5	Exon	0.5	-0.040523	0	Outlier	Balancing	0	Outlier	Balancing	NA	NA	NA	NA	NA	NA	NA	NA	NA	NA	NA	NA	NA
Fox_ENSCAFG00000013783	2295	CCR5	Exon	0.5	-0.040523	0	Outlier	Balancing	0	Outlier	Balancing	NA	NA	NA	NA	NA	NA	NA	NA	NA	NA	NA	NA	NA
Fox_ENSCAFG00000013783	2297	CCR5	Exon	0.5	-0.040523	0	Outlier	Balancing	0	Outlier	Balancing	NA	NA	NA	NA	NA	NA	NA	NA	NA	NA	NA	NA	NA
Fox_ENSCAFG00000013783	2301	CCR5	Exon	0.5	-0.040523	0	Outlier	Balancing	0	Outlier	Balancing	NA	NA	NA	NA	NA	NA	NA	NA	NA	NA	NA	NA	NA
Fox_ENSCAFG00000013783	2302	CCR5	Exon	0.5	-0.040523	0	Outlier	Balancing	0	Outlier	Balancing	NA	NA	NA	NA	NA	NA	NA	NA	NA	NA	NA	NA	NA
Fox_ENSCAFG00000013783	2305	CCR5	Exon	0.5	-0.040523	0	Outlier	Balancing	0	Outlier	Balancing	NA	NA	NA	NA	NA	NA	NA	NA	NA	NA	NA	NA	NA
Fox_ENSCAFG00000013783	2308	CCR5	Exon	0.5	-0.040523	0	Outlier	Balancing	0	Outlier	Balancing	NA	NA	NA	NA	NA	NA	NA	NA	NA	NA	NA	NA	NA
Fox_ENSCAFG00000013783	2311	CCR5	Exon	0.5	-0.040523	0	Outlier	Balancing	0	Outlier	Balancing	NA	NA	NA	NA	NA	NA	NA	NA	NA	NA	NA	NA	NA
Fox_ENSCAFG00000013783	2315	CCR5	Exon	0.5	-0.040523	0	Outlier	Balancing	0	Outlier	Balancing	NA	NA	NA	NA	NA	NA	NA	NA	NA	NA	NA	NA	NA
Fox_ENSCAFG00000013783	2319	CCR5	Exon	0.5	-0.040523	0	Outlier	Balancing	0	Outlier	Balancing	NA	NA	NA	NA	NA	NA	NA	NA	NA	NA	NA	NA	NA
Fox_ENSCAFG00000013783	2342	CCR5	Exon	0.5	-0.040523	0	Outlier	Balancing	0	Outlier	Balancing	NA	NA	NA	NA	NA	NA	NA	NA	NA	NA	NA	NA	NA
Fox_ENSCAFG00000013783	2356	CCR5	Exon	0.5	-0.040523	0	Outlier	Balancing	0	Outlier	Balancing	NA	NA	NA	NA	NA	NA	NA	NA	NA	NA	NA	NA	NA
Fox_ENSCAFG00000013783	2375	CCR5	Exon	0.5	-0.040523	0	Outlier	Balancing	0	Outlier	Balancing	NA	NA	NA	NA	NA	NA	NA	NA	NA	NA	NA	NA	NA
Fox_ENSCAFG00000013783	2380	CCR5	Exon	0.5	-0.040523	0	Outlier	Balancing	0	Outlier	Balancing	NA	NA	NA	NA	NA	NA	NA	NA	NA	NA	NA	NA	NA
Fox_ENSCAFG00000013783	2389	CCR5	Exon	0.210145	0.003651	0.416218	--		0.156181	--		0.169922	0.0248966	0.00217741	0.0874582	0.0584595	0.00514598	0.0880264	0.90625	goodH	0.6805	0.312945	0.156473	FALSE
Fox_ENSCAFG00000013783	2392	CCR5	Exon	0.5	-0.033987	0.336505	--		0.402311	--		0.499512	0.00387386	0.000970657	0.250566	0.00615621	0.00154321	0.250675	0.515625	goodH	0.94784	0.354877	0.822562	FALSE
Fox_ENSCAFG00000013783	2395	CCR5	Exon	0.5	-0.033987	0.336505	--		0.402311	--		0.499512	0.00387386	0.000970657	0.250566	0.00615621	0.00154321	0.250675	0.515625	goodH	0.94784	0.354877	0.822562	FALSE
Fox_ENSCAFG00000013783	2399	CCR5	Exon	0.5	-0.033987	0.336505	--		0.402311	--		0.499512	0.00387386	0.000970657	0.250566	0.00615621	0.00154321	0.250675	0.515625	goodH	0.94784	0.354877	0.822562	FALSE
Fox_ENSCAFG00000013783	2439	CCR5	Exon	0.144928	-0.014902	0.923105	--		0.5	--		0.117188	0.00182921	0.00010891	0.0595393	0.0381462	0.0022871	0.0599562	0.9375	goodH	0.872035	0.596186	0.298093	FALSE
Fox_ENSCAFG00000014645	190	SLC11A1	RR	0.355072	-0.039216	0	Outlier	Balancing	0.054487	--		0.358887	-0.0351844	-0.00627339	0.1783	0.000796218	0.000142944	0.179529	0.765625	goodH	0.94784	0.0498939	0.975053	FALSE
Fox_ENSCAFG00000014645	229	SLC11A1	RR	0.478261	0.000832	0.762656	--		0.721076	--		0.451172	0.00243546	0.000559328	0.229661	0.0424035	0.00981353	0.231432	0.34375	goodH	0.872035	0.520855	0.260427	FALSE
Fox_ENSCAFG00000014645	244	SLC11A1	RR	0.44686	-0.004197	0.665039	--		0.596719	--		0.41748	-0.00174038	-0.000368931	0.211983	0.0383597	0.00819447	0.213622	0.296875	goodH	0.872035	0.592161	0.29608	FALSE
Fox_ENSCAFG00000014645	510	SLC11A1	RR	0.379227	-0.029075	0	Outlier	Balancing	0	Outlier	Balancing	0.390137	-0.0232745	-0.00453706	0.194937	0.00929504	0.00182326	0.196154	0.734375	goodH	0.94784	0.510824	0.744588	FALSE
Fox_ENSCAFG00000014645	533	SLC11A1	RR	0.451691	-0.015917	0.381717	--		0.583664	--		0.429688	-0.0132037	-0.00285965	0.21658	0.0258824	0.00564774	0.218208	0.3125	goodH	0.94784	0.879783	0.439892	FALSE
Fox_ENSCAFG00000014645	587	SLC11A1	RR	0.36715	-0.035294	0.375226	--		0.188927	--		0.375	-0.0303643	-0.00566952	0.186717	0.00397355	0.000746809	0.187945	0.75	goodH	0.94784	0.236907	0.881546	FALSE
Fox_ENSCAFG00000014645	716	SLC11A1	RR	0.355072	-0.039216	0	Outlier	Balancing	0.054487	--		0.358887	-0.0351844	-0.00627339	0.1783	0.000796218	0.000142944	0.179529	0.765625	goodH	0.94784	0.0498939	0.975053	FALSE
Fox_ENSCAFG00000014645	824	SLC11A1	Intron	0.478261	0.000832	0.762656	--		0.721076	--		0.451172	0.0136249	0.00313582	0.230154	0.0424035	0.00981353	0.231432	0.34375	goodH	0.872035	0.520855	0.260427	FALSE
Fox_ENSCAFG00000014645	874	SLC11A1	Intron	0.258454	0.050797	0.499653	--		0.557289	--		0.194824	0.0884569	0.00921356	0.104159	0.117659	0.0123253	0.104754	0.109375	goodH	0.361353	0.0478314	0.0239157	FALSE
Fox_ENSCAFG00000014645	974	SLC11A1	Intron	0.403382	-0.040366	0	Outlier	Balancing	0	Outlier	Balancing	0.404297	-0.0380529	-0.0076369	0.200691	5.77223e-05	1.16689e-05	0.202155	0.71875	goodH	0.94784	0.00365962	0.99817	FALSE
Fox_ENSCAFG00000014645	1003	SLC11A1	Intron	0.355072	-0.039216	0	Outlier	Balancing	0.054487	--		0.358887	-0.0351844	-0.00627339	0.1783	0.000796218	0.000142944	0.179529	0.765625	goodH	0.94784	0.0498939	0.975053	FALSE
Fox_ENSCAFG00000014645	1153	SLC11A1	Intron	0.355072	-0.039216	0	Outlier	Balancing	0.054487	--		0.358887	-0.0351844	-0.00627339	0.1783	0.000796218	0.000142944	0.179529	0.765625	goodH	0.94784	0.0498939	0.975053	FALSE
Fox_ENSCAFG00000014645	1223	SLC11A1	Intron	0.210145	0.003651	0.416218	--		0.156181	--		0.169922	0.0248966	0.00217741	0.0874582	0.0584595	0.00514598	0.0880264	0.90625	goodH	0.6805	0.312945	0.156473	FALSE
Fox_ENSCAFG00000014645	1674	SLC11A1	Intron	0.23913	-0.029115	-100	Outlier	Balancing	-100	Outlier	Balancing	0.21875	-0.0194114	-0.0021284	0.109647	0.0152236	0.00168032	0.110376	0.125	goodH	0.94784	0.766181	0.61691	FALSE
Fox_ENSCAFG00000014645	1726	SLC11A1	Intron	0.471014	-0.039879	0.003233	Outlier	Balancing	0.110593	--		0.46875	-0.0379135	-0.00882479	0.232761	0.000796218	0.000186702	0.234486	0.375	goodH	0.94784	0.0498939	0.975053	FALSE
Fox_ENSCAFG00000014645	1776	SLC11A1	Intron	0.5	-0.036658	0.165709	--		0.014632	--		0.498047	-0.0268904	-0.00667227	0.248128	0.00378698	0.00094518	0.249586	0.46875	goodH	0.94784	0.226439	0.88678	FALSE
Fox_ENSCAFG00000014645	1834	SLC11A1	Intron	0.5	-0.016368	0.684042	--		0.748779	--		0.487793	-0.0229635	-0.00563082	0.245207	0.0238763	0.00590737	0.247416	0.421875	goodH	0.94784	0.937602	0.468801	FALSE
Fox_ENSCAFG00000014645	1945	SLC11A1	Intron	0.379227	-0.029075	0	Outlier	Balancing	0	Outlier	Balancing	0.390137	-0.0299208	-0.0058253	0.19469	0.00929504	0.00182326	0.196154	0.734375	goodH	0.94784	0.510824	0.744588	FALSE
Fox_ENSCAFG00000014645	1957	SLC11A1	Intron	0.39372	-0.04013	0	Outlier	Balancing	0	Outlier	Balancing	0.390137	-0.0457518	-0.00884988	0.193432	0.000732469	0.000142944	0.195154	0.734375	goodH	0.94784	0.0459453	0.977027	FALSE
Fox_ENSCAFG00000014645	2012	SLC11A1	Intron	0.282609	-0.035841	0	Outlier	Balancing	0.402021	--		0.299444	-0.040506	-0.00601553	0.14851	0.00925297	0.00139366	0.150617	0.816667	goodH	0.94784	0.508835	0.745582	FALSE
Fox_ENSCAFG00000014645	2130	SLC11A1	Intron	0.47343	0.031453	0.887897	--		0.917611	--		0.429688	0.0332962	0.00742763	0.223078	0.0749278	0.0168499	0.224881	0.6875	goodH	0.621934	0.185583	0.0927913	FALSE
Fox_ENSCAFG00000014645	2217	SLC11A1	Intron	0.144928	-0.014902	0.923105	--		0.5	--		0.117188	0.00182921	0.00010891	0.0595393	0.0381462	0.0022871	0.0599562	0.9375	goodH	0.872035	0.596186	0.298093	FALSE
Fox_ENSCAFG00000014645	2233	SLC11A1	Intron	0.144928	-0.014902	0.923105	--		0.5	--		0.117188	0.00182921	0.00010891	0.0595393	0.0381462	0.0022871	0.0599562	0.9375	goodH	0.872035	0.596186	0.298093	FALSE
Fox_ENSCAFG00000014645	2237	SLC11A1	Intron	0.144928	-0.014902	0.923105	--		0.5	--		0.117188	0.00182921	0.00010891	0.0595393	0.0381462	0.0022871	0.0599562	0.9375	goodH	0.872035	0.596186	0.298093	FALSE
Fox_ENSCAFG00000014645	2240	SLC11A1	Intron	0.157609	-0.009962	0.948223	--		0.5	--		0.120708	0.0146752	0.000907495	0.0618387	0.0532479	0.0033229	0.0624042	0.935484	goodH	0.750182	0.369218	0.184609	FALSE
Fox_ENSCAFG00000014645	2362	SLC11A1	Intron	0.355072	-0.039216	0	Outlier	Balancing	0.054487	--		0.358887	-0.0351844	-0.00627339	0.1783	0.000796218	0.000142944	0.179529	0.765625	goodH	0.94784	0.0498939	0.975053	FALSE
Fox_ENSCAFG00000014645	2533	SLC11A1	Intron	0.355072	-0.039216	0	Outlier	Balancing	0.054487	--		0.358887	-0.0351844	-0.00627339	0.1783	0.000796218	0.000142944	0.179529	0.765625	goodH	0.94784	0.0498939	0.975053	FALSE
Fox_ENSCAFG00000014645	2561	SLC11A1	Intron	0.355072	-0.039216	0	Outlier	Balancing	0.054487	--		0.358887	-0.0351844	-0.00627339	0.1783	0.000796218	0.000142944	0.179529	0.765625	goodH	0.94784	0.0498939	0.975053	FALSE
Fox_ENSCAFG00000014645	2617	SLC11A1	Intron	0.210145	0.003651	0.416218	--		0.156181	--		0.169922	0.0248966	0.00217741	0.0874582	0.0584595	0.00514598	0.0880264	0.90625	goodH	0.6805	0.312945	0.156473	FALSE
Fox_ENSCAFG00000014645	2642	SLC11A1	Intron	0.355072	-0.039216	0	Outlier	Balancing	0.054487	--		0.358887	-0.0351844	-0.00627339	0.1783	0.000796218	0.000142944	0.179529	0.765625	goodH	0.94784	0.0498939	0.975053	FALSE
Fox_ENSCAFG00000014645	2684	SLC11A1	Intron	0.355072	-0.039216	0	Outlier	Balancing	0.054487	--		0.358887	-0.0351844	-0.00627339	0.1783	0.000796218	0.000142944	0.179529	0.765625	goodH	0.94784	0.0498939	0.975053	FALSE
Fox_ENSCAFG00000014645	2695	SLC11A1	Intron	0.355072	-0.039216	0	Outlier	Balancing	0.054487	--		0.358887	-0.0351844	-0.00627339	0.1783	0.000796218	0.000142944	0.179529	0.765625	goodH	0.94784	0.0498939	0.975053	FALSE
Fox_ENSCAFG00000014645	2728	SLC11A1	Intron	0.355072	-0.039216	0	Outlier	Balancing	0.054487	--		0.358887	-0.0351844	-0.00627339	0.1783	0.000796218	0.000142944	0.179529	0.765625	goodH	0.94784	0.0498939	0.975053	FALSE
Fox_ENSCAFG00000014645	2735	SLC11A1	Intron	0.355072	-0.039216	0	Outlier	Balancing	0.054487	--		0.358887	-0.0351844	-0.00627339	0.1783	0.000796218	0.000142944	0.179529	0.765625	goodH	0.94784	0.0498939	0.975053	FALSE
Fox_ENSCAFG00000014645	2747	SLC11A1	Intron	0.355072	-0.039216	0	Outlier	Balancing	0.054487	--		0.358887	-0.0351844	-0.00627339	0.1783	0.000796218	0.000142944	0.179529	0.765625	goodH	0.94784	0.0498939	0.975053	FALSE
Fox_ENSCAFG00000014645	2838	SLC11A1	Exon	0.355072	-0.039216	0	Outlier	Balancing	0.054487	--		0.358887	-0.0351844	-0.00627339	0.1783	0.000796218	0.000142944	0.179529	0.765625	goodH	0.94784	0.0498939	0.975053	FALSE
Fox_ENSCAFG00000014645	2904	SLC11A1	Exon	0.355072	-0.039216	0	Outlier	Balancing	0.054487	--		0.358887	-0.0351844	-0.00627339	0.1783	0.000796218	0.000142944	0.179529	0.765625	goodH	0.94784	0.0498939	0.975053	FALSE
Fox_ENSCAFG00000014645	3004	SLC11A1	Intron	0.355072	-0.039216	0	Outlier	Balancing	0.054487	--		0.358887	-0.0351844	-0.00627339	0.1783	0.000796218	0.000142944	0.179529	0.765625	goodH	0.94784	0.0498939	0.975053	FALSE
Fox_ENSCAFG00000014645	3032	SLC11A1	Intron	0.355072	-0.039216	0	Outlier	Balancing	0.054487	--		0.358887	-0.0351844	-0.00627339	0.1783	0.000796218	0.000142944	0.179529	0.765625	goodH	0.94784	0.0498939	0.975053	FALSE
Fox_ENSCAFG00000014645	3130	SLC11A1	Intron	0.144928	-0.014902	0.923105	--		0.5	--		0.117188	0.00182921	0.00010891	0.0595393	0.0381462	0.0022871	0.0599562	0.9375	goodH	0.872035	0.596186	0.298093	FALSE
Fox_ENSCAFG00000014645	3174	SLC11A1	Intron	0.144928	-0.014902	0.923105	--		0.5	--		0.117188	0.00182921	0.00010891	0.0595393	0.0381462	0.0022871	0.0599562	0.9375	goodH	0.872035	0.596186	0.298093	FALSE
Fox_ENSCAFG00000014645	3208	SLC11A1	Intron	0.475845	0.015049	0.683647	--		0.504357	--		0.440918	0.0164668	0.00372918	0.226467	0.0573706	0.0130954	0.22826	0.671875	goodH	0.696841	0.323947	0.161973	FALSE
Fox_ENSCAFG00000014645	3425	SLC11A1	Intron	0.42029	-0.028803	0.075186	--		0.003037	Outlier	Balancing	0.404297	-0.03081	-0.00622418	0.202019	0.0128883	0.0026255	0.203712	0.28125	goodH	0.94784	0.671284	0.664358	FALSE
Fox_ENSCAFG00000014645	3449	SLC11A1	Intron	0.39372	-0.04013	0	Outlier	Balancing	0	Outlier	Balancing	0.390137	-0.0390421	-0.00756163	0.193679	0.000732469	0.000142944	0.195154	0.734375	goodH	0.94784	0.0459453	0.977027	FALSE
Fox_ENSCAFG00000014645	3451	SLC11A1	Intron	0.42029	-0.028803	0.075186	--		0.003037	Outlier	Balancing	0.404297	-0.03081	-0.00622418	0.202019	0.0128883	0.0026255	0.203712	0.28125	goodH	0.94784	0.671284	0.664358	FALSE
Fox_ENSCAFG00000014645	3562	SLC11A1	Intron	0.39372	-0.04013	0	Outlier	Balancing	0	Outlier	Balancing	0.390137	-0.0390421	-0.00756163	0.193679	0.000732469	0.000142944	0.195154	0.734375	goodH	0.94784	0.0459453	0.977027	FALSE
Fox_ENSCAFG00000014645	3653	SLC11A1	Intron	0.42029	-0.028803	0.075186	--		0.003037	Outlier	Balancing	0.404297	-0.03081	-0.00622418	0.202019	0.0128883	0.0026255	0.203712	0.71875	goodH	0.94784	0.671284	0.664358	FALSE
Fox_ENSCAFG00000014645	3682	SLC11A1	Intron	0.39372	-0.04013	0	Outlier	Balancing	0	Outlier	Balancing	0.390137	-0.0390421	-0.00756163	0.193679	0.000732469	0.000142944	0.195154	0.734375	goodH	0.94784	0.0459453	0.977027	FALSE
Fox_ENSCAFG00000014645	3692	SLC11A1	Intron	0.42029	-0.028803	0.075186	--		0.003037	Outlier	Balancing	0.404297	-0.03081	-0.00622418	0.202019	0.0128883	0.0026255	0.203712	0.71875	goodH	0.94784	0.671284	0.664358	FALSE
Fox_ENSCAFG00000014645	4026	SLC11A1	Intron	0.495169	-0.040172	0.0083	Outlier	Balancing	0	Outlier	Balancing	0.495605	-0.0435077	-0.0106936	0.245785	0.000294257	7.29305e-05	0.247846	0.546875	goodH	0.94784	0.0185862	0.990707	FALSE
Fox_ENSCAFG00000014645	4028	SLC11A1	Intron	0.355072	-0.039216	0	Outlier	Balancing	0.054487	--		0.358887	-0.0351844	-0.00627339	0.1783	0.000796218	0.000142944	0.179529	0.765625	goodH	0.94784	0.0498939	0.975053	FALSE
Fox_ENSCAFG00000014645	4150	SLC11A1	Intron	0.495169	-0.040172	0.0083	Outlier	Balancing	0	Outlier	Balancing	0.495605	-0.0435077	-0.0106936	0.245785	0.000294257	7.29305e-05	0.247846	0.546875	goodH	0.94784	0.0185862	0.990707	FALSE
Fox_ENSCAFG00000014645	4196	SLC11A1	Intron	0.42029	-0.028803	0.075186	--		0.003037	Outlier	Balancing	0.404297	-0.03081	-0.00622418	0.202019	0.0128883	0.0026255	0.203712	0.28125	goodH	0.94784	0.671284	0.664358	FALSE
Fox_ENSCAFG00000014645	4344	SLC11A1	Intron	0.42029	-0.028803	0.075186	--		0.003037	Outlier	Balancing	0.404297	-0.03081	-0.00622418	0.202019	0.0128883	0.0026255	0.203712	0.28125	goodH	0.94784	0.671284	0.664358	FALSE
Fox_ENSCAFG00000014645	4516	SLC11A1	Intron	0.42029	-0.028803	0.075186	--		0.003037	Outlier	Balancing	0.404297	-0.03081	-0.00622418	0.202019	0.0128883	0.0026255	0.203712	0.71875	goodH	0.94784	0.671284	0.664358	FALSE
Fox_ENSCAFG00000014645	4582	SLC11A1	Intron	0.342995	-0.040597	0	Outlier	Balancing	0	Outlier	Balancing	0.341797	-0.0374137	-0.00634865	0.169688	6.82769e-05	1.16689e-05	0.170905	0.78125	goodH	0.94784	0.00432805	0.997836	FALSE
Fox_ENSCAFG00000014645	4587	SLC11A1	Intron	0.384058	-0.037366	0	Outlier	Balancing	0	Outlier	Balancing	0.375	-0.037313	-0.00695777	0.18647	0.00397355	0.000746809	0.187945	0.75	goodH	0.94784	0.236907	0.881546	FALSE
Fox_ENSCAFG00000014645	4615	SLC11A1	Intron	0.427536	-0.035095	0.133839	--		0.311283	--		0.41748	-0.0423719	-0.00879542	0.207577	0.00614059	0.00128649	0.209507	0.703125	goodH	0.94784	0.354061	0.822969	FALSE
Fox_ENSCAFG00000014645	4766	SLC11A1	Intron	0.21256	-0.037433	0.205386	--		0.029916	--		0.21875	-0.0337645	-0.00367181	0.108748	0.00170526	0.000186702	0.109486	0.875	goodH	0.94784	0.105338	0.947331	FALSE
Fox_ENSCAFG00000014645	4776	SLC11A1	Intron	0.39372	-0.04013	0	Outlier	Balancing	0	Outlier	Balancing	0.390137	-0.0390421	-0.00756163	0.193679	0.000732469	0.000142944	0.195154	0.734375	goodH	0.94784	0.0459453	0.977027	FALSE
Fox_ENSCAFG00000014645	4945	SLC11A1	Exon	0.13285	-0.029091	0.003312	Outlier	Balancing	0.003407	Outlier	Balancing	0.144043	-0.0307521	-0.00220795	0.0717982	0.00681752	0.00049301	0.0723152	0.921875	goodH	0.94784	0.389036	0.805482	FALSE
Fox_ENSCAFG00000014645	4972	SLC11A1	Exon	0.21256	-0.037433	0.205386	--		0.029916	--		0.21875	-0.0337645	-0.00367181	0.108748	0.00170526	0.000186702	0.109486	0.875	goodH	0.94784	0.105338	0.947331	FALSE
Fox_ENSCAFG00000014645	5362	SLC11A1	Intron	0.086957	0.066667	1	Outlier	Directional	0.5	--		0.117188	0.0273387	0.00165231	0.0604385	0.0621359	0.00378072	0.0608459	0.9375	goodH	0.677252	0.278489	0.139244	FALSE
Fox_ENSCAFG00000014645	6042	SLC11A1	Intron	0.113527	-0.038298	0	Outlier	Balancing	0.5	--		0.117188	-0.0379135	-0.0022062	0.0581903	0.000796218	4.66755e-05	0.0586216	0.9375	goodH	0.94784	0.0498939	0.975053	FALSE
Fox_ENSCAFG00000014645	6045	SLC11A1	Intron	0.113527	-0.038298	0	Outlier	Balancing	0.5	--		0.117188	-0.0379135	-0.0022062	0.0581903	0.000796218	4.66755e-05	0.0586216	0.9375	goodH	0.94784	0.0498939	0.975053	FALSE
Fox_ENSCAFG00000014645	6095	SLC11A1	Intron	0.5	0.015304	0.867241	--		0.889098	--		0.472778	0.0143991	0.00349584	0.242782	0.0568182	0.0138889	0.244444	0.616667	goodH	0.707777	0.329675	0.164837	FALSE
Fox_ENSCAFG00000014645	6739	SLC11A1	Intron	0.13285	-0.029091	0.003312	Outlier	Balancing	0.003407	Outlier	Balancing	0.144043	-0.0307521	-0.00220795	0.0717982	0.00681752	0.00049301	0.0723152	0.921875	goodH	0.94784	0.389036	0.805482	FALSE
Fox_ENSCAFG00000014645	6799	SLC11A1	Intron	0.398551	0.049198	0.881525	--		0.946861	--		0.41748	0.0374307	0.00811979	0.216929	0.0750948	0.0164094	0.218515	0.296875	goodH	0.621934	0.184602	0.0923011	FALSE
Fox_ENSCAFG00000014645	7129	SLC11A1	Exon	0.161836	-0.031255	0.5	--		0.066668	--		0.144043	-0.0225849	-0.00162917	0.0721354	0.014496	0.00105312	0.0726488	0.921875	goodH	0.94784	0.737365	0.631317	FALSE
Fox_ENSCAFG00000014678	112	FASLG	RR	0.253623	-0.036975	0	Outlier	Balancing	0.003058	Outlier	Balancing	0.241699	-0.039739	-0.00477666	0.120201	0.00541382	0.000656375	0.121241	0.859375	goodH	0.94784	0.315665	0.842168	FALSE
Fox_ENSCAFG00000014678	113	FASLG	RR	0.355072	-0.039216	0	Outlier	Balancing	0.054487	--		0.358887	-0.0351844	-0.00627339	0.1783	0.000796218	0.000142944	0.179529	0.765625	goodH	0.94784	0.0498939	0.975053	FALSE
Fox_ENSCAFG00000014678	213	FASLG	RR	0.294686	-0.014465	0.617603	--		0.217636	--		0.263672	-0.0199348	-0.00265195	0.133031	0.0313555	0.00421247	0.134345	0.84375	goodH	0.944684	0.739531	0.369766	FALSE
Fox_ENSCAFG00000014678	254	FASLG	RR	0.253623	-0.036975	0	Outlier	Balancing	0.003058	Outlier	Balancing	0.241699	-0.039739	-0.00477666	0.120201	0.00541382	0.000656375	0.121241	0.859375	goodH	0.94784	0.315665	0.842168	FALSE
Fox_ENSCAFG00000014678	256	FASLG	RR	0.253623	-0.036975	0	Outlier	Balancing	0.003058	Outlier	Balancing	0.241699	-0.039739	-0.00477666	0.120201	0.00541382	0.000656375	0.121241	0.859375	goodH	0.94784	0.315665	0.842168	FALSE
Fox_ENSCAFG00000014678	283	FASLG	RR	0.253623	-0.036975	0	Outlier	Balancing	0.003058	Outlier	Balancing	0.241699	-0.039739	-0.00477666	0.120201	0.00541382	0.000656375	0.121241	0.859375	goodH	0.94784	0.315665	0.842168	FALSE
Fox_ENSCAFG00000014678	288	FASLG	RR	0.456522	-0.037099	0.019267	--		0.027126	--		0.460449	-0.0320982	-0.00735315	0.229083	0.00284619	0.000656375	0.230616	0.640625	goodH	0.94784	0.172699	0.91365	FALSE
Fox_ENSCAFG00000014678	375	FASLG	RR	0.253623	-0.036975	0	Outlier	Balancing	0.003058	Outlier	Balancing	0.241699	-0.039739	-0.00477666	0.120201	0.00541382	0.000656375	0.121241	0.859375	goodH	0.94784	0.315665	0.842168	FALSE
Fox_ENSCAFG00000014678	422	FASLG	RR	0.23913	-0.029115	-100	Outlier	Balancing	-100	Outlier	Balancing	0.21875	-0.0312307	-0.00341665	0.1094	0.0152236	0.00168032	0.110376	0.875	goodH	0.94784	0.766181	0.61691	FALSE
Fox_ENSCAFG00000014678	471	FASLG	RR	0.253623	-0.036975	0	Outlier	Balancing	0.003058	Outlier	Balancing	0.241699	-0.039739	-0.00477666	0.120201	0.00541382	0.000656375	0.121241	0.859375	goodH	0.94784	0.315665	0.842168	FALSE
Fox_ENSCAFG00000014678	600	FASLG	RR	0.253623	-0.036975	0	Outlier	Balancing	0.003058	Outlier	Balancing	0.241699	-0.039739	-0.00477666	0.120201	0.00541382	0.000656375	0.121241	0.859375	goodH	0.94784	0.315665	0.842168	FALSE
Fox_ENSCAFG00000014678	651	FASLG	RR	0.246377	-0.020531	0.442481	--		0.231098	--		0.263672	-0.0278848	-0.00367881	0.131929	0.0148262	0.00197204	0.133011	0.84375	goodH	0.94784	0.750525	0.624738	FALSE
Fox_ENSCAFG00000014678	783	FASLG	RR	0.23913	-0.029115	-100	Outlier	Balancing	-100	Outlier	Balancing	0.21875	-0.0312307	-0.00341665	0.1094	0.0152236	0.00168032	0.110376	0.875	goodH	0.94784	0.766181	0.61691	FALSE
Fox_ENSCAFG00000014678	853	FASLG	RR	0.456522	-0.037099	0.019267	--		0.027126	--		0.460449	-0.0320982	-0.00735315	0.229083	0.00284619	0.000656375	0.230616	0.640625	goodH	0.94784	0.172699	0.91365	FALSE
Fox_ENSCAFG00000014678	1054	FASLG	RR	0.326087	-0.021351	0.475405	--		0.621661	--		0.341797	-0.0212989	-0.00364769	0.171262	0.0152236	0.0026255	0.172462	0.78125	goodH	0.94784	0.766181	0.61691	FALSE
Fox_ENSCAFG00000014678	1113	FASLG	RR	0.502415	-0.028054	0.024838	--		0	Outlier	Balancing	0.5	-0.0340869	-0.00850739	0.249579	0.0118645	0.00298723	0.25178	0.5	goodH	0.94784	0.627414	0.686293	FALSE
Fox_ENSCAFG00000014678	1166	FASLG	RR	0.13285	-0.029091	0.003312	Outlier	Balancing	0.003407	Outlier	Balancing	0.144043	-0.0307521	-0.00220795	0.0717982	0.00681752	0.00049301	0.0723152	0.921875	goodH	0.94784	0.389036	0.805482	FALSE
Fox_ENSCAFG00000014678	1621	FASLG	Exon	0.246377	-0.020531	0.442481	--		0.231098	--		0.263672	-0.0278848	-0.00367881	0.131929	0.0148262	0.00197204	0.133011	0.84375	goodH	0.94784	0.750525	0.624738	FALSE
Fox_ENSCAFG00000014678	1878	FASLG	Intron	0.294686	-0.014465	0.617603	--		0.217636	--		0.263672	-0.0199348	-0.00265195	0.133031	0.0313555	0.00421247	0.134345	0.84375	goodH	0.944684	0.739531	0.369766	FALSE
Fox_ENSCAFG00000014678	2002	FASLG	Intron	0.449275	-0.039848	0.03533	--		0.066585	--		0.451172	-0.0365281	-0.00818456	0.224062	0.000465414	0.00010502	0.225648	0.65625	goodH	0.94784	0.0293174	0.985341	FALSE
Fox_ENSCAFG00000014678	2035	FASLG	Intron	0.246377	-0.020531	0.442481	--		0.231098	--		0.263672	-0.0278848	-0.00367881	0.131929	0.0148262	0.00197204	0.133011	0.84375	goodH	0.94784	0.750525	0.624738	FALSE
Fox_ENSCAFG00000014678	2587	FASLG	Intron	0.456522	-0.037099	0.019267	--		0.027126	--		0.460449	-0.0320982	-0.00735315	0.229083	0.00284619	0.000656375	0.230616	0.640625	goodH	0.94784	0.172699	0.91365	FALSE
Fox_ENSCAFG00000014678	2589	FASLG	Intron	0.13285	-0.029091	0.003312	Outlier	Balancing	0.003407	Outlier	Balancing	0.144043	-0.0307521	-0.00220795	0.0717982	0.00681752	0.00049301	0.0723152	0.921875	goodH	0.94784	0.389036	0.805482	FALSE
Fox_ENSCAFG00000014678	2628	FASLG	Intron	0.229469	-0.030464	0	Outlier	Balancing	0.299123	--		0.241699	-0.0380984	-0.00458373	0.120313	0.00694738	0.000843077	0.121352	0.140625	goodH	0.94784	0.39566	0.80217	FALSE
Fox_ENSCAFG00000014678	2953	FASLG	Intron	0.222826	-0.043902	9.9e-05	Outlier	Balancing	0.000734	Outlier	Balancing	0.224766	-0.0650377	-0.00719986	0.110703	0.000131401	1.47684e-05	0.112392	0.870968	goodH	0.94784	0.00832115	0.995839	FALSE
Fox_ENSCAFG00000014678	6863	FASLG	Intron	0.384058	-0.037366	0	Outlier	Balancing	0	Outlier	Balancing	0.375	-0.0512658	-0.00953426	0.185977	0.00397355	0.000746809	0.187945	0.75	goodH	0.94784	0.236907	0.881546	FALSE
Fox_ENSCAFG00000014678	7025	FASLG	Intron	0.253623	-0.036975	0	Outlier	Balancing	0.003058	Outlier	Balancing	0.241699	-0.039739	-0.00477666	0.120201	0.00541382	0.000656375	0.121241	0.859375	goodH	0.94784	0.315665	0.842168	FALSE
Fox_ENSCAFG00000014678	7080	FASLG	Intron	0.480676	-0.011233	0.363629	--		0.249126	--		0.460449	-0.00340774	-0.000793679	0.232904	0.029882	0.00700425	0.234397	0.640625	goodH	0.94784	0.774928	0.387464	FALSE
Fox_ENSCAFG00000014678	7178	FASLG	Intron	0.514493	0.04971	0.935467	--		0.937602	--		0.499512	0.0455495	0.0118865	0.260958	0.083985	0.0220804	0.262909	0.484375	goodH	0.576431	0.139229	0.0696147	FALSE
Fox_ENSCAFG00000014678	7279	FASLG	Intron	0.13285	-0.029091	0.003312	Outlier	Balancing	0.003407	Outlier	Balancing	0.144043	-0.0307521	-0.00220795	0.0717982	0.00681752	0.00049301	0.0723152	0.078125	goodH	0.94784	0.389036	0.805482	FALSE
Fox_ENSCAFG00000014678	7282	FASLG	Intron	0.13285	-0.029091	0.003312	Outlier	Balancing	0.003407	Outlier	Balancing	0.144043	-0.0307521	-0.00220795	0.0717982	0.00681752	0.00049301	0.0723152	0.078125	goodH	0.94784	0.389036	0.805482	FALSE
Fox_ENSCAFG00000014678	7373	FASLG	Intron	0.456522	-0.025272	0.063659	--		0.06748	--		0.440918	-0.0218199	-0.00482178	0.220981	0.0160548	0.0035736	0.222588	0.671875	goodH	0.94784	0.798294	0.600853	FALSE
Fox_ENSCAFG00000014678	7377	FASLG	Intron	0.487923	-0.034828	0	Outlier	Balancing	0	Outlier	Balancing	0.482422	-0.033811	-0.00812232	0.240227	0.00583319	0.00141193	0.242052	0.40625	goodH	0.94784	0.337929	0.831036	FALSE
Fox_ENSCAFG00000014678	7411	FASLG	Intron	0.195652	-0.040668	0	Outlier	Balancing	0.000268	Outlier	Balancing	0.194824	-0.0363815	-0.00351953	0.0967396	2.99467e-05	2.91722e-06	0.0974138	0.890625	goodH	0.94784	0.00189947	0.99905	FALSE
Fox_ENSCAFG00000014678	7433	FASLG	Intron	0.5	-0.031827	0.42164	--		0.500292	--		0.495605	-0.0346989	-0.00857138	0.247022	0.00853839	0.00212665	0.24907	0.546875	goodH	0.94784	0.47464	0.76268	FALSE
Fox_ENSCAFG00000014678	7436	FASLG	Intron	0.253623	-0.036975	0	Outlier	Balancing	0.003058	Outlier	Balancing	0.241699	-0.039739	-0.00477666	0.120201	0.00541382	0.000656375	0.121241	0.859375	goodH	0.94784	0.315665	0.842168	FALSE
Fox_ENSCAFG00000014678	7437	FASLG	Intron	0.456522	-0.025272	0.063659	--		0.06748	--		0.440918	-0.0218199	-0.00482178	0.220981	0.0160548	0.0035736	0.222588	0.671875	goodH	0.94784	0.798294	0.600853	FALSE
Fox_ENSCAFG00000014678	7482	FASLG	Intron	0.086957	0.066667	1	Outlier	Directional	0.5	--		0.120708	0.0222311	0.0013811	0.0621249	0.0603113	0.00378072	0.0626867	0.935484	goodH	0.6805	0.295088	0.147544	FALSE
Fox_ENSCAFG00000014678	7493	FASLG	Intron	0.467391	0.034625	0.948984	--		0.693305	--		0.474506	0.0263489	0.00646348	0.245304	0.068899	0.0170723	0.247788	0.387097	goodH	0.677252	0.224706	0.112353	FALSE
Fox_ENSCAFG00000014678	7592	FASLG	Intron	0.255435	-0.023877	0.006709	Outlier	Balancing	0	Outlier	Balancing	0.224766	-0.0225768	-0.00255061	0.112975	0.0271661	0.00310506	0.114299	0.870968	goodH	0.94784	0.844666	0.422333	FALSE
Fox_ENSCAFG00000014678	7683	FASLG	Intron	0.12987	-0.050581	0	Outlier	Balancing	0.5	--		0.128419	-0.0753777	-0.00474441	0.0629419	8.20821e-05	5.2707e-06	0.0642126	0.931034	goodH	0.94784	0.00520202	0.997399	FALSE
Fox_ENSCAFG00000014678	8214	FASLG	Intron	0.309783	0.12924	1	Outlier	Directional	0.933211	--		0.349636	0.0806173	0.0151267	0.187636	0.127652	0.0242239	0.189766	0.774194	goodH	0.34496	0.0348346	0.0174173	FALSE
Fox_ENSCAFG00000014678	8221	FASLG	Intron	0.086957	0.066667	1	Outlier	Directional	0.5	--		0.117188	0.0273387	0.00165231	0.0604385	0.0621359	0.00378072	0.0608459	0.9375	goodH	0.677252	0.278489	0.139244	FALSE
Fox_ENSCAFG00000014678	8222	FASLG	Intron	0.229469	0.056842	0.406694	--		0.548175	--		0.263672	0.0323751	0.00442406	0.13665	0.0712768	0.00981353	0.137682	0.84375	goodH	0.646729	0.208376	0.104188	FALSE
Fox_ENSCAFG00000014678	8256	FASLG	Intron	0.478261	0.051515	0.948672	--		0.916877	--		0.48127	0.0448814	0.0112851	0.251443	0.0840272	0.0213256	0.253794	0.596774	goodH	0.576431	0.139043	0.0695215	FALSE
Fox_ENSCAFG00000014678	8261	FASLG	Intron	0.347826	0.077124	0.95192	--		0.899811	--		0.375	0.058618	0.0115631	0.197262	0.0939988	0.0186702	0.198622	0.75	goodH	0.47097	0.101331	0.0506656	FALSE
Fox_ENSCAFG00000014678	8334	FASLG	Intron	0.311594	-0.030096	0	Outlier	Balancing	0.062041	--		0.32373	-0.0305416	-0.00493069	0.161442	0.00791048	0.00128649	0.162632	0.796875	goodH	0.94784	0.443945	0.778027	FALSE
Fox_ENSCAFG00000014678	8502	FASLG	Intron	0.509662	0.000781	0.649637	--		0.645386	--		0.495605	-0.0062153	-0.00156382	0.251609	0.040003	0.0101548	0.253852	0.453125	goodH	0.872035	0.562076	0.281038	FALSE
Fox_ENSCAFG00000014678	8877	FASLG	Exon	0.258454	0.050797	0.499653	--		0.557289	--		0.194824	0.0762694	0.00792531	0.103912	0.117659	0.0123253	0.104754	0.890625	goodH	0.361353	0.0478314	0.0239157	FALSE
Fox_ENSCAFG00000014860	259	CASP4	RR	0.502415	-0.028054	0.024838	--		0	Outlier	Balancing	0.5	-0.018547	-0.00464266	0.250319	0.0118645	0.00298723	0.25178	0.5	goodH	0.94784	0.627414	0.686293	FALSE
Fox_ENSCAFG00000014860	283	CASP4	RR	0.294686	-0.014465	0.617603	--		0.217636	--		0.263672	-0.010232	-0.0013637	0.133278	0.0313555	0.00421247	0.134345	0.15625	goodH	0.944684	0.739531	0.369766	FALSE
Fox_ENSCAFG00000014860	458	CASP4	RR	0.374396	-0.031879	0.2516	--		0.213772	--		0.358887	-0.0253026	-0.00453706	0.179312	0.0100995	0.00182326	0.180529	0.234375	goodH	0.94784	0.548356	0.725822	FALSE
Fox_ENSCAFG00000014860	465	CASP4	RR	0.13285	-0.029091	0.003312	Outlier	Balancing	0.003407	Outlier	Balancing	0.144043	-0.0307521	-0.00220795	0.0717982	0.00681752	0.00049301	0.0723152	0.921875	goodH	0.94784	0.389036	0.805482	FALSE
Fox_ENSCAFG00000014860	521	CASP4	RR	0.5	-0.036658	0.165709	--		0.014632	--		0.498047	-0.021677	-0.00538402	0.248375	0.00378698	0.00094518	0.249586	0.46875	goodH	0.94784	0.226439	0.88678	FALSE
Fox_ENSCAFG00000014860	572	CASP4	RR	0.5	-0.036658	0.165709	--		0.014632	--		0.498047	-0.021677	-0.00538402	0.248375	0.00378698	0.00094518	0.249586	0.46875	goodH	0.94784	0.226439	0.88678	FALSE
Fox_ENSCAFG00000014860	616	CASP4	RR	0.5	-0.036658	0.165709	--		0.014632	--		0.498047	-0.021677	-0.00538402	0.248375	0.00378698	0.00094518	0.249586	0.46875	goodH	0.94784	0.226439	0.88678	FALSE
Fox_ENSCAFG00000014860	1153	CASP4	Intron	0.504831	-0.020265	0.237348	--		0.210974	--		0.499512	-0.00282057	-0.000709663	0.251603	0.0194076	0.00490385	0.252677	0.484375	goodH	0.94784	0.919569	0.540216	FALSE
Fox_ENSCAFG00000014860	1289	CASP4	Intron	0.504831	-0.003715	0.526061	--		0.508303	--		0.499512	0.00809379	0.00205353	0.253717	0.0346045	0.00882459	0.255013	0.515625	goodH	0.91105	0.667092	0.333546	FALSE
Fox_ENSCAFG00000014860	1405	CASP4	Intron	0.5	-0.036658	0.165709	--		0.014632	--		0.498047	-0.021677	-0.00538402	0.248375	0.00378698	0.00094518	0.249586	0.46875	goodH	0.94784	0.226439	0.88678	FALSE
Fox_ENSCAFG00000014860	2105	CASP4	Intron	0.5	-0.036628	0.168266	--		0.025331	--		0.499444	-0.0253796	-0.00632229	0.249109	0.00778412	0.00195312	0.250911	0.516667	goodH	0.94784	0.437694	0.781153	FALSE
Fox_ENSCAFG00000014860	2152	CASP4	Intron	0.489418	-0.032673	0	Outlier	Balancing	0	Outlier	Balancing	0.491111	-0.0420401	-0.0102896	0.244756	0.00816952	0.00201562	0.246725	0.566667	goodH	0.94784	0.456682	0.771659	FALSE
Fox_ENSCAFG00000014860	2182	CASP4	Intron	0.410714	-0.04012	0	Outlier	Balancing	0.044583	--		0.399524	-0.0626759	-0.0123962	0.197783	0.00638276	0.00127994	0.200531	0.275862	goodH	0.94784	0.36666	0.81667	FALSE
Fox_ENSCAFG00000014860	3161	CASP4	Intron	0.113527	-0.038298	0	Outlier	Balancing	0.5	--		0.117188	-0.0379135	-0.0022062	0.0581903	0.000796218	4.66755e-05	0.0586216	0.9375	goodH	0.94784	0.0498939	0.975053	FALSE
Fox_ENSCAFG00000014860	3550	CASP4	Intron	0.463768	-0.032353	0	Outlier	Balancing	0	Outlier	Balancing	0.46875	-0.0200932	-0.00470489	0.234154	0.00713887	0.00168032	0.235376	0.625	goodH	0.94784	0.405379	0.797311	FALSE
Fox_ENSCAFG00000014860	4838	CASP4	Intron	0.214674	0.045007	-100	Outlier	Balancing	-100	Outlier	Balancing	0.148283	0.0783066	0.006231	0.0795719	0.128768	0.0103711	0.0805412	0.919355	goodH	0.34496	0.0336224	0.0168112	FALSE
Fox_ENSCAFG00000014860	4995	CASP4	Intron	0.144928	-0.014902	0.923105	--		0.5	--		0.117188	0.00182921	0.00010891	0.0595393	0.0381462	0.0022871	0.0599562	0.9375	goodH	0.872035	0.596186	0.298093	FALSE
Fox_ENSCAFG00000014860	5217	CASP4	Intron	0.330918	-0.039158	0	Outlier	Balancing	0	Outlier	Balancing	0.32373	-0.0447203	-0.00718356	0.160633	0.0021779	0.000352984	0.162076	0.203125	goodH	0.94784	0.133539	0.933231	FALSE
Fox_ENSCAFG00000014860	8894	CASP4	Intron	0.229469	-0.030464	0	Outlier	Balancing	0.299123	--		0.241699	-0.0273349	-0.00329549	0.12056	0.00694738	0.000843077	0.121352	0.859375	goodH	0.94784	0.39566	0.80217	FALSE
Fox_ENSCAFG00000014860	8899	CASP4	Intron	0.113527	-0.038298	0	Outlier	Balancing	0.5	--		0.117188	-0.0603075	-0.00349444	0.0579438	0.000796218	4.66755e-05	0.0586216	0.0625	goodH	0.94784	0.0498939	0.975053	FALSE
Fox_ENSCAFG00000014860	8956	CASP4	Exon	0.485507	-0.035704	0	Outlier	Balancing	0	Outlier	Balancing	0.487793	-0.0225835	-0.0054939	0.243271	0.00430681	0.00105312	0.244524	0.421875	goodH	0.94784	0.255452	0.872274	FALSE
Fox_ENSCAFG00000014860	9232	CASP4	Intron	0.113527	-0.038298	0	Outlier	Balancing	0.5	--		0.117188	-0.0603075	-0.00349444	0.0579438	0.000796218	4.66755e-05	0.0586216	0.0625	goodH	0.94784	0.0498939	0.975053	FALSE
Fox_ENSCAFG00000014860	9472	CASP4	Intron	0.222826	-0.043902	9.9e-05	Outlier	Balancing	0.000734	Outlier	Balancing	0.224766	-0.051759	-0.00574747	0.111043	0.000131401	1.47684e-05	0.112392	0.870968	goodH	0.94784	0.00832115	0.995839	FALSE
Fox_ENSCAFG00000014860	9505	CASP4	Intron	0.23913	-0.029115	-100	Outlier	Balancing	-100	Outlier	Balancing	0.21875	-0.0312307	-0.00341665	0.1094	0.0152236	0.00168032	0.110376	0.875	goodH	0.94784	0.766181	0.61691	FALSE
Fox_ENSCAFG00000014860	9538	CASP4	Intron	0.171498	0	0.000543	Outlier	Balancing	5e-06	Outlier	Balancing	0.194824	-0.0326973	-0.00320214	0.0979326	0.0282942	0.00280345	0.0990821	0.890625	goodH	0.94784	0.814969	0.407484	FALSE
Fox_ENSCAFG00000014860	9598	CASP4	Intron	0.494565	-0.021245	0.150284	--		0.143671	--		0.495317	-0.00907858	-0.00226212	0.249171	0.021245	0.0053314	0.250949	0.451613	goodH	0.94784	0.980758	0.509621	FALSE
Fox_ENSCAFG00000014860	9626	CASP4	Intron	0.269022	-0.035017	0.034394	--		0	Outlier	Balancing	0.248179	-0.0356266	-0.00440634	0.123681	0.0130159	0.00162822	0.125094	0.854839	goodH	0.94784	0.676657	0.661672	FALSE
Fox_ENSCAFG00000014860	9639	CASP4	Intron	0.495169	-0.040172	0.0083	Outlier	Balancing	0	Outlier	Balancing	0.495605	-0.0277003	-0.00682883	0.246525	0.000294257	7.29305e-05	0.247846	0.453125	goodH	0.94784	0.0185862	0.990707	FALSE
Fox_ENSCAFG00000014860	9668	CASP4	Intron	0.5	-0.036658	0.165709	--		0.014632	--		0.498047	-0.021677	-0.00538402	0.248375	0.00378698	0.00094518	0.249586	0.46875	goodH	0.94784	0.226439	0.88678	FALSE
Fox_ENSCAFG00000014860	9787	CASP4	Intron	0.144928	-0.014902	0.923105	--		0.5	--		0.117188	0.00182921	0.00010891	0.0595393	0.0381462	0.0022871	0.0599562	0.9375	goodH	0.872035	0.596186	0.298093	FALSE
Fox_ENSCAFG00000014860	9790	CASP4	Intron	0.485507	-0.035704	0	Outlier	Balancing	0	Outlier	Balancing	0.487793	-0.0225835	-0.0054939	0.243271	0.00430681	0.00105312	0.244524	0.421875	goodH	0.94784	0.255452	0.872274	FALSE
Fox_ENSCAFG00000014860	9845	CASP4	Intron	0.5	-0.031827	0.42164	--		0.500292	--		0.495605	-0.0242203	-0.00599489	0.247515	0.00853839	0.00212665	0.24907	0.453125	goodH	0.94784	0.47464	0.76268	FALSE
Fox_ENSCAFG00000014860	10225	CASP4	Intron	0.475845	-0.04049	0.052805	--		0.030271	--		0.476074	-0.0312066	-0.00738426	0.236625	1.22552e-05	2.91722e-06	0.238039	0.390625	goodH	0.94784	0.000777547	0.999611	FALSE
Fox_ENSCAFG00000014860	10238	CASP4	Intron	0.475845	-0.04049	0.052805	--		0.030271	--		0.476074	-0.0312066	-0.00738426	0.236625	1.22552e-05	2.91722e-06	0.238039	0.390625	goodH	0.94784	0.000777547	0.999611	FALSE
Fox_ENSCAFG00000014860	10866	CASP4	Intron	0.484848	-0.0368	0	Outlier	Balancing	0.403386	--		0.486993	-0.0244031	-0.0059259	0.242834	0.00377589	0.000921462	0.244038	0.419355	goodH	0.94784	0.225815	0.887092	FALSE
Fox_ENSCAFG00000014860	10891	CASP4	Intron	0.108696	0.088889	1	Outlier	Directional	0.5	--		0.144043	0.0451236	0.00338689	0.0750581	0.0782014	0.00590737	0.0755405	0.921875	goodH	0.585831	0.167274	0.0836371	FALSE
Fox_ENSCAFG00000014860	11047	CASP4	Intron	0.253623	-0.036975	0	Outlier	Balancing	0.003058	Outlier	Balancing	0.241699	-0.0289622	-0.00348841	0.120447	0.00541382	0.000656375	0.121241	0.859375	goodH	0.94784	0.315665	0.842168	FALSE
Fox_ENSCAFG00000014860	11199	CASP4	Exon	0.413043	-0.038252	0.062046	--		0	Outlier	Balancing	0.41748	-0.0346182	-0.00718356	0.207508	0.00168932	0.000352984	0.208951	0.703125	goodH	0.94784	0.104379	0.94781	FALSE
Fox_ENSCAFG00000014860	11347	CASP4	Exon	0.478261	0.000832	0.762656	--		0.721076	--		0.451172	0.0247665	0.00571231	0.230647	0.0424035	0.00981353	0.231432	0.65625	goodH	0.872035	0.520855	0.260427	FALSE
Fox_ENSCAFG00000014860	11353	CASP4	Exon	0.355072	-0.011845	0.569195	--		0.542615	--		0.32373	0.00366664	0.00060192	0.164161	0.032675	0.00539394	0.165078	0.796875	goodH	0.944684	0.709208	0.354604	FALSE
Fox_ENSCAFG00000014860	11354	CASP4	Exon	0.478261	0.000832	0.762656	--		0.721076	--		0.451172	0.0247665	0.00571231	0.230647	0.0424035	0.00981353	0.231432	0.65625	goodH	0.872035	0.520855	0.260427	FALSE
Fox_ENSCAFG00000014860	11355	CASP4	Exon	0.478261	0.000832	0.762656	--		0.721076	--		0.451172	0.0247665	0.00571231	0.230647	0.0424035	0.00981353	0.231432	0.65625	goodH	0.872035	0.520855	0.260427	FALSE
Fox_ENSCAFG00000014860	11358	CASP4	Exon	0.478261	0.000832	0.762656	--		0.721076	--		0.451172	0.0247665	0.00571231	0.230647	0.0424035	0.00981353	0.231432	0.65625	goodH	0.872035	0.520855	0.260427	FALSE
Fox_ENSCAFG00000014860	11361	CASP4	Exon	0.478261	0.000832	0.762656	--		0.721076	--		0.451172	0.0247665	0.00571231	0.230647	0.0424035	0.00981353	0.231432	0.65625	goodH	0.872035	0.520855	0.260427	FALSE
Fox_ENSCAFG00000014860	11364	CASP4	Exon	0.475845	0.015049	0.683647	--		0.504357	--		0.440918	0.0390504	0.00888216	0.227454	0.0573706	0.0130954	0.22826	0.671875	goodH	0.696841	0.323947	0.161973	FALSE
Fox_ENSCAFG00000014860	11373	CASP4	Exon	0.47343	0.031453	0.887897	--		0.917611	--		0.429688	0.0561474	0.0125806	0.224064	0.0749278	0.0168499	0.224881	0.6875	goodH	0.621934	0.185583	0.0927913	FALSE
Fox_ENSCAFG00000014860	11388	CASP4	Exon	0.345411	0.003209	0.55686	--		0.785307	--		0.304688	0.0212603	0.00332019	0.156168	0.0502294	0.00788817	0.157043	0.8125	goodH	0.78084	0.406329	0.203164	FALSE
Fox_ENSCAFG00000014860	11455	CASP4	Intron	0.355072	-0.011845	0.569195	--		0.542615	--		0.32373	-0.00418709	-0.000686325	0.163915	0.032675	0.00539394	0.165078	0.796875	goodH	0.944684	0.709208	0.354604	FALSE
Fox_ENSCAFG00000014860	11458	CASP4	Intron	0.263285	-0.008203	0.415567	--		0.587283	--		0.284668	-0.00666485	-0.000957043	0.143596	0.0247371	0.0035736	0.144463	0.828125	goodH	0.94784	0.91234	0.45617	FALSE
Fox_ENSCAFG00000014860	11750	CASP4	Intron	0.493789	-0.047734	0.025004	--		0.023394	--		0.495	-0.0346472	-0.00849628	0.245223	0.00157662	0.00039061	0.247751	0.45	goodH	0.94784	0.0975888	0.951206	FALSE
Fox_ENSCAFG00000014860	11797	CASP4	Intron	0.508523	0.047334	0.760782	--		0.729495	--		0.497778	0.041607	0.0108131	0.259886	0.084232	0.0220978	0.262344	0.533333	goodH	0.575182	0.138143	0.0690714	FALSE
Fox_ENSCAFG00000014860	11888	CASP4	Intron	0.178744	-0.03911	0.5	--		0.5	--		0.169922	-0.0335794	-0.00283865	0.0845355	0.00342659	0.000291722	0.0851347	0.90625	goodH	0.94784	0.206043	0.896979	FALSE
Fox_ENSCAFG00000014860	12372	CASP4	Intron	0.5	0.00682	0.836157	--		0.865826	--		0.476074	0.0135151	0.00328887	0.243348	0.0472716	0.0115784	0.244934	0.609375	goodH	0.812849	0.446309	0.223154	FALSE
Fox_ENSCAFG00000014860	12391	CASP4	Intron	0.229469	-0.030464	0	Outlier	Balancing	0.299123	--		0.241699	-0.0273349	-0.00329549	0.12056	0.00694738	0.000843077	0.121352	0.859375	goodH	0.94784	0.39566	0.80217	FALSE
Fox_ENSCAFG00000014860	12601	CASP4	Intron	0.21256	-0.037433	0.205386	--		0.029916	--		0.21875	-0.0457143	-0.00496005	0.108501	0.00170526	0.000186702	0.109486	0.875	goodH	0.94784	0.105338	0.947331	FALSE
Fox_ENSCAFG00000014860	12711	CASP4	Intron	0.326087	-0.017778	0.529243	--		0.675987	--		0.291883	-0.0211396	-0.0031085	0.147046	0.0321367	0.00478497	0.148894	0.822581	goodH	0.944684	0.721426	0.360713	FALSE
Fox_ENSCAFG00000014860	12788	CASP4	Intron	0.102273	-0.04522	0.0001	Outlier	Balancing	0	Outlier	Balancing	0.095	-0.0403911	-0.00190412	0.0471421	0.00305271	0.000145274	0.0475885	0.95	lowH	0.94784	0.184634	0.907683	FALSE
Fox_ENSCAFG00000014860	13388	CASP4	Intron	0.355072	-0.011845	0.569195	--		0.542615	--		0.32373	-0.00418709	-0.000686325	0.163915	0.032675	0.00539394	0.165078	0.796875	goodH	0.944684	0.709208	0.354604	FALSE
Fox_ENSCAFG00000014860	13401	CASP4	Intron	0.413043	-0.038252	0.062046	--		0	Outlier	Balancing	0.41748	-0.040875	-0.0084718	0.207261	0.00168932	0.000352984	0.208951	0.703125	goodH	0.94784	0.104379	0.94781	FALSE
Fox_ENSCAFG00000014860	13744	CASP4	Intron	0.195652	-0.040668	0	Outlier	Balancing	0.000268	Outlier	Balancing	0.194824	-0.0363815	-0.00351953	0.0967396	2.99467e-05	2.91722e-06	0.0974138	0.890625	goodH	0.94784	0.00189947	0.99905	FALSE
Fox_ENSCAFG00000014860	13802	CASP4	Intron	0.490338	-0.030426	0.357439	--		0.14597	--		0.492188	-0.015249	-0.00375582	0.2463	0.00924245	0.0022871	0.247456	0.4375	goodH	0.94784	0.508337	0.745831	FALSE
Fox_ENSCAFG00000014860	13939	CASP4	Intron	0.113527	-0.038298	0	Outlier	Balancing	0.5	--		0.117188	-0.0379135	-0.0022062	0.0581903	0.000796218	4.66755e-05	0.0586216	0.9375	goodH	0.94784	0.0498939	0.975053	FALSE
Fox_ENSCAFG00000014860	14144	CASP4	Intron	0.104167	-0.045993	0	Outlier	Balancing	0.5	--		0.0980975	-0.0417929	-0.00203465	0.0486841	0.00225432	0.000110721	0.0491152	0.948276	lowH	0.94784	0.138059	0.93097	FALSE
Fox_ENSCAFG00000015213	550	STAT3	RR	0.144928	-0.014902	0.923105	--		0.5	--		0.117188	0.00182921	0.00010891	0.0595393	0.0381462	0.0022871	0.0599562	0.9375	goodH	0.872035	0.596186	0.298093	FALSE
Fox_ENSCAFG00000015213	676	STAT3	RR	0.415459	0.001368	0.659834	--		0.819292	--		0.429688	0.00340871	0.000743697	0.218175	0.03593	0.00788817	0.219543	0.6875	goodH	0.897926	0.639619	0.319809	FALSE
Fox_ENSCAFG00000015213	742	STAT3	RR	0.113527	-0.038298	0	Outlier	Balancing	0.5	--		0.117188	-0.0379135	-0.0022062	0.0581903	0.000796218	4.66755e-05	0.0586216	0.9375	goodH	0.94784	0.0498939	0.975053	FALSE
Fox_ENSCAFG00000015213	818	STAT3	RR	0.5	-0.033987	0.336505	--		0.402311	--		0.499512	-0.0323383	-0.00804706	0.24884	0.00615621	0.00154321	0.250675	0.515625	goodH	0.94784	0.354877	0.822562	FALSE
Fox_ENSCAFG00000015213	819	STAT3	RR	0.5	-0.033987	0.336505	--		0.402311	--		0.499512	-0.0323383	-0.00804706	0.24884	0.00615621	0.00154321	0.250675	0.515625	goodH	0.94784	0.354877	0.822562	FALSE
Fox_ENSCAFG00000015213	853	STAT3	RR	0.318841	-0.034581	0	Outlier	Balancing	0	Outlier	Balancing	0.304688	-0.0409001	-0.00620162	0.151628	0.00762478	0.00116689	0.153039	0.8125	goodH	0.94784	0.429775	0.785112	FALSE
Fox_ENSCAFG00000015213	883	STAT3	RR	0.113527	-0.038298	0	Outlier	Balancing	0.5	--		0.117188	-0.0379135	-0.0022062	0.0581903	0.000796218	4.66755e-05	0.0586216	0.9375	goodH	0.94784	0.0498939	0.975053	FALSE
Fox_ENSCAFG00000015213	1285	STAT3	RR	0.229469	-0.030464	0	Outlier	Balancing	0.299123	--		0.241699	-0.0273349	-0.00329549	0.12056	0.00694738	0.000843077	0.121352	0.859375	goodH	0.94784	0.39566	0.80217	FALSE
Fox_ENSCAFG00000015213	1339	STAT3	RR	0.152174	-0.015873	0.916255	--		0.5	--		0.169922	-0.0197289	-0.0016811	0.08521	0.0164557	0.00141193	0.085802	0.90625	goodH	0.94784	0.813486	0.593257	FALSE
Fox_ENSCAFG00000015213	1476	STAT3	RR	0.355072	-0.011845	0.569195	--		0.542615	--		0.32373	-0.0120645	-0.00197457	0.163668	0.032675	0.00539394	0.165078	0.796875	goodH	0.944684	0.709208	0.354604	FALSE
Fox_ENSCAFG00000015213	1782	STAT3	Intron	0.495169	-0.0233	0.339414	--		0.271578	--		0.495605	-0.0111593	-0.00277739	0.248886	0.0159631	0.00399368	0.250182	0.546875	goodH	0.94784	0.794794	0.602603	FALSE
Fox_ENSCAFG00000015213	1831	STAT3	Intron	0.318841	-0.034581	0	Outlier	Balancing	0	Outlier	Balancing	0.304688	-0.0323514	-0.00491338	0.151875	0.00762478	0.00116689	0.153039	0.8125	goodH	0.94784	0.429775	0.785112	FALSE
Fox_ENSCAFG00000015213	1857	STAT3	Intron	0.229469	-0.030464	0	Outlier	Balancing	0.299123	--		0.241699	-0.0273349	-0.00329549	0.12056	0.00694738	0.000843077	0.121352	0.859375	goodH	0.94784	0.39566	0.80217	FALSE
Fox_ENSCAFG00000015213	1880	STAT3	Intron	0.5	0.018301	0.876495	--		0.896052	--		0.495605	0.0241928	0.00615942	0.254597	0.0542373	0.0138889	0.256076	0.453125	goodH	0.742087	0.357808	0.178904	FALSE
Fox_ENSCAFG00000015213	1931	STAT3	Intron	0.505435	0.000717	0.522948	--		0.432568	--		0.49948	0.00105491	0.000267869	0.253925	0.0419925	0.0107662	0.256383	0.483871	goodH	0.872035	0.527692	0.263846	FALSE
Fox_ENSCAFG00000015213	1948	STAT3	Intron	0.503106	-0.031212	0	Outlier	Balancing	0	Outlier	Balancing	0.5	-0.0286586	-0.00715085	0.249519	0.017169	0.00434011	0.252787	0.5	goodH	0.94784	0.840038	0.579981	FALSE
Fox_ENSCAFG00000015213	2727	STAT3	Intron	0.127329	-0.050407	0	Outlier	Balancing	0.5	--		0.124444	-0.0742927	-0.00452749	0.0609413	0.000309946	1.92894e-05	0.0622346	0.933333	goodH	0.94784	0.0195723	0.990214	FALSE
Fox_ENSCAFG00000015213	2782	STAT3	Intron	0.543478	0.126667	0.958665	--		0.923491	--		0.48127	0.127914	0.0339867	0.2657	0.16657	0.0446745	0.268202	0.403226	goodH	0.206058	0.0101325	0.00506627	FALSE
Fox_ENSCAFG00000015213	3135	STAT3	Intron	0.144928	-0.014902	0.923105	--		0.5	--		0.117188	0.00182921	0.00010891	0.0595393	0.0381462	0.0022871	0.0599562	0.9375	goodH	0.872035	0.596186	0.298093	FALSE
Fox_ENSCAFG00000015213	3158	STAT3	Intron	0.210145	0.003651	0.416218	--		0.156181	--		0.169922	0.0101955	0.000889169	0.0872116	0.0584595	0.00514598	0.0880264	0.90625	goodH	0.6805	0.312945	0.156473	FALSE
Fox_ENSCAFG00000015213	3545	STAT3	Intron	0.427536	0.014889	0.71778	--		0.865339	--		0.440918	0.0176878	0.00399056	0.225611	0.047835	0.010855	0.226925	0.671875	goodH	0.812849	0.438401	0.219201	FALSE
Fox_ENSCAFG00000015213	3572	STAT3	Intron	0.427536	0.014889	0.71778	--		0.865339	--		0.440918	0.0176878	0.00399056	0.225611	0.047835	0.010855	0.226925	0.671875	goodH	0.812849	0.438401	0.219201	FALSE
Fox_ENSCAFG00000015213	3735	STAT3	Intron	0.415459	0.001368	0.659834	--		0.819292	--		0.429688	0.00340871	0.000743697	0.218175	0.03593	0.00788817	0.219543	0.3125	goodH	0.897926	0.639619	0.319809	FALSE
Fox_ENSCAFG00000015213	3857	STAT3	Intron	0.398551	0.049198	0.881525	--		0.946861	--		0.41748	0.049196	0.0106963	0.217422	0.0750948	0.0164094	0.218515	0.296875	goodH	0.621934	0.184602	0.0923011	FALSE
Fox_ENSCAFG00000015213	4031	STAT3	Intron	0.229469	-0.030464	0	Outlier	Balancing	0.299123	--		0.241699	-0.0273349	-0.00329549	0.12056	0.00694738	0.000843077	0.121352	0.859375	goodH	0.94784	0.39566	0.80217	FALSE
Fox_ENSCAFG00000015213	4251	STAT3	Intron	0.161836	-0.031255	0.5	--		0.066668	--		0.144043	-0.0225849	-0.00162917	0.0721354	0.014496	0.00105312	0.0726488	0.921875	goodH	0.94784	0.737365	0.631317	FALSE
Fox_ENSCAFG00000015213	11345	STAT3	Intron	0.449275	-0.039848	0.03533	--		0.066585	--		0.451172	-0.0365281	-0.00818456	0.224062	0.000465414	0.00010502	0.225648	0.65625	goodH	0.94784	0.0293174	0.985341	FALSE
Fox_ENSCAFG00000015213	11641	STAT3	Intron	0.466184	-0.037184	0	Outlier	Balancing	0	Outlier	Balancing	0.460449	-0.0369012	-0.00844847	0.228948	0.003654	0.000843077	0.230727	0.640625	goodH	0.94784	0.21894	0.89053	FALSE
Fox_ENSCAFG00000015213	11866	STAT3	Intron	0.113527	-0.038298	0	Outlier	Balancing	0.5	--		0.117188	-0.0379135	-0.0022062	0.0581903	0.000796218	4.66755e-05	0.0586216	0.9375	goodH	0.94784	0.0498939	0.975053	FALSE
Fox_ENSCAFG00000015213	11941	STAT3	Intron	0.413043	-0.038252	0.062046	--		0	Outlier	Balancing	0.41748	-0.040875	-0.0084718	0.207261	0.00168932	0.000352984	0.208951	0.296875	goodH	0.94784	0.104379	0.94781	FALSE
Fox_ENSCAFG00000015213	11954	STAT3	Intron	0.466184	-0.037184	0	Outlier	Balancing	0	Outlier	Balancing	0.460449	-0.0369012	-0.00844847	0.228948	0.003654	0.000843077	0.230727	0.640625	goodH	0.94784	0.21894	0.89053	FALSE
Fox_ENSCAFG00000015213	12068	STAT3	Exon	0.113527	-0.038298	0	Outlier	Balancing	0.5	--		0.117188	-0.0379135	-0.0022062	0.0581903	0.000796218	4.66755e-05	0.0586216	0.9375	goodH	0.94784	0.0498939	0.975053	FALSE
Fox_ENSCAFG00000015213	12159	STAT3	Intron	0.502415	-0.028054	0.024838	--		0	Outlier	Balancing	0.5	-0.0237167	-0.0059309	0.250073	0.0118645	0.00298723	0.25178	0.5	goodH	0.94784	0.627414	0.686293	FALSE
Fox_ENSCAFG00000015213	12452	STAT3	Intron	0.13285	-0.029091	0.003312	Outlier	Balancing	0.003407	Outlier	Balancing	0.144043	-0.0307521	-0.00220795	0.0717982	0.00681752	0.00049301	0.0723152	0.921875	goodH	0.94784	0.389036	0.805482	FALSE
Fox_ENSCAFG00000015213	12646	STAT3	Intron	0.113527	-0.038298	0	Outlier	Balancing	0.5	--		0.117188	-0.0379135	-0.0022062	0.0581903	0.000796218	4.66755e-05	0.0586216	0.9375	goodH	0.94784	0.0498939	0.975053	FALSE
Fox_ENSCAFG00000015213	12709	STAT3	Intron	0.507246	0.033277	0.613108	--		0.548224	--		0.498047	0.0364451	0.00940279	0.257999	0.0683692	0.0177484	0.259596	0.46875	goodH	0.677252	0.228515	0.114258	FALSE
Fox_ENSCAFG00000015213	15131	STAT3	Intron	0.52381	0.051552	0.864262	--		0.740355	--		0.497622	0.0477929	0.0124743	0.261007	0.0920836	0.0242524	0.263374	0.534483	goodH	0.497323	0.10768	0.0538399	FALSE
Fox_ENSCAFG00000015213	15173	STAT3	Intron	0.241848	-0.007491	0.5	--		0.5	--		0.200312	-0.00155939	-0.000159143	0.102054	0.0489421	0.0050545	0.103275	0.887097	goodH	0.798733	0.423269	0.211635	FALSE
Fox_ENSCAFG00000015213	15369	STAT3	Intron	0.161836	-0.031255	0.5	--		0.066668	--		0.144043	-0.0225849	-0.00162917	0.0721354	0.014496	0.00105312	0.0726488	0.078125	goodH	0.94784	0.737365	0.631317	FALSE
Fox_ENSCAFG00000015213	15403	STAT3	Intron	0.229469	-0.030464	0	Outlier	Balancing	0.299123	--		0.241699	-0.0273349	-0.00329549	0.12056	0.00694738	0.000843077	0.121352	0.859375	goodH	0.94784	0.39566	0.80217	FALSE
Fox_ENSCAFG00000015213	15704	STAT3	Intron	0.23913	-0.029115	-100	Outlier	Balancing	-100	Outlier	Balancing	0.21875	-0.0431033	-0.00470489	0.109154	0.0152236	0.00168032	0.110376	0.875	goodH	0.94784	0.766181	0.61691	FALSE
Fox_ENSCAFG00000015213	16047	STAT3	Intron	0.113527	-0.038298	0	Outlier	Balancing	0.5	--		0.117188	-0.0379135	-0.0022062	0.0581903	0.000796218	4.66755e-05	0.0586216	0.9375	goodH	0.94784	0.0498939	0.975053	FALSE
Fox_ENSCAFG00000015213	16532	STAT3	Intron	0.5	0.030039	0.906308	--		0.91866	--		0.495	0.0215122	0.00549792	0.255572	0.0680787	0.0175781	0.258203	0.45	goodH	0.677252	0.230631	0.115316	FALSE
Fox_ENSCAFG00000015213	16547	STAT3	Intron	0.222826	-0.043902	9.9e-05	Outlier	Balancing	0.000734	Outlier	Balancing	0.224766	-0.0650377	-0.00719986	0.110703	0.000131401	1.47684e-05	0.112392	0.870968	goodH	0.94784	0.00832115	0.995839	FALSE
Fox_ENSCAFG00000015213	16585	STAT3	Intron	0.511364	0.014987	0.653129	--		0.708148	--		0.5	0.011201	0.00287089	0.256307	0.0561237	0.0145274	0.258846	0.5	goodH	0.708538	0.337019	0.16851	FALSE
Fox_ENSCAFG00000015213	16738	STAT3	Intron	0.432367	-0.027604	0	Outlier	Balancing	0.322641	--		0.440918	-0.027141	-0.00597933	0.220306	0.0110552	0.00245338	0.22192	0.671875	goodH	0.94784	0.591714	0.704143	FALSE
Fox_ENSCAFG00000015213	17194	STAT3	Intron	0.478261	-0.017231	0.545755	--		0.508728	--		0.482422	-0.0122592	-0.00297557	0.242722	0.0210662	0.00514598	0.244276	0.40625	goodH	0.94784	0.974959	0.512521	FALSE
Fox_ENSCAFG00000015213	19899	STAT3	Intron	0.473214	-0.014419	0.445837	--		0.477174	--		0.478597	-0.033303	-0.0080054	0.240381	0.0276822	0.00673629	0.243343	0.603448	goodH	0.94784	0.830948	0.415474	FALSE
Fox_ENSCAFG00000015213	19970	STAT3	Intron	0.487923	-0.034828	0	Outlier	Balancing	0	Outlier	Balancing	0.482422	-0.033811	-0.00812232	0.240227	0.00583319	0.00141193	0.242052	0.59375	goodH	0.94784	0.337929	0.831036	FALSE
Fox_ENSCAFG00000015213	19980	STAT3	Intron	0.475845	-0.04049	0.052805	--		0.030271	--		0.476074	-0.0366891	-0.00867251	0.236378	1.22552e-05	2.91722e-06	0.238039	0.609375	goodH	0.94784	0.000777547	0.999611	FALSE
Fox_ENSCAFG00000015213	20189	STAT3	Intron	0.485507	-0.035704	0	Outlier	Balancing	0	Outlier	Balancing	0.487793	-0.0332419	-0.00807039	0.242778	0.00430681	0.00105312	0.244524	0.578125	goodH	0.94784	0.255452	0.872274	FALSE
Fox_ENSCAFG00000015213	20281	STAT3	Exon	0.480676	-0.039078	0	Outlier	Balancing	0	Outlier	Balancing	0.482422	-0.0387383	-0.00927987	0.239553	0.00120854	0.000291722	0.241385	0.59375	goodH	0.94784	0.07524	0.96238	FALSE
Fox_ENSCAFG00000015213	20780	STAT3	Intron	0.23913	-0.029115	-100	Outlier	Balancing	-100	Outlier	Balancing	0.21875	-0.0312307	-0.00341665	0.1094	0.0152236	0.00168032	0.110376	0.875	goodH	0.94784	0.766181	0.61691	FALSE
Fox_ENSCAFG00000015213	20860	STAT3	Intron	0.113527	-0.038298	0	Outlier	Balancing	0.5	--		0.117188	-0.0379135	-0.0022062	0.0581903	0.000796218	4.66755e-05	0.0586216	0.9375	goodH	0.94784	0.0498939	0.975053	FALSE
Fox_ENSCAFG00000015213	21014	STAT3	Intron	0.195652	-0.040668	0	Outlier	Balancing	0.000268	Outlier	Balancing	0.194824	-0.0498251	-0.00480777	0.0964931	2.99467e-05	2.91722e-06	0.0974138	0.890625	goodH	0.94784	0.00189947	0.99905	FALSE
Fox_ENSCAFG00000015213	23506	STAT3	Intron	0.255435	-0.023877	0.006709	Outlier	Balancing	0	Outlier	Balancing	0.224766	-0.0225768	-0.00255061	0.112975	0.0271661	0.00310506	0.114299	0.870968	goodH	0.94784	0.844666	0.422333	FALSE
Fox_ENSCAFG00000015213	23582	STAT3	Intron	0.188312	-0.019246	-100	Outlier	Balancing	-100	Outlier	Balancing	0.212247	-0.0229971	-0.00244326	0.106242	0.0196193	0.00210828	0.10746	0.87931	goodH	0.94784	0.926801	0.536599	FALSE
Fox_ENSCAFG00000015213	23586	STAT3	Intron	0.1875	-0.002323	-100	Outlier	Balancing	-100	Outlier	Balancing	0.212247	-0.00835198	-0.000895613	0.107234	0.0298775	0.00322864	0.108062	0.87931	goodH	0.94784	0.775038	0.387519	FALSE
Fox_ENSCAFG00000015213	23736	STAT3	Intron	0.253623	-0.036975	0	Outlier	Balancing	0.003058	Outlier	Balancing	0.241699	-0.0505602	-0.0060649	0.119954	0.00541382	0.000656375	0.121241	0.859375	goodH	0.94784	0.315665	0.842168	FALSE
Fox_ENSCAFG00000015213	23759	STAT3	Intron	0.13285	-0.029091	0.003312	Outlier	Balancing	0.003407	Outlier	Balancing	0.144043	-0.0307521	-0.00220795	0.0717982	0.00681752	0.00049301	0.0723152	0.921875	goodH	0.94784	0.389036	0.805482	FALSE
Fox_ENSCAFG00000015213	23870	STAT3	Exon	0.13285	-0.029091	0.003312	Outlier	Balancing	0.003407	Outlier	Balancing	0.144043	-0.0307521	-0.00220795	0.0717982	0.00681752	0.00049301	0.0723152	0.921875	goodH	0.94784	0.389036	0.805482	FALSE
Fox_ENSCAFG00000015213	23950	STAT3	Intron	0.229469	-0.030464	0	Outlier	Balancing	0.299123	--		0.241699	-0.0380984	-0.00458373	0.120313	0.00694738	0.000843077	0.121352	0.859375	goodH	0.94784	0.39566	0.80217	FALSE
Fox_ENSCAFG00000015213	24151	STAT3	Intron	0.13285	-0.029091	0.003312	Outlier	Balancing	0.003407	Outlier	Balancing	0.144043	-0.0307521	-0.00220795	0.0717982	0.00681752	0.00049301	0.0723152	0.921875	goodH	0.94784	0.389036	0.805482	FALSE
Fox_ENSCAFG00000015213	24328	STAT3	Intron	0.127329	-0.050407	0	Outlier	Balancing	0.5	--		0.124444	-0.0742927	-0.00452749	0.0609413	0.000309946	1.92894e-05	0.0622346	0.933333	goodH	0.94784	0.0195723	0.990214	FALSE
Fox_ENSCAFG00000015213	25035	STAT3	Exon	0.485507	-0.035704	0	Outlier	Balancing	0	Outlier	Balancing	0.487793	-0.0332419	-0.00807039	0.242778	0.00430681	0.00105312	0.244524	0.578125	goodH	0.94784	0.255452	0.872274	FALSE
Fox_ENSCAFG00000015213	25357	STAT3	Intron	0.181159	0.068235	0.5	--		0.5	--		0.117188	0.133327	0.00859763	0.0644853	0.161943	0.010502	0.0648498	0.9375	goodH	0.206058	0.0117349	0.00586745	FALSE
Fox_ENSCAFG00000015213	25569	STAT3	Intron	0.086957	0.066667	1	Outlier	Directional	0.5	--		0.117188	0.0273387	0.00165231	0.0604385	0.0621359	0.00378072	0.0608459	0.9375	goodH	0.677252	0.278489	0.139244	FALSE
Fox_ENSCAFG00000015213	25912	STAT3	Intron	0.280193	0.006085	0.621131	--		0.400648	--		0.304688	-0.00183192	-0.000283165	0.154573	0.0362713	0.00564774	0.155708	0.1875	goodH	0.897926	0.632729	0.316364	FALSE
Fox_ENSCAFG00000015213	26044	STAT3	Intron	0.379227	-0.029075	0	Outlier	Balancing	0	Outlier	Balancing	0.390137	-0.0166449	-0.00324881	0.195184	0.00929504	0.00182326	0.196154	0.734375	goodH	0.94784	0.510824	0.744588	FALSE
Fox_ENSCAFG00000015213	26226	STAT3	Exon	0.086957	0.066667	1	Outlier	Directional	0.5	--		0.117188	0.0273387	0.00165231	0.0604385	0.0621359	0.00378072	0.0608459	0.9375	goodH	0.677252	0.278489	0.139244	FALSE
Fox_ENSCAFG00000015213	26235	STAT3	Exon	0.13285	-0.029091	0.003312	Outlier	Balancing	0.003407	Outlier	Balancing	0.144043	-0.0307521	-0.00220795	0.0717982	0.00681752	0.00049301	0.0723152	0.921875	goodH	0.94784	0.389036	0.805482	FALSE
Fox_ENSCAFG00000015213	26313	STAT3	Intron	0.379227	-0.029075	0	Outlier	Balancing	0	Outlier	Balancing	0.390137	-0.0166449	-0.00324881	0.195184	0.00929504	0.00182326	0.196154	0.734375	goodH	0.94784	0.510824	0.744588	FALSE
Fox_ENSCAFG00000015213	26451	STAT3	Intron	0.391304	-0.02077	0.209492	--		0.420288	--		0.404297	-0.00781341	-0.00158775	0.203208	0.0165182	0.00337231	0.204157	0.28125	goodH	0.94784	0.815835	0.592083	FALSE
Fox_ENSCAFG00000015213	26598	STAT3	Intron	0.195652	-0.040668	0	Outlier	Balancing	0.000268	Outlier	Balancing	0.194824	-0.0363815	-0.00351953	0.0967396	2.99467e-05	2.91722e-06	0.0974138	0.890625	goodH	0.94784	0.00189947	0.99905	FALSE
Fox_ENSCAFG00000015213	26866	STAT3	Intron	0.456522	-0.025272	0.063659	--		0.06748	--		0.440918	-0.0218199	-0.00482178	0.220981	0.0160548	0.0035736	0.222588	0.671875	goodH	0.94784	0.798294	0.600853	FALSE
Fox_ENSCAFG00000015213	26944	STAT3	Intron	0.485507	-0.007024	0.693046	--		0.710405	--		0.487793	-0.00534227	-0.001318	0.246712	0.0305442	0.00758769	0.248416	0.421875	goodH	0.94784	0.758815	0.379407	FALSE
Fox_ENSCAFG00000015213	26974	STAT3	Intron	0.246377	-0.020531	0.442481	--		0.231098	--		0.263672	-0.0180863	-0.00239057	0.132176	0.0148262	0.00197204	0.133011	0.84375	goodH	0.94784	0.750525	0.624738	FALSE
Fox_ENSCAFG00000015213	27360	STAT3	Exon	0.5	-0.00574	0.770874	--		0.816671	--		0.482422	-0.00851331	-0.0020794	0.244252	0.0345407	0.00850662	0.246278	0.59375	goodH	0.91105	0.668445	0.334223	FALSE
Fox_ENSCAFG00000015213	27450	STAT3	Exon	0.5	-0.016368	0.684042	--		0.748779	--		0.487793	-0.017692	-0.00434258	0.245454	0.0238763	0.00590737	0.247416	0.578125	goodH	0.94784	0.937602	0.468801	FALSE
Fox_ENSCAFG00000015213	27817	STAT3	Intron	0.461353	-0.032338	0	Outlier	Balancing	0	Outlier	Balancing	0.451172	-0.0393061	-0.00883179	0.224693	0.00869658	0.00197204	0.226761	0.65625	goodH	0.94784	0.482276	0.758862	FALSE
Fox_ENSCAFG00000015213	27906	STAT3	Intron	0.494318	-0.022187	0.14142	--		0.135177	--		0.495	-0.0232368	-0.00576944	0.248289	0.0208623	0.00522986	0.250684	0.55	goodH	0.94784	0.968306	0.515847	FALSE
Fox_ENSCAFG00000015213	27908	STAT3	Intron	0.494318	-0.022187	0.14142	--		0.135177	--		0.495	-0.0232368	-0.00576944	0.248289	0.0208623	0.00522986	0.250684	0.55	goodH	0.94784	0.968306	0.515847	FALSE
Fox_ENSCAFG00000015213	30524	STAT3	Intron	0.229469	-0.030464	0	Outlier	Balancing	0.299123	--		0.241699	-0.0273349	-0.00329549	0.12056	0.00694738	0.000843077	0.121352	0.859375	goodH	0.94784	0.39566	0.80217	FALSE
Fox_ENSCAFG00000015213	30887	STAT3	Intron	0.178744	-0.03911	0.5	--		0.5	--		0.169922	-0.0335794	-0.00283865	0.0845355	0.00342659	0.000291722	0.0851347	0.90625	goodH	0.94784	0.206043	0.896979	FALSE
Fox_ENSCAFG00000015213	31295	STAT3	Intron	0.229469	-0.030464	0	Outlier	Balancing	0.299123	--		0.241699	-0.0273349	-0.00329549	0.12056	0.00694738	0.000843077	0.121352	0.859375	goodH	0.94784	0.39566	0.80217	FALSE
Fox_ENSCAFG00000015213	31297	STAT3	Intron	0.294686	-0.014465	0.617603	--		0.217636	--		0.263672	-0.010232	-0.0013637	0.133278	0.0313555	0.00421247	0.134345	0.84375	goodH	0.944684	0.739531	0.369766	FALSE
Fox_ENSCAFG00000015213	31444	STAT3	Intron	0.173913	0.155556	0.5	--		0.5	--		0.21875	0.0998997	0.0117622	0.11774	0.127745	0.0151229	0.118384	0.875	goodH	0.34496	0.0347323	0.0173661	FALSE
Fox_ENSCAFG00000015213	31453	STAT3	Intron	0.173913	0.155556	0.5	--		0.5	--		0.21875	0.0998997	0.0117622	0.11774	0.127745	0.0151229	0.118384	0.875	goodH	0.34496	0.0347323	0.0173661	FALSE
Fox_ENSCAFG00000015213	31494	STAT3	Intron	0.173913	0.155556	0.5	--		0.5	--		0.21875	0.0998997	0.0117622	0.11774	0.127745	0.0151229	0.118384	0.875	goodH	0.34496	0.0347323	0.0173661	FALSE
Fox_ENSCAFG00000015213	31655	STAT3	Intron	0.294686	-0.014465	0.617603	--		0.217636	--		0.263672	-0.010232	-0.0013637	0.133278	0.0313555	0.00421247	0.134345	0.84375	goodH	0.944684	0.739531	0.369766	FALSE
Fox_ENSCAFG00000015213	31692	STAT3	Intron	0.171498	0	0.000543	Outlier	Balancing	5e-06	Outlier	Balancing	0.194824	-0.00635653	-0.000625647	0.0984258	0.0282942	0.00280345	0.0990821	0.890625	goodH	0.94784	0.814969	0.407484	FALSE
Fox_ENSCAFG00000015934	4223	FOXP3	Exon	0.152174	-0.015873	0.916255	--		0.5	--		0.169922	-0.0349485	-0.00296934	0.0849634	0.0164557	0.00141193	0.085802	0.90625	goodH	0.94784	0.813486	0.593257	FALSE
Fox_ENSCAFG00000015934	5919	FOXP3	Intron	0.519324	0.102599	1	Outlier	Directional	0.926066	--		0.498047	0.0741646	0.0198083	0.267086	0.13071	0.0352984	0.270051	0.46875	goodH	0.34496	0.0316131	0.0158066	FALSE
Fox_ENSCAFG00000015934	7641	FOXP3	Intron	0.227273	0.015947	0.247606	--		0.031612	--		0.262188	-0.00628306	-0.000836285	0.133102	0.0451477	0.00609293	0.134955	0.844828	goodH	0.853312	0.477422	0.238711	FALSE
Fox_ENSCAFG00000016172	68	TLR6	RR	0.297101	0.021999	0.883465	--		0.605341	--		0.32373	0.0133306	0.00220756	0.165601	0.0491432	0.00819447	0.166747	0.796875	goodH	0.79776	0.420576	0.210288	FALSE
Fox_ENSCAFG00000016172	121	TLR6	RR	0.23913	-0.029115	-100	Outlier	Balancing	-100	Outlier	Balancing	0.21875	-0.0312307	-0.00341665	0.1094	0.0152236	0.00168032	0.110376	0.875	goodH	0.94784	0.766181	0.61691	FALSE
Fox_ENSCAFG00000016172	352	TLR6	RR	0.335749	0.022006	0.686814	--		0.752897	--		0.284668	0.0443781	0.00656705	0.14798	0.07295	0.010855	0.1488	0.828125	goodH	0.642623	0.197602	0.0988012	FALSE
Fox_ENSCAFG00000016172	391	TLR6	RR	0.376812	0.067873	0.722853	--		0.771562	--		0.304688	0.0926287	0.0151509	0.163566	0.12505	0.0205839	0.164606	0.8125	goodH	0.346219	0.0378325	0.0189162	FALSE
Fox_ENSCAFG00000016172	496	TLR6	RR	0.181159	0.068235	0.5	--		0.5	--		0.117188	0.133327	0.00859763	0.0644853	0.161943	0.010502	0.0648498	0.9375	goodH	0.206058	0.0117349	0.00586745	FALSE
Fox_ENSCAFG00000016172	633	TLR6	RR	0.181159	0.068235	0.5	--		0.5	--		0.117188	0.133327	0.00859763	0.0644853	0.161943	0.010502	0.0648498	0.9375	goodH	0.206058	0.0117349	0.00586745	FALSE
Fox_ENSCAFG00000016172	669	TLR6	RR	0.181159	0.068235	0.5	--		0.5	--		0.117188	0.133327	0.00859763	0.0644853	0.161943	0.010502	0.0648498	0.9375	goodH	0.206058	0.0117349	0.00586745	FALSE
Fox_ENSCAFG00000016172	758	TLR6	RR	0.181159	0.068235	0.5	--		0.5	--		0.117188	0.133327	0.00859763	0.0644853	0.161943	0.010502	0.0648498	0.9375	goodH	0.206058	0.0117349	0.00586745	FALSE
Fox_ENSCAFG00000016172	831	TLR6	RR	0.326087	-0.021351	0.475405	--		0.621661	--		0.341797	-0.0212989	-0.00364769	0.171262	0.0152236	0.0026255	0.172462	0.78125	goodH	0.94784	0.766181	0.61691	FALSE
Fox_ENSCAFG00000016172	889	TLR6	RR	0.181159	0.068235	0.5	--		0.5	--		0.117188	0.133327	0.00859763	0.0644853	0.161943	0.010502	0.0648498	0.9375	goodH	0.206058	0.0117349	0.00586745	FALSE
Fox_ENSCAFG00000016172	893	TLR6	RR	0.181159	0.068235	0.5	--		0.5	--		0.117188	0.133327	0.00859763	0.0644853	0.161943	0.010502	0.0648498	0.9375	goodH	0.206058	0.0117349	0.00586745	FALSE
Fox_ENSCAFG00000016172	1012	TLR6	RR	0.210145	0.003651	0.416218	--		0.156181	--		0.169922	0.0248966	0.00217741	0.0874582	0.0584595	0.00514598	0.0880264	0.90625	goodH	0.6805	0.312945	0.156473	FALSE
Fox_ENSCAFG00000016172	1088	TLR6	RR	0.210145	0.003651	0.416218	--		0.156181	--		0.169922	0.0248966	0.00217741	0.0874582	0.0584595	0.00514598	0.0880264	0.90625	goodH	0.6805	0.312945	0.156473	FALSE
Fox_ENSCAFG00000016172	1238	TLR6	RR	0.210145	0.003651	0.416218	--		0.156181	--		0.169922	0.0248966	0.00217741	0.0874582	0.0584595	0.00514598	0.0880264	0.90625	goodH	0.6805	0.312945	0.156473	FALSE
Fox_ENSCAFG00000016172	1292	TLR6	RR	0.210145	0.003651	0.416218	--		0.156181	--		0.169922	0.0248966	0.00217741	0.0874582	0.0584595	0.00514598	0.0880264	0.90625	goodH	0.6805	0.312945	0.156473	FALSE
Fox_ENSCAFG00000016172	1455	TLR6	RR	0.210145	0.003651	0.416218	--		0.156181	--		0.169922	0.0248966	0.00217741	0.0874582	0.0584595	0.00514598	0.0880264	0.90625	goodH	0.6805	0.312945	0.156473	FALSE
Fox_ENSCAFG00000016172	1479	TLR6	RR	0.210145	0.003651	0.416218	--		0.156181	--		0.169922	0.0248966	0.00217741	0.0874582	0.0584595	0.00514598	0.0880264	0.90625	goodH	0.6805	0.312945	0.156473	FALSE
Fox_ENSCAFG00000016172	1605	TLR6	Exon	0.161836	-0.031255	0.5	--		0.066668	--		0.144043	-0.0225849	-0.00162917	0.0721354	0.014496	0.00105312	0.0726488	0.921875	goodH	0.94784	0.737365	0.631317	FALSE
Fox_ENSCAFG00000016172	1662	TLR6	Exon	0.161836	-0.031255	0.5	--		0.066668	--		0.144043	-0.0225849	-0.00162917	0.0721354	0.014496	0.00105312	0.0726488	0.921875	goodH	0.94784	0.737365	0.631317	FALSE
Fox_ENSCAFG00000016172	1942	TLR6	Exon	0.161836	-0.031255	0.5	--		0.066668	--		0.144043	-0.0225849	-0.00162917	0.0721354	0.014496	0.00105312	0.0726488	0.921875	goodH	0.94784	0.737365	0.631317	FALSE
Fox_ENSCAFG00000016172	2122	TLR6	Exon	0.210145	0.003651	0.416218	--		0.156181	--		0.169922	0.0248966	0.00217741	0.0874582	0.0584595	0.00514598	0.0880264	0.90625	goodH	0.6805	0.312945	0.156473	FALSE
Fox_ENSCAFG00000016172	2236	TLR6	Exon	0.5	-0.014379	0.703574	--		0.764426	--		0.498047	-0.0204964	-0.00513509	0.250536	0.0244275	0.00617284	0.252701	0.53125	goodH	0.94784	0.921348	0.460674	FALSE
Fox_ENSCAFG00000016172	2272	TLR6	Exon	0.161836	-0.031255	0.5	--		0.066668	--		0.144043	-0.0225849	-0.00162917	0.0721354	0.014496	0.00105312	0.0726488	0.921875	goodH	0.94784	0.737365	0.631317	FALSE
Fox_ENSCAFG00000016172	2275	TLR6	Exon	0.161836	-0.031255	0.5	--		0.066668	--		0.144043	-0.0225849	-0.00162917	0.0721354	0.014496	0.00105312	0.0726488	0.921875	goodH	0.94784	0.737365	0.631317	FALSE
Fox_ENSCAFG00000016172	2698	TLR6	Exon	0.113527	-0.038298	0	Outlier	Balancing	0.5	--		0.117188	-0.0379135	-0.0022062	0.0581903	0.000796218	4.66755e-05	0.0586216	0.9375	goodH	0.94784	0.0498939	0.975053	FALSE
Fox_ENSCAFG00000016172	2757	TLR6	Exon	0.113527	-0.038298	0	Outlier	Balancing	0.5	--		0.117188	-0.0379135	-0.0022062	0.0581903	0.000796218	4.66755e-05	0.0586216	0.9375	goodH	0.94784	0.0498939	0.975053	FALSE
Fox_ENSCAFG00000016172	3290	TLR6	Exon	0.405797	-0.008403	0.567788	--		0.564947	--		0.375	0.00264876	0.000504096	0.190314	0.0350973	0.00672128	0.191504	0.25	goodH	0.90806	0.656742	0.328371	FALSE
Fox_ENSCAFG00000016172	3292	TLR6	Exon	0.405797	-0.008403	0.567788	--		0.564947	--		0.375	0.00264876	0.000504096	0.190314	0.0350973	0.00672128	0.191504	0.25	goodH	0.90806	0.656742	0.328371	FALSE
Fox_ENSCAFG00000016172	3388	TLR6	Exon	0.268116	-0.040382	0.014546	--		0	Outlier	Balancing	0.263672	-0.0428735	-0.00560807	0.130805	0.000796218	0.00010502	0.131898	0.84375	goodH	0.94784	0.0498939	0.975053	FALSE
Fox_ENSCAFG00000016172	3395	TLR6	Exon	0.42029	-0.028803	0.075186	--		0.003037	Outlier	Balancing	0.404297	-0.0372323	-0.00751243	0.201772	0.0128883	0.0026255	0.203712	0.28125	goodH	0.94784	0.671284	0.664358	FALSE
Fox_ENSCAFG00000016172	3427	TLR6	Exon	0.113527	-0.038298	0	Outlier	Balancing	0.5	--		0.117188	-0.0379135	-0.0022062	0.0581903	0.000796218	4.66755e-05	0.0586216	0.9375	goodH	0.94784	0.0498939	0.975053	FALSE
Fox_ENSCAFG00000016172	3781	TLR6	Exon	0.413043	-0.019952	0.41965	--		0	Outlier	Balancing	0.390137	-0.0225112	-0.00441259	0.196018	0.0224423	0.00443709	0.197712	0.734375	goodH	0.94784	0.98125	0.490625	FALSE
Fox_ENSCAFG00000016172	3784	TLR6	Exon	0.113527	-0.038298	0	Outlier	Balancing	0.5	--		0.117188	-0.0379135	-0.0022062	0.0581903	0.000796218	4.66755e-05	0.0586216	0.9375	goodH	0.94784	0.0498939	0.975053	FALSE
Fox_ENSCAFG00000016172	3888	TLR6	Exon	0.161836	-0.031255	0.5	--		0.066668	--		0.144043	-0.0225849	-0.00162917	0.0721354	0.014496	0.00105312	0.0726488	0.921875	goodH	0.94784	0.737365	0.631317	FALSE
Fox_ENSCAFG00000017474	1347	MPO	RR	0.31401	0.039276	0.917065	--		0.758398	--		0.341797	0.022355	0.00393864	0.176186	0.0631484	0.0112138	0.177579	0.78125	goodH	0.677252	0.269685	0.134842	FALSE
Fox_ENSCAFG00000017474	1451	MPO	RR	0.31401	0.039276	0.917065	--		0.758398	--		0.341797	0.022355	0.00393864	0.176186	0.0631484	0.0112138	0.177579	0.78125	goodH	0.677252	0.269685	0.134842	FALSE
Fox_ENSCAFG00000017474	1961	MPO	RR	0.108696	0.088889	1	Outlier	Directional	0.5	--		0.144043	0.0108684	0.000810404	0.0745649	0.0782014	0.00590737	0.0755405	0.921875	goodH	0.585831	0.167274	0.0836371	FALSE
Fox_ENSCAFG00000017474	2098	MPO	RR	0.528986	0.123556	0.980511	--		0.980755	--		0.499512	0.111901	0.0304696	0.27229	0.150569	0.0413108	0.274365	0.515625	goodH	0.269779	0.0168352	0.00841761	FALSE
Fox_ENSCAFG00000017474	2348	MPO	RR	0.229469	-0.030464	0	Outlier	Balancing	0.299123	--		0.241699	-0.0273349	-0.00329549	0.12056	0.00694738	0.000843077	0.121352	0.859375	goodH	0.94784	0.39566	0.80217	FALSE
Fox_ENSCAFG00000017474	2378	MPO	RR	0.427536	0.08654	0.957362	--		0.979606	--		0.440918	0.0695944	0.0162693	0.233774	0.107143	0.025231	0.235489	0.671875	goodH	0.44217	0.0667754	0.0333877	FALSE
Fox_ENSCAFG00000017474	2412	MPO	RR	0.507246	0.033277	0.613108	--		0.548224	--		0.498047	0.0265093	0.0068263	0.257506	0.0683692	0.0177484	0.259596	0.53125	goodH	0.677252	0.228515	0.114258	FALSE
Fox_ENSCAFG00000017474	2768	MPO	Exon	0.5	0.064052	0.957492	--		0.959297	--		0.492188	0.0550314	0.0142423	0.258802	0.0946746	0.0246914	0.260802	0.5625	goodH	0.47097	0.0991816	0.0495908	FALSE
Fox_ENSCAFG00000017474	3019	MPO	Intron	0.488095	-0.032124	0	Outlier	Balancing	0	Outlier	Balancing	0.490488	-0.0509859	-0.0124375	0.243941	0.012119	0.00299391	0.247042	0.568966	goodH	0.94784	0.638456	0.680772	FALSE
Fox_ENSCAFG00000017474	3382	MPO	Intron	0.210145	0.036782	0.47106	--		0.262427	--		0.241699	0.0143749	0.00178281	0.124023	0.0560241	0.00700425	0.125022	0.859375	goodH	0.708538	0.338086	0.169043	FALSE
Fox_ENSCAFG00000017474	3429	MPO	Intron	0.492754	0.004844	0.449819	--		0.436937	--		0.492188	-0.00167858	-0.00042008	0.250259	0.0416168	0.010502	0.25235	0.5625	goodH	0.872035	0.53402	0.26701	FALSE
Fox_ENSCAFG00000017474	4126	MPO	Intron	0.398551	0.140036	0.99802	Outlier	Directional	0.997195	Outlier	Directional	0.41748	0.113032	0.025676	0.227158	0.14608	0.0333993	0.228636	0.703125	goodH	0.269779	0.0194119	0.00970596	FALSE
Fox_ENSCAFG00000017474	4229	MPO	Intron	0.297101	0.021999	0.883465	--		0.605341	--		0.32373	0.0133306	0.00220756	0.165601	0.0491432	0.00819447	0.166747	0.796875	goodH	0.79776	0.420576	0.210288	FALSE
Fox_ENSCAFG00000017474	4371	MPO	Exon	0.495169	-0.040172	0.0083	Outlier	Balancing	0	Outlier	Balancing	0.495605	-0.00677078	-0.00167585	0.247511	0.000294257	7.29305e-05	0.247846	0.546875	goodH	0.94784	0.0185862	0.990707	FALSE
Fox_ENSCAFG00000017474	4388	MPO	Exon	0.497585	-0.038035	0	Outlier	Balancing	0.225097	--		0.498047	-0.00247613	-0.000616895	0.249137	0.00229293	0.000571775	0.249364	0.53125	goodH	0.94784	0.140339	0.92983	FALSE
Fox_ENSCAFG00000017474	4437	MPO	Exon	0.456522	-0.037099	0.019267	--		0.027126	--		0.460449	-0.0151787	-0.00348841	0.229822	0.00284619	0.000656375	0.230616	0.640625	goodH	0.94784	0.172699	0.91365	FALSE
Fox_ENSCAFG00000017474	4443	MPO	Exon	0.5	-0.040523	0	Outlier	Balancing	0	Outlier	Balancing	NA	NA	NA	NA	NA	NA	NA	NA	NA	NA	NA	NA	NA
Fox_ENSCAFG00000017474	4458	MPO	Exon	0.5	-0.040523	0	Outlier	Balancing	0	Outlier	Balancing	NA	NA	NA	NA	NA	NA	NA	NA	NA	NA	NA	NA	NA
Fox_ENSCAFG00000017474	4464	MPO	Exon	0.5	-0.040523	0	Outlier	Balancing	0	Outlier	Balancing	NA	NA	NA	NA	NA	NA	NA	NA	NA	NA	NA	NA	NA
Fox_ENSCAFG00000017474	4465	MPO	Exon	0.5	-0.040523	0	Outlier	Balancing	0	Outlier	Balancing	NA	NA	NA	NA	NA	NA	NA	NA	NA	NA	NA	NA	NA
Fox_ENSCAFG00000017474	4472	MPO	Exon	0.229469	-0.030464	0	Outlier	Balancing	0.299123	--		0.241699	-0.0273349	-0.00329549	0.12056	0.00694738	0.000843077	0.121352	0.859375	goodH	0.94784	0.39566	0.80217	FALSE
Fox_ENSCAFG00000017474	4473	MPO	Exon	0.483092	-0.021176	0.385664	--		0.399298	--		0.46875	0.00405338	0.000958404	0.236446	0.0196814	0.00466755	0.237155	0.375	goodH	0.94784	0.928916	0.535542	FALSE
Fox_ENSCAFG00000017474	4485	MPO	Exon	0.492754	-0.040369	0.055029	--		0.038328	--		0.492188	-0.00897958	-0.0022062	0.24569	0.000189644	4.66755e-05	0.246122	0.4375	goodH	0.94784	0.0119984	0.994001	FALSE
Fox_ENSCAFG00000017474	4587	MPO	Exon	0.21256	-0.037433	0.205386	--		0.029916	--		0.21875	-0.0337645	-0.00367181	0.108748	0.00170526	0.000186702	0.109486	0.875	goodH	0.94784	0.105338	0.947331	FALSE
Fox_ENSCAFG00000017474	4593	MPO	Exon	0.5	-0.040523	0	Outlier	Balancing	0	Outlier	Balancing	NA	NA	NA	NA	NA	NA	NA	NA	NA	NA	NA	NA	NA
Fox_ENSCAFG00000017474	4614	MPO	Exon	0.5	-0.040523	0	Outlier	Balancing	0	Outlier	Balancing	NA	NA	NA	NA	NA	NA	NA	NA	NA	NA	NA	NA	NA
Fox_ENSCAFG00000017474	4625	MPO	Exon	0.5	-0.040523	0	Outlier	Balancing	0	Outlier	Balancing	NA	NA	NA	NA	NA	NA	NA	NA	NA	NA	NA	NA	NA
Fox_ENSCAFG00000017474	4626	MPO	Exon	0.5	-0.040523	0	Outlier	Balancing	0	Outlier	Balancing	NA	NA	NA	NA	NA	NA	NA	NA	NA	NA	NA	NA	NA
Fox_ENSCAFG00000017474	4863	MPO	Intron	0.34058	-0.010513	0.423677	--		0.52425	--		0.358887	-0.017296	-0.00312434	0.180639	0.024368	0.00443709	0.182087	0.765625	goodH	0.94784	0.923087	0.461543	FALSE
Fox_ENSCAFG00000017474	6538	MPO	Intron	0.220497	0.010016	1	Outlier	Directional	1	Outlier	Directional	0.255	-0.0243524	-0.00312901	0.128489	0.0401271	0.00525153	0.130873	0.85	goodH	0.872035	0.559869	0.279934	FALSE
Fox_ENSCAFG00000017474	6582	MPO	Intron	0.206522	-0.044444	0	Outlier	Balancing	0.012552	--		0.200312	-0.0382412	-0.00379803	0.0993177	0.001326	0.000132916	0.100238	0.887097	goodH	0.94784	0.0824004	0.9588	FALSE
Fox_ENSCAFG00000017474	6755	MPO	Intron	0.171498	0	0.000543	Outlier	Balancing	5e-06	Outlier	Balancing	0.194824	-0.0194939	-0.00191389	0.0981792	0.0282942	0.00280345	0.0990821	0.109375	goodH	0.94784	0.814969	0.407484	FALSE
Fox_ENSCAFG00000017474	6858	MPO	Intron	0.413043	0.067355	0.916079	--		0.608769	--		0.429688	0.0500881	0.0112861	0.225326	0.0906358	0.0205839	0.227106	0.6875	goodH	0.503767	0.112742	0.0563708	FALSE
Fox_ENSCAFG00000017474	7111	MPO	Intron	0.257576	0.086639	0.561157	--		0.657371	--		0.291883	0.0593206	0.00911281	0.15362	0.0953587	0.0147434	0.15461	0.822581	goodH	0.47097	0.0970518	0.0485259	FALSE
Fox_ENSCAFG00000017474	7165	MPO	Intron	0.248792	0.07767	1	Outlier	Directional	1	Outlier	Directional	0.284668	0.0509379	0.00759392	0.149082	0.0872242	0.0130954	0.150135	0.828125	goodH	0.531133	0.125631	0.0628153	FALSE
Fox_ENSCAFG00000017474	7194	MPO	Intron	0.210145	0.036782	0.47106	--		0.262427	--		0.241699	0.0143749	0.00178281	0.124023	0.0560241	0.00700425	0.125022	0.859375	goodH	0.708538	0.338086	0.169043	FALSE
Fox_ENSCAFG00000017474	7254	MPO	Intron	0.248792	0.07767	1	Outlier	Directional	1	Outlier	Directional	0.284668	0.0509379	0.00759392	0.149082	0.0872242	0.0130954	0.150135	0.828125	goodH	0.531133	0.125631	0.0628153	FALSE
Fox_ENSCAFG00000017474	7332	MPO	Intron	0.248792	0.07767	1	Outlier	Directional	1	Outlier	Directional	0.284668	0.0509379	0.00759392	0.149082	0.0872242	0.0130954	0.150135	0.828125	goodH	0.531133	0.125631	0.0628153	FALSE
Fox_ENSCAFG00000017474	7354	MPO	Intron	0.173913	0.155556	0.5	--		0.5	--		0.21875	0.089145	0.010474	0.117494	0.127745	0.0151229	0.118384	0.875	goodH	0.34496	0.0347323	0.0173661	FALSE
Fox_ENSCAFG00000017474	7470	MPO	Intron	0.516234	0.250042	0.998391	Outlier	Directional	1	Outlier	Directional	0.490488	0.212977	0.0613549	0.288082	0.247965	0.0721507	0.290971	0.568966	goodH	0.0599641	0.00076579	0.000382895	FALSE
Fox_ENSCAFG00000017474	8018	MPO	Intron	0.201863	-0.007179	0.391307	--		0.121634	--		0.231111	-0.0273491	-0.00316759	0.115821	0.0277087	0.00325991	0.117649	0.866667	goodH	0.94784	0.83025	0.415125	FALSE
Fox_ENSCAFG00000017474	8189	MPO	Intron	0.229469	0.056842	0.406694	--		0.548175	--		0.263672	0.0323751	0.00442406	0.13665	0.0712768	0.00981353	0.137682	0.84375	goodH	0.646729	0.208376	0.104188	FALSE
Fox_ENSCAFG00000017474	8327	MPO	Intron	0.248792	0.07767	1	Outlier	Directional	1	Outlier	Directional	0.284668	0.0509379	0.00759392	0.149082	0.0872242	0.0130954	0.150135	0.828125	goodH	0.531133	0.125631	0.0628153	FALSE
Fox_ENSCAFG00000017474	8349	MPO	Intron	0.248792	0.07767	1	Outlier	Directional	1	Outlier	Directional	0.284668	0.0509379	0.00759392	0.149082	0.0872242	0.0130954	0.150135	0.828125	goodH	0.531133	0.125631	0.0628153	FALSE
Fox_ENSCAFG00000017474	8364	MPO	Intron	0.28744	0.121008	1	Outlier	Directional	0.5	--		0.32373	0.0895229	0.0155194	0.173357	0.120839	0.0210769	0.174421	0.796875	goodH	0.361353	0.0432397	0.0216199	FALSE
Fox_ENSCAFG00000017474	8468	MPO	Exon	0.229469	-0.030464	0	Outlier	Balancing	0.299123	--		0.241699	-0.0273349	-0.00329549	0.12056	0.00694738	0.000843077	0.121352	0.859375	goodH	0.94784	0.39566	0.80217	FALSE
Fox_ENSCAFG00000017474	8508	MPO	Exon	0.144928	-0.014902	0.923105	--		0.5	--		0.117188	0.00182921	0.00010891	0.0595393	0.0381462	0.0022871	0.0599562	0.9375	goodH	0.872035	0.596186	0.298093	FALSE
Fox_ENSCAFG00000017474	8728	MPO	Intron	0.248792	0.07767	1	Outlier	Directional	1	Outlier	Directional	0.284668	0.0509379	0.00759392	0.149082	0.0872242	0.0130954	0.150135	0.828125	goodH	0.531133	0.125631	0.0628153	FALSE
Fox_ENSCAFG00000017474	8732	MPO	Intron	0.248792	0.07767	1	Outlier	Directional	1	Outlier	Directional	0.284668	0.0509379	0.00759392	0.149082	0.0872242	0.0130954	0.150135	0.828125	goodH	0.531133	0.125631	0.0628153	FALSE
Fox_ENSCAFG00000017474	8733	MPO	Intron	0.335749	0.022006	0.686814	--		0.752897	--		0.284668	0.0270572	0.00399056	0.147486	0.07295	0.010855	0.1488	0.828125	goodH	0.642623	0.197602	0.0988012	FALSE
Fox_ENSCAFG00000017474	8956	MPO	Intron	0.229469	-0.030464	0	Outlier	Balancing	0.299123	--		0.241699	-0.0273349	-0.00329549	0.12056	0.00694738	0.000843077	0.121352	0.859375	goodH	0.94784	0.39566	0.80217	FALSE
Fox_ENSCAFG00000017474	9007	MPO	Intron	0.31401	0.039276	0.917065	--		0.758398	--		0.341797	0.0296254	0.00522688	0.176433	0.0631484	0.0112138	0.177579	0.78125	goodH	0.677252	0.269685	0.134842	FALSE
Fox_ENSCAFG00000017474	9091	MPO	Intron	0.248792	0.07767	1	Outlier	Directional	1	Outlier	Directional	0.284668	0.0509379	0.00759392	0.149082	0.0872242	0.0130954	0.150135	0.828125	goodH	0.531133	0.125631	0.0628153	FALSE
Fox_ENSCAFG00000017474	9816	MPO	Intron	0.31401	0.039276	0.917065	--		0.758398	--		0.341797	0.0296254	0.00522688	0.176433	0.0631484	0.0112138	0.177579	0.78125	goodH	0.677252	0.269685	0.134842	FALSE
Fox_ENSCAFG00000017474	9833	MPO	Intron	0.280193	0.006085	0.621131	--		0.400648	--		0.304688	-0.00183192	-0.000283165	0.154573	0.0362713	0.00564774	0.155708	0.8125	goodH	0.897926	0.632729	0.316364	FALSE
Fox_ENSCAFG00000017474	10004	MPO	Exon	0.229469	0.056842	0.406694	--		0.548175	--		0.263672	0.0323751	0.00442406	0.13665	0.0712768	0.00981353	0.137682	0.84375	goodH	0.646729	0.208376	0.104188	FALSE
Fox_ENSCAFG00000017474	10648	MPO	Intron	0.113527	-0.038298	0	Outlier	Balancing	0.5	--		0.117188	-0.0603075	-0.00349444	0.0579438	0.000796218	4.66755e-05	0.0586216	0.9375	goodH	0.94784	0.0498939	0.975053	FALSE
Fox_ENSCAFG00000017474	10771	MPO	Intron	0.229469	-0.030464	0	Outlier	Balancing	0.299123	--		0.241699	-0.0273349	-0.00329549	0.12056	0.00694738	0.000843077	0.121352	0.859375	goodH	0.94784	0.39566	0.80217	FALSE
Fox_ENSCAFG00000017474	10795	MPO	Intron	0.229469	-0.030464	0	Outlier	Balancing	0.299123	--		0.241699	-0.0273349	-0.00329549	0.12056	0.00694738	0.000843077	0.121352	0.859375	goodH	0.94784	0.39566	0.80217	FALSE
Fox_ENSCAFG00000017474	10913	MPO	Exon	0.144928	-0.014902	0.923105	--		0.5	--		0.117188	0.00182921	0.00010891	0.0595393	0.0381462	0.0022871	0.0599562	0.9375	goodH	0.872035	0.596186	0.298093	FALSE
Fox_ENSCAFG00000017834	327	TYK2	RR	0.113527	-0.038298	0	Outlier	Balancing	0.5	--		0.117188	-0.0379135	-0.0022062	0.0581903	0.000796218	4.66755e-05	0.0586216	0.9375	goodH	0.94784	0.0498939	0.975053	FALSE
Fox_ENSCAFG00000017834	354	TYK2	RR	0.432367	-0.027604	0	Outlier	Balancing	0.322641	--		0.440918	-0.027141	-0.00597933	0.220306	0.0110552	0.00245338	0.22192	0.671875	goodH	0.94784	0.591714	0.704143	FALSE
Fox_ENSCAFG00000017834	516	TYK2	RR	0.282609	-0.04002	0	Outlier	Balancing	0.24916	--		0.284668	-0.0510697	-0.00719912	0.140967	0.00018444	2.6255e-05	0.14235	0.828125	goodH	0.94784	0.0116701	0.994165	FALSE
Fox_ENSCAFG00000017834	938	TYK2	RR	0.379227	-0.029075	0	Outlier	Balancing	0	Outlier	Balancing	0.390137	-0.036584	-0.00711355	0.194444	0.00929504	0.00182326	0.196154	0.734375	goodH	0.94784	0.510824	0.744588	FALSE
Fox_ENSCAFG00000017834	1098	TYK2	RR	0.152174	-0.015873	0.916255	--		0.5	--		0.169922	-0.0502567	-0.00425759	0.0847168	0.0164557	0.00141193	0.085802	0.09375	goodH	0.94784	0.813486	0.593257	FALSE
Fox_ENSCAFG00000017834	1310	TYK2	RR	0.495169	-0.0233	0.339414	--		0.271578	--		0.495605	-0.0215541	-0.00535388	0.248393	0.0159631	0.00399368	0.250182	0.453125	goodH	0.94784	0.794794	0.602603	FALSE
Fox_ENSCAFG00000017834	1320	TYK2	RR	0.13285	-0.029091	0.003312	Outlier	Balancing	0.003407	Outlier	Balancing	0.144043	-0.0488625	-0.00349619	0.0715516	0.00681752	0.00049301	0.0723152	0.078125	goodH	0.94784	0.389036	0.805482	FALSE
Fox_ENSCAFG00000017834	1555	TYK2	Exon	0.490338	-0.030426	0.357439	--		0.14597	--		0.492188	-0.0257614	-0.00633231	0.245806	0.00924245	0.0022871	0.247456	0.5625	goodH	0.94784	0.508337	0.745831	FALSE
Fox_ENSCAFG00000017834	1561	TYK2	Exon	0.13285	-0.029091	0.003312	Outlier	Balancing	0.003407	Outlier	Balancing	0.144043	-0.0488625	-0.00349619	0.0715516	0.00681752	0.00049301	0.0723152	0.921875	goodH	0.94784	0.389036	0.805482	FALSE
Fox_ENSCAFG00000017834	1564	TYK2	Exon	0.490338	-0.030426	0.357439	--		0.14597	--		0.492188	-0.0257614	-0.00633231	0.245806	0.00924245	0.0022871	0.247456	0.5625	goodH	0.94784	0.508337	0.745831	FALSE
Fox_ENSCAFG00000017834	5924	TYK2	Intron	0.161376	-0.009996	-100	Outlier	Balancing	-100	Outlier	Balancing	0.18	-0.0302068	-0.00273099	0.0904096	0.0221086	0.00201562	0.0911691	0.9	goodH	0.94784	0.991693	0.495846	FALSE
Fox_ENSCAFG00000017834	5933	TYK2	Intron	0.156566	-0.013128	0.933747	--		0.5	--		0.174818	-0.0327659	-0.00287026	0.0875992	0.0190801	0.00168669	0.0884006	0.903226	goodH	0.94784	0.908283	0.545858	FALSE
Fox_ENSCAFG00000017834	6396	TYK2	Exon	0.210145	0.036782	0.47106	--		0.262427	--		0.241699	0.0143749	0.00178281	0.124023	0.0560241	0.00700425	0.125022	0.859375	goodH	0.708538	0.338086	0.169043	FALSE
Fox_ENSCAFG00000017834	6511	TYK2	Intron	0.210145	0.036782	0.47106	--		0.262427	--		0.241699	0.0143749	0.00178281	0.124023	0.0560241	0.00700425	0.125022	0.859375	goodH	0.708538	0.338086	0.169043	FALSE
Fox_ENSCAFG00000017834	6689	TYK2	Intron	0.227273	0.015947	0.247606	--		0.031612	--		0.262188	-0.00628306	-0.000836285	0.133102	0.0451477	0.00609293	0.134955	0.844828	goodH	0.853312	0.477422	0.238711	FALSE
Fox_ENSCAFG00000017834	7387	TYK2	Intron	0.171498	0	0.000543	Outlier	Balancing	5e-06	Outlier	Balancing	0.194824	-0.0194939	-0.00191389	0.0981792	0.0282942	0.00280345	0.0990821	0.890625	goodH	0.94784	0.814969	0.407484	FALSE
Fox_ENSCAFG00000017834	7635	TYK2	Intron	0.326087	-0.021351	0.475405	--		0.621661	--		0.341797	-0.0288626	-0.00493594	0.171015	0.0152236	0.0026255	0.172462	0.21875	goodH	0.94784	0.766181	0.61691	FALSE
Fox_ENSCAFG00000017834	8866	TYK2	Intron	0.161836	-0.031255	0.5	--		0.066668	--		0.144043	-0.0405823	-0.00291742	0.0718888	0.014496	0.00105312	0.0726488	0.078125	goodH	0.94784	0.737365	0.631317	FALSE
Fox_ENSCAFG00000017834	8926	TYK2	Intron	0.161836	-0.031255	0.5	--		0.066668	--		0.144043	-0.0405823	-0.00291742	0.0718888	0.014496	0.00105312	0.0726488	0.078125	goodH	0.94784	0.737365	0.631317	FALSE
Fox_ENSCAFG00000017834	8957	TYK2	Intron	0.108696	0.088889	1	Outlier	Directional	0.5	--		0.144043	0.0451236	0.00338689	0.0750581	0.0782014	0.00590737	0.0755405	0.921875	goodH	0.585831	0.167274	0.0836371	FALSE
Fox_ENSCAFG00000017834	9392	TYK2	Exon	0.246377	-0.020531	0.442481	--		0.231098	--		0.263672	-0.0278848	-0.00367881	0.131929	0.0148262	0.00197204	0.133011	0.15625	goodH	0.94784	0.750525	0.624738	FALSE
Fox_ENSCAFG00000017834	9898	TYK2	Intron	0.246377	-0.020531	0.442481	--		0.231098	--		0.263672	-0.0278848	-0.00367881	0.131929	0.0148262	0.00197204	0.133011	0.15625	goodH	0.94784	0.750525	0.624738	FALSE
Fox_ENSCAFG00000017834	10145	TYK2	Exon	0.108696	0.088889	1	Outlier	Directional	0.5	--		0.144043	0.0451236	0.00338689	0.0750581	0.0782014	0.00590737	0.0755405	0.921875	goodH	0.585831	0.167274	0.0836371	FALSE
Fox_ENSCAFG00000017834	10333	TYK2	Intron	0.108696	0.088889	1	Outlier	Directional	0.5	--		0.144043	0.0451236	0.00338689	0.0750581	0.0782014	0.00590737	0.0755405	0.921875	goodH	0.585831	0.167274	0.0836371	FALSE
Fox_ENSCAFG00000017834	10688	TYK2	Intron	0.246377	-0.020531	0.442481	--		0.231098	--		0.263672	-0.0278848	-0.00367881	0.131929	0.0148262	0.00197204	0.133011	0.15625	goodH	0.94784	0.750525	0.624738	FALSE
Fox_ENSCAFG00000017834	10828	TYK2	Intron	0.246377	-0.020531	0.442481	--		0.231098	--		0.263672	-0.0278848	-0.00367881	0.131929	0.0148262	0.00197204	0.133011	0.15625	goodH	0.94784	0.750525	0.624738	FALSE
Fox_ENSCAFG00000017834	10856	TYK2	Intron	0.30303	-0.034713	0	Outlier	Balancing	0	Outlier	Balancing	0.312175	-0.053382	-0.0082704	0.154929	0.00458376	0.000717401	0.156509	0.193548	goodH	0.94784	0.270715	0.864642	FALSE
Fox_ENSCAFG00000017834	12068	TYK2	Intron	0.138587	-0.036601	0	Outlier	Balancing	0.5	--		0.148283	-0.0773394	-0.00564078	0.0729354	0.00402363	0.000299061	0.0743261	0.0806452	goodH	0.94784	0.239707	0.880147	FALSE
Fox_ENSCAFG00000017834	12117	TYK2	Intron	0.297101	0.021999	0.883465	--		0.605341	--		0.32373	-0.00223449	-0.000368931	0.165108	0.0491432	0.00819447	0.166747	0.203125	goodH	0.79776	0.420576	0.210288	FALSE
Fox_ENSCAFG00000017834	12350	TYK2	Intron	0.311594	-0.030096	0	Outlier	Balancing	0.062041	--		0.32373	-0.0385802	-0.00621893	0.161195	0.00791048	0.00128649	0.162632	0.203125	goodH	0.94784	0.443945	0.778027	FALSE
Fox_ENSCAFG00000017834	12467	TYK2	Exon	0.282609	-0.04002	0	Outlier	Balancing	0.24916	--		0.284668	-0.0418578	-0.00591087	0.141213	0.00018444	2.6255e-05	0.14235	0.171875	goodH	0.94784	0.0116701	0.994165	FALSE
Fox_ENSCAFG00000017834	12641	TYK2	Exon	0.152174	-0.015873	0.916255	--		0.5	--		0.169922	-0.0197289	-0.0016811	0.08521	0.0164557	0.00141193	0.085802	0.90625	goodH	0.94784	0.813486	0.593257	FALSE
Fox_ENSCAFG00000017834	13056	TYK2	Intron	0.306763	-0.026494	0	Outlier	Balancing	0.090393	--		0.284668	-0.0147955	-0.0021146	0.142921	0.0170616	0.00245338	0.143795	0.828125	goodH	0.94784	0.836078	0.581961	FALSE
Fox_ENSCAFG00000017834	13063	TYK2	Intron	0.311594	-0.030096	0	Outlier	Balancing	0.062041	--		0.32373	-0.0385802	-0.00621893	0.161195	0.00791048	0.00128649	0.162632	0.203125	goodH	0.94784	0.443945	0.778027	FALSE
Fox_ENSCAFG00000017834	13176	TYK2	Exon	0.311594	-0.030096	0	Outlier	Balancing	0.062041	--		0.32373	-0.0385802	-0.00621893	0.161195	0.00791048	0.00128649	0.162632	0.203125	goodH	0.94784	0.443945	0.778027	FALSE
Fox_ENSCAFG00000017834	13342	TYK2	Intron	0.34058	-0.010513	0.423677	--		0.52425	--		0.358887	-0.017296	-0.00312434	0.180639	0.024368	0.00443709	0.182087	0.234375	goodH	0.94784	0.923087	0.461543	FALSE
Fox_ENSCAFG00000017834	14197	TYK2	Intron	0.403382	-0.040366	0	Outlier	Balancing	0	Outlier	Balancing	0.404297	-0.0445267	-0.00892514	0.200445	5.77223e-05	1.16689e-05	0.202155	0.28125	goodH	0.94784	0.00365962	0.99817	FALSE
Fox_ENSCAFG00000017834	14313	TYK2	Intron	0.246377	-0.020531	0.442481	--		0.231098	--		0.263672	-0.0278848	-0.00367881	0.131929	0.0148262	0.00197204	0.133011	0.84375	goodH	0.94784	0.750525	0.624738	FALSE
Fox_ENSCAFG00000017834	14891	TYK2	Intron	0.357143	-0.044902	0	Outlier	Balancing	0	Outlier	Balancing	0.366231	-0.0603125	-0.0108826	0.180437	0.00347513	0.000637755	0.18352	0.241379	goodH	0.94784	0.208803	0.895598	FALSE
Fox_ENSCAFG00000017834	14991	TYK2	Intron	0.090909	0.069767	1	Outlier	Directional	0.5	--		0.120708	0.00923334	0.000573921	0.0621575	0.0658174	0.00413223	0.0627833	0.935484	goodH	0.677252	0.247786	0.123893	FALSE
Fox_ENSCAFG00000017834	15845	TYK2	Intron	0.487923	-0.034828	0	Outlier	Balancing	0	Outlier	Balancing	0.482422	-0.0446278	-0.0106988	0.239734	0.00583319	0.00141193	0.242052	0.59375	goodH	0.94784	0.337929	0.831036	FALSE
Fox_ENSCAFG00000017834	16675	TYK2	Intron	0.113527	-0.038298	0	Outlier	Balancing	0.5	--		0.117188	-0.0379135	-0.0022062	0.0581903	0.000796218	4.66755e-05	0.0586216	0.9375	goodH	0.94784	0.0498939	0.975053	FALSE
Fox_ENSCAFG00000017834	16743	TYK2	Intron	0.280193	0.006085	0.621131	--		0.400648	--		0.304688	-0.0101824	-0.00157141	0.154326	0.0362713	0.00564774	0.155708	0.8125	goodH	0.897926	0.632729	0.316364	FALSE
Fox_ENSCAFG00000017834	16827	TYK2	Intron	0.246377	-0.020531	0.442481	--		0.231098	--		0.263672	-0.0278848	-0.00367881	0.131929	0.0148262	0.00197204	0.133011	0.84375	goodH	0.94784	0.750525	0.624738	FALSE
Fox_ENSCAFG00000017834	16940	TYK2	Intron	0.113527	-0.038298	0	Outlier	Balancing	0.5	--		0.117188	-0.0379135	-0.0022062	0.0581903	0.000796218	4.66755e-05	0.0586216	0.9375	goodH	0.94784	0.0498939	0.975053	FALSE
Fox_ENSCAFG00000017834	16955	TYK2	Intron	0.113527	-0.038298	0	Outlier	Balancing	0.5	--		0.117188	-0.0379135	-0.0022062	0.0581903	0.000796218	4.66755e-05	0.0586216	0.9375	goodH	0.94784	0.0498939	0.975053	FALSE
Fox_ENSCAFG00000017834	16960	TYK2	Intron	0.113527	-0.038298	0	Outlier	Balancing	0.5	--		0.117188	-0.0379135	-0.0022062	0.0581903	0.000796218	4.66755e-05	0.0586216	0.9375	goodH	0.94784	0.0498939	0.975053	FALSE
Fox_ENSCAFG00000017834	17053	TYK2	Intron	0.5	-0.025064	0.570368	--		0.650862	--		0.492188	-0.0351823	-0.00865364	0.245966	0.0152236	0.00378072	0.248346	0.5625	goodH	0.94784	0.766181	0.61691	FALSE
Fox_ENSCAFG00000017834	17317	TYK2	Exon	0.161836	-0.031255	0.5	--		0.066668	--		0.144043	-0.0405823	-0.00291742	0.0718888	0.014496	0.00105312	0.0726488	0.078125	goodH	0.94784	0.737365	0.631317	FALSE
Fox_ENSCAFG00000017834	17939	TYK2	Intron	0.246377	-0.020531	0.442481	--		0.231098	--		0.263672	-0.0278848	-0.00367881	0.131929	0.0148262	0.00197204	0.133011	0.84375	goodH	0.94784	0.750525	0.624738	FALSE
Fox_ENSCAFG00000017834	18161	TYK2	Intron	0.195652	-0.040668	0	Outlier	Balancing	0.000268	Outlier	Balancing	0.194824	-0.0498251	-0.00480777	0.0964931	2.99467e-05	2.91722e-06	0.0974138	0.890625	goodH	0.94784	0.00189947	0.99905	FALSE
Fox_ENSCAFG00000017834	18408	TYK2	Intron	0.113527	-0.038298	0	Outlier	Balancing	0.5	--		0.117188	-0.0379135	-0.0022062	0.0581903	0.000796218	4.66755e-05	0.0586216	0.9375	goodH	0.94784	0.0498939	0.975053	FALSE
Fox_ENSCAFG00000017834	18571	TYK2	Intron	0.113527	-0.038298	0	Outlier	Balancing	0.5	--		0.117188	-0.0379135	-0.0022062	0.0581903	0.000796218	4.66755e-05	0.0586216	0.9375	goodH	0.94784	0.0498939	0.975053	FALSE
Fox_ENSCAFG00000017834	18663	TYK2	Exon	0.280193	0.006085	0.621131	--		0.400648	--		0.304688	-0.0101824	-0.00157141	0.154326	0.0362713	0.00564774	0.155708	0.8125	goodH	0.897926	0.632729	0.316364	FALSE
Fox_ENSCAFG00000017834	19946	TYK2	Intron	0.379227	-0.029075	0	Outlier	Balancing	0	Outlier	Balancing	0.390137	-0.0299208	-0.0058253	0.19469	0.00929504	0.00182326	0.196154	0.734375	goodH	0.94784	0.510824	0.744588	FALSE
Fox_ENSCAFG00000018349	86	CCL2	RR	0.490338	-0.030426	0.357439	--		0.14597	--		0.492188	-0.0204999	-0.00504407	0.246053	0.00924245	0.0022871	0.247456	0.4375	goodH	0.94784	0.508337	0.745831	FALSE
Fox_ENSCAFG00000018349	96	CCL2	RR	0.490338	-0.030426	0.357439	--		0.14597	--		0.492188	-0.0204999	-0.00504407	0.246053	0.00924245	0.0022871	0.247456	0.4375	goodH	0.94784	0.508337	0.745831	FALSE
Fox_ENSCAFG00000018349	105	CCL2	RR	0.229469	-0.030464	0	Outlier	Balancing	0.299123	--		0.241699	-0.0273349	-0.00329549	0.12056	0.00694738	0.000843077	0.121352	0.859375	goodH	0.94784	0.39566	0.80217	FALSE
Fox_ENSCAFG00000018349	595	CCL2	RR	0.413043	-0.038252	0.062046	--		0	Outlier	Balancing	0.41748	-0.0346182	-0.00718356	0.207508	0.00168932	0.000352984	0.208951	0.296875	goodH	0.94784	0.104379	0.94781	FALSE
Fox_ENSCAFG00000018349	1044	CCL2	Intron	0.480676	-0.039078	0	Outlier	Balancing	0	Outlier	Balancing	0.482422	-0.0550414	-0.0131446	0.238813	0.00120854	0.000291722	0.241385	0.40625	goodH	0.94784	0.07524	0.96238	FALSE
Fox_ENSCAFG00000018349	1045	CCL2	Intron	0.480676	-0.039078	0	Outlier	Balancing	0	Outlier	Balancing	0.482422	-0.0550414	-0.0131446	0.238813	0.00120854	0.000291722	0.241385	0.40625	goodH	0.94784	0.07524	0.96238	FALSE
Fox_ENSCAFG00000018349	1137	CCL2	Intron	0.466184	-0.037184	0	Outlier	Balancing	0	Outlier	Balancing	0.460449	-0.0425738	-0.00973671	0.228702	0.003654	0.000843077	0.230727	0.359375	goodH	0.94784	0.21894	0.89053	FALSE
Fox_ENSCAFG00000018349	1913	CCL2	Intron	0.229469	-0.030464	0	Outlier	Balancing	0.299123	--		0.241699	-0.0273349	-0.00329549	0.12056	0.00694738	0.000843077	0.121352	0.859375	goodH	0.94784	0.39566	0.80217	FALSE
Fox_ENSCAFG00000018945	682	CD40LG	RR	0.514493	0.028942	0.887375	--		0.896783	--		0.487793	0.00904371	0.0022729	0.251324	0.0680417	0.0172962	0.2542	0.421875	goodH	0.677252	0.230901	0.115451	FALSE
Fox_ENSCAFG00000018945	695	CD40LG	RR	0.514493	0.028942	0.887375	--		0.896783	--		0.487793	0.00904371	0.0022729	0.251324	0.0680417	0.0172962	0.2542	0.421875	goodH	0.677252	0.230901	0.115451	FALSE
Fox_ENSCAFG00000018945	736	CD40LG	RR	0.5	-0.00574	0.770874	--		0.816671	--		0.482422	-0.0297303	-0.00723237	0.243266	0.0345407	0.00850662	0.246278	0.40625	goodH	0.91105	0.668445	0.334223	FALSE
Fox_ENSCAFG00000018945	879	CD40LG	RR	0.5	0.018301	0.876495	--		0.896052	--		0.495605	-0.0113034	-0.00285829	0.252871	0.0542373	0.0138889	0.256076	0.546875	goodH	0.742087	0.357808	0.178904	FALSE
Fox_ENSCAFG00000018945	1672	CD40LG	Intron	0.490338	0.046595	0.808751	--		0.643715	--		0.487793	0.0204212	0.00516679	0.25301	0.0785433	0.0200967	0.255868	0.578125	goodH	0.585831	0.165469	0.0827345	FALSE
Fox_ENSCAFG00000018945	4215	CD40LG	Intron	0.263285	-0.008203	0.415567	--		0.587283	--		0.284668	-0.0428445	-0.00611002	0.142609	0.0247371	0.0035736	0.144463	0.828125	goodH	0.94784	0.91234	0.45617	FALSE
Fox_ENSCAFG00000018945	4250	CD40LG	Intron	0.298137	-0.025641	0	Outlier	Balancing	0.284247	--		0.32	-0.0617342	-0.00976731	0.158216	0.017169	0.00277767	0.161784	0.8	goodH	0.94784	0.840038	0.579981	FALSE
Fox_ENSCAFG00000018945	12102	CD40LG	Intron	0.21256	-0.037433	0.205386	--		0.029916	--		0.21875	-0.0577186	-0.0062483	0.108255	0.00170526	0.000186702	0.109486	0.875	goodH	0.94784	0.105338	0.947331	FALSE
Fox_ENSCAFG00000018946	71	TICAM1	RR	0.384058	-0.037366	0	Outlier	Balancing	0	Outlier	Balancing	0.375	-0.0582699	-0.0108225	0.18573	0.00397355	0.000746809	0.187945	0.25	goodH	0.94784	0.236907	0.881546	FALSE
Fox_ENSCAFG00000018946	313	TICAM1	RR	0.297101	-0.036442	0	Outlier	Balancing	0.043138	--		0.304688	-0.0461263	-0.00697332	0.151179	0.00275292	0.00042008	0.152594	0.8125	goodH	0.94784	0.167284	0.916358	FALSE
Fox_ENSCAFG00000018946	353	TICAM1	RR	0.190821	0.017721	1	Outlier	Directional	0.995901	Outlier	Directional	0.21875	-0.00296622	-0.00032984	0.111199	0.0416168	0.00466755	0.112155	0.875	goodH	0.872035	0.53402	0.26701	FALSE
Fox_ENSCAFG00000018946	590	TICAM1	RR	0.229469	-0.030464	0	Outlier	Balancing	0.299123	--		0.241699	-0.0380984	-0.00458373	0.120313	0.00694738	0.000843077	0.121352	0.859375	goodH	0.94784	0.39566	0.80217	FALSE
Fox_ENSCAFG00000018946	639	TICAM1	RR	0.475845	-0.04049	0.052805	--		0.030271	--		0.476074	-0.0257356	-0.00609602	0.236871	1.22552e-05	2.91722e-06	0.238039	0.609375	goodH	0.94784	0.000777547	0.999611	FALSE
Fox_ENSCAFG00000018946	663	TICAM1	RR	0.490338	-0.038597	0	Outlier	Balancing	0	Outlier	Balancing	0.487793	-0.030331	-0.00736093	0.242687	0.00201896	0.00049301	0.24419	0.421875	goodH	0.94784	0.124103	0.937949	FALSE
Fox_ENSCAFG00000018946	691	TICAM1	RR	0.210145	0.003651	0.416218	--		0.156181	--		0.169922	0.0101955	0.000889169	0.0872116	0.0584595	0.00514598	0.0880264	0.90625	goodH	0.6805	0.312945	0.156473	FALSE
Fox_ENSCAFG00000018946	715	TICAM1	RR	0.108696	0.088889	1	Outlier	Directional	0.5	--		0.144043	0.0451236	0.00338689	0.0750581	0.0782014	0.00590737	0.0755405	0.921875	goodH	0.585831	0.167274	0.0836371	FALSE
Fox_ENSCAFG00000018946	776	TICAM1	RR	0.224638	-0.015939	0.14935	--		0	Outlier	Balancing	0.194824	-0.0155282	-0.00152804	0.098404	0.031991	0.00317685	0.0993046	0.890625	goodH	0.944684	0.724769	0.362384	FALSE
Fox_ENSCAFG00000018946	818	TICAM1	RR	0.190821	0.017721	1	Outlier	Directional	0.995901	Outlier	Directional	0.21875	-0.00296622	-0.00032984	0.111199	0.0416168	0.00466755	0.112155	0.875	goodH	0.872035	0.53402	0.26701	FALSE
Fox_ENSCAFG00000018946	901	TICAM1	RR	0.161836	-0.031255	0.5	--		0.066668	--		0.144043	-0.0405823	-0.00291742	0.0718888	0.014496	0.00105312	0.0726488	0.921875	goodH	0.94784	0.737365	0.631317	FALSE
Fox_ENSCAFG00000018946	2490	TICAM1	Exon	0.152174	-0.015873	0.916255	--		0.5	--		0.169922	-0.0197289	-0.0016811	0.08521	0.0164557	0.00141193	0.085802	0.90625	goodH	0.94784	0.813486	0.593257	FALSE
Fox_ENSCAFG00000018946	2629	TICAM1	Exon	0.268116	-0.040382	0.014546	--		0	Outlier	Balancing	0.263672	-0.0528217	-0.00689631	0.130558	0.000796218	0.00010502	0.131898	0.84375	goodH	0.94784	0.0498939	0.975053	FALSE
Fox_ENSCAFG00000018946	2734	TICAM1	Exon	0.263285	-0.008203	0.415567	--		0.587283	--		0.284668	-0.0156631	-0.00224529	0.143349	0.0247371	0.0035736	0.144463	0.828125	goodH	0.94784	0.91234	0.45617	FALSE
Fox_ENSCAFG00000018946	2741	TICAM1	Exon	0.384058	0.043951	0.959218	--		0.957176	--		0.32373	0.0627176	0.0106963	0.170547	0.0956032	0.0164094	0.17164	0.796875	goodH	0.47097	0.0963018	0.0481509	FALSE
Fox_ENSCAFG00000018946	2755	TICAM1	Exon	0.268116	-0.040382	0.014546	--		0	Outlier	Balancing	0.263672	-0.0528217	-0.00689631	0.130558	0.000796218	0.00010502	0.131898	0.84375	goodH	0.94784	0.0498939	0.975053	FALSE
Fox_ENSCAFG00000018946	3163	TICAM1	Exon	0.5	-0.025064	0.570368	--		0.650862	--		0.492188	-0.0299148	-0.0073654	0.246212	0.0152236	0.00378072	0.248346	0.5625	goodH	0.94784	0.766181	0.61691	FALSE
Fox_ENSCAFG00000018946	3617	TICAM1	Exon	0.479798	-0.00756	0.829221	--		0.716723	--		0.457856	-0.0121392	-0.00281287	0.231718	0.0341208	0.00797113	0.233615	0.645161	goodH	0.920983	0.677409	0.338705	FALSE
Fox_ENSCAFG00000019605	165292	IKBKG	Intron	0.494949	-0.024184	0.318159	--		0.237925	--		0.495317	-0.0456364	-0.0112851	0.247284	0.0156262	0.00390585	0.249955	0.548387	goodH	0.94784	0.781842	0.609079	FALSE
Fox_ENSCAFG00000019605	165371	IKBKG	Intron	0.136364	0.116279	1	Outlier	Directional	1	Outlier	Directional	0.18	0.0311126	0.00293315	0.0942751	0.0971922	0.00929752	0.0956612	0.9	goodH	0.47097	0.0915668	0.0457834	FALSE
Fox_ENSCAFG00000019605	167568	IKBKG	Intron	0.116162	-0.037917	0	Outlier	Balancing	0.5	--		0.120708	-0.0378184	-0.00226864	0.0599877	0.00131971	7.97113e-05	0.0604007	0.935484	goodH	0.94784	0.0820175	0.958991	FALSE
Fox_ENSCAFG00000019605	167574	IKBKG	Intron	0.181818	-0.04028	0.5	--		0.5	--		0.174818	-0.0351249	-0.00305432	0.0869559	0.00233135	0.000204061	0.0875289	0.903226	goodH	0.94784	0.142605	0.928698	FALSE
Fox_ENSCAFG00000019605	167578	IKBKG	Intron	0.161836	-0.031255	0.5	--		0.066668	--		0.144043	-0.0225849	-0.00162917	0.0721354	0.014496	0.00105312	0.0726488	0.921875	goodH	0.94784	0.737365	0.631317	FALSE
Fox_ENSCAFG00000019605	167584	IKBKG	Intron	0.086957	0.066667	1	Outlier	Directional	0.5	--		0.117188	0.0273387	0.00165231	0.0604385	0.0621359	0.00378072	0.0608459	0.9375	goodH	0.677252	0.278489	0.139244	FALSE
Fox_ENSCAFG00000019605	168092	IKBKG	Intron	0.161836	-0.031255	0.5	--		0.066668	--		0.144043	-0.0405823	-0.00291742	0.0718888	0.014496	0.00105312	0.0726488	0.921875	goodH	0.94784	0.737365	0.631317	FALSE
Fox_ENSCAFG00000019605	174160	IKBKG	Intron	0.5	-0.011111	0.732004	--		0.786774	--		0.497919	-0.0370447	-0.00925319	0.249785	0.0307845	0.0078125	0.25378	0.532258	goodH	0.94784	0.753052	0.376526	FALSE
Fox_ENSCAFG00000019605	174195	IKBKG	Intron	0.434783	-0.038828	0	Outlier	Balancing	2e-06	Outlier	Balancing	0.444444	-0.0772866	-0.0168575	0.218117	0.0086321	0.00192894	0.223461	0.333333	goodH	0.94784	0.479168	0.760416	FALSE
Fox_ENSCAFG00000019605	175752	IKBKG	Intron	0.492754	0.004844	0.449819	--		0.436937	--		0.492188	-0.0327581	-0.00814955	0.24878	0.0416168	0.010502	0.25235	0.4375	goodH	0.872035	0.53402	0.26701	FALSE
Fox_ENSCAFG00000019605	175803	IKBKG	Intron	0.509662	0.000781	0.649637	--		0.645386	--		0.495605	-0.0268005	-0.0067168	0.250623	0.040003	0.0101548	0.253852	0.546875	goodH	0.872035	0.562076	0.281038	FALSE
Fox_ENSCAFG00000019605	176128	IKBKG	Intron	0.195652	-0.040668	0	Outlier	Balancing	0.000268	Outlier	Balancing	0.194824	-0.0633376	-0.00609602	0.0962465	2.99467e-05	2.91722e-06	0.0974138	0.890625	goodH	0.94784	0.00189947	0.99905	FALSE
Fox_ENSCAFG00000019605	176307	IKBKG	Intron	0.449275	-0.039848	0.03533	--		0.066585	--		0.451172	-0.0714972	-0.015914	0.222582	0.000465414	0.00010502	0.225648	0.34375	goodH	0.94784	0.0293174	0.985341	FALSE
Fox_ENSCAFG00000019605	176751	IKBKG	Intron	0.355072	-0.039216	0	Outlier	Balancing	0.054487	--		0.358887	-0.0791923	-0.0140029	0.176821	0.000796218	0.000142944	0.179529	0.765625	goodH	0.94784	0.0498939	0.975053	FALSE
Fox_ENSCAFG00000019605	176915	IKBKG	Intron	0.181818	-0.04028	0.5	--		0.5	--		0.174818	-0.0665315	-0.00575372	0.0864812	0.00233135	0.000204061	0.0875289	0.0967742	goodH	0.94784	0.142605	0.928698	FALSE
Fox_ENSCAFG00000019605	177676	IKBKG	Intron	0.509662	0.000781	0.649637	--		0.645386	--		0.495605	-0.0268005	-0.0067168	0.250623	0.040003	0.0101548	0.253852	0.546875	goodH	0.872035	0.562076	0.281038	FALSE
Fox_ENSCAFG00000019605	178215	IKBKG	Exon	0.492754	-0.040369	0.055029	--		0.038328	--		0.492188	-0.0620359	-0.0150886	0.243225	0.000189644	4.66755e-05	0.246122	0.4375	goodH	0.94784	0.0119984	0.994001	FALSE
Fox_ENSCAFG00000019605	178253	IKBKG	Exon	0.475845	-0.04049	0.052805	--		0.030271	--		0.476074	-0.064274	-0.0151137	0.235145	1.22552e-05	2.91722e-06	0.238039	0.609375	goodH	0.94784	0.000777547	0.999611	FALSE
Fox_ENSCAFG00000019605	178935	IKBKG	Intron	0.086957	0.066667	1	Outlier	Directional	0.5	--		0.117188	0.00604847	0.000364069	0.060192	0.0621359	0.00378072	0.0608459	0.9375	goodH	0.677252	0.278489	0.139244	FALSE
[truncated: 2,874 more rows]
